# Supplementary material for: Integrative inference of subclonal tumour evolution from single-cell and bulk sequencing data
Source: Nat Commun. 2019 Jun 21;10:2750. doi: 10.1038/s41467-019-10737-5 (PMC6588593; doi:10.1038/s41467-019-10737-5)
Supplement: Supplementary file 4 — Source Data [file 41467_2019_10737_MOESM4_ESM.xlsx]

## Sheet: README
IDs used in filenames should be interpreted as follows:
simNo - ID of simulation. Since we generated 100 simulations in each case, this number takes values from 1 to 100.
s - number of cellular populations (= s-1 cancerous subclones + population of healthy cells).
n - number of mutations.
h - number of bulk samples (if absent, h=1).
minVAF - minimum value of frequency of each cellular population (i.e. no node in simulated tree will have frequency less than minVAF).
m - number of single cells.
fp - false positive rate of single-cell data.
fn - false negative rate of single-cell data.
na - missing entries rate in single-cell data.
d - doublet rate of single-cell data.
l - lambda parameter (distortion in single-cell sampling).
cov - coverage of bulk data (if absent, check column headings).
ISAV - number of mutations affected by infinite-sites-assumption violations (if absent, ISAV=0).
For simulations involving copy number aberrations (CNAs), bulk data coverage and probability of CNA event are provided as a pair of numbers in column headings.

## Sheet: Figure 3
v-measure
sampleID	B-SCITE	ddClone	OncoNEM
simNo_76-s_10-n_50-h_1-minVAF_0.02-m_25-fp_0.00001-fn_0.2-na_0.05-d_0.2-l_1-cov_10000	1	0.763195	0.801657
simNo_85-s_10-n_50-h_1-minVAF_0.02-m_25-fp_0.00001-fn_0.2-na_0.05-d_0-l_10-cov_10000	0.977641	0.762784	0.831209
simNo_27-s_10-n_50-h_1-minVAF_0.02-m_25-fp_0.00001-fn_0.2-na_0.05-d_0.2-l_10-cov_10000	0.966989	0.672777	0.815032
simNo_57-s_10-n_50-h_1-minVAF_0.02-m_25-fp_0.00001-fn_0.2-na_0.05-d_0.2-l_1000-cov_10000	0.98754	0.76726	0.97505
simNo_19-s_10-n_50-h_1-minVAF_0.02-m_25-fp_0.00001-fn_0.2-na_0.05-d_0-l_1-cov_10000	0.979468	0.814873	0.949583
simNo_78-s_10-n_50-h_1-minVAF_0.02-m_25-fp_0.00001-fn_0.2-na_0.05-d_0.2-l_10-cov_10000	0.939986	0.767763	0.81511
simNo_5-s_10-n_50-h_1-minVAF_0.02-m_25-fp_0.00001-fn_0.2-na_0.05-d_0.1-l_5-cov_10000	0.967837	0.682392	0.822807
simNo_20-s_10-n_50-h_1-minVAF_0.02-m_25-fp_0.00001-fn_0.2-na_0.05-d_0-l_10-cov_10000	1	0.750715	1
simNo_34-s_10-n_50-h_1-minVAF_0.02-m_25-fp_0.00001-fn_0.2-na_0.05-d_0.2-l_5-cov_10000	0.973785	0.74948	0.925278
simNo_60-s_10-n_50-h_1-minVAF_0.02-m_25-fp_0.00001-fn_0.2-na_0.05-d_0-l_5-cov_10000	1	0.741178	1
simNo_59-s_10-n_50-h_1-minVAF_0.02-m_25-fp_0.00001-fn_0.2-na_0.05-d_0.1-l_1-cov_10000	0.84035	0.675583	0.630274
simNo_100-s_10-n_50-h_1-minVAF_0.02-m_25-fp_0.00001-fn_0.2-na_0.05-d_0.2-l_5-cov_10000	0.983727	0.756778	0.815188
simNo_21-s_10-n_50-h_1-minVAF_0.02-m_25-fp_0.00001-fn_0.2-na_0.05-d_0.1-l_1-cov_10000	0.978526	0.788766	0.876153
simNo_43-s_10-n_50-h_1-minVAF_0.02-m_25-fp_0.00001-fn_0.2-na_0.05-d_0.2-l_5-cov_10000	1	0.793962	0.960553
simNo_33-s_10-n_50-h_1-minVAF_0.02-m_25-fp_0.00001-fn_0.2-na_0.05-d_0.1-l_1000-cov_10000	0.988937	0.768007	0.934966
simNo_62-s_10-n_50-h_1-minVAF_0.02-m_25-fp_0.00001-fn_0.2-na_0.05-d_0.2-l_1000-cov_10000	0.947685	0.869753	1
simNo_17-s_10-n_50-h_1-minVAF_0.02-m_25-fp_0.00001-fn_0.2-na_0.05-d_0.1-l_1-cov_10000	1	0.591015	0.607413
simNo_48-s_10-n_50-h_1-minVAF_0.02-m_25-fp_0.00001-fn_0.2-na_0.05-d_0.1-l_1000-cov_10000	1	0.925811	0.896343
simNo_11-s_10-n_50-h_1-minVAF_0.02-m_25-fp_0.00001-fn_0.2-na_0.05-d_0.2-l_10-cov_10000	1	0.891563	0.762993
simNo_94-s_10-n_50-h_1-minVAF_0.02-m_25-fp_0.00001-fn_0.2-na_0.05-d_0-l_10-cov_10000	0.972422	0.643055	1
simNo_12-s_10-n_50-h_1-minVAF_0.02-m_25-fp_0.00001-fn_0.2-na_0.05-d_0.2-l_10-cov_10000	0.953679	0.760667	0.980367
simNo_44-s_10-n_50-h_1-minVAF_0.02-m_25-fp_0.00001-fn_0.2-na_0.05-d_0.1-l_5-cov_10000	0.96149	0.716955	0.896953
simNo_58-s_10-n_50-h_1-minVAF_0.02-m_25-fp_0.00001-fn_0.2-na_0.05-d_0-l_1-cov_10000	1	0.933664	0.84458
simNo_31-s_10-n_50-h_1-minVAF_0.02-m_25-fp_0.00001-fn_0.2-na_0.05-d_0.1-l_1000-cov_10000	0.98142	0.768364	0.915874
simNo_20-s_10-n_50-h_1-minVAF_0.02-m_25-fp_0.00001-fn_0.2-na_0.05-d_0.1-l_1-cov_10000	1	0.742315	0.898403
simNo_67-s_10-n_50-h_1-minVAF_0.02-m_25-fp_0.00001-fn_0.2-na_0.05-d_0.1-l_1000-cov_10000	1	0.76616	0.92583
simNo_32-s_10-n_50-h_1-minVAF_0.02-m_25-fp_0.00001-fn_0.2-na_0.05-d_0.1-l_1-cov_10000	1	1	1
simNo_64-s_10-n_50-h_1-minVAF_0.02-m_25-fp_0.00001-fn_0.2-na_0.05-d_0.1-l_10-cov_10000	1	0.721037	0.948208
simNo_78-s_10-n_50-h_1-minVAF_0.02-m_25-fp_0.00001-fn_0.2-na_0.05-d_0.2-l_1-cov_10000	0.894799	0.685491	0.638524
simNo_3-s_10-n_50-h_1-minVAF_0.02-m_25-fp_0.00001-fn_0.2-na_0.05-d_0.1-l_10-cov_10000	0.982842	0.790777	0.929611
simNo_20-s_10-n_50-h_1-minVAF_0.02-m_25-fp_0.00001-fn_0.2-na_0.05-d_0.1-l_5-cov_10000	0.96879	0.700567	0.886482
simNo_90-s_10-n_50-h_1-minVAF_0.02-m_25-fp_0.00001-fn_0.2-na_0.05-d_0.1-l_1000-cov_10000	0.958603	0.776117	0.937645
simNo_59-s_10-n_50-h_1-minVAF_0.02-m_25-fp_0.00001-fn_0.2-na_0.05-d_0-l_5-cov_10000	0.97082	0.781391	0.947186
simNo_42-s_10-n_50-h_1-minVAF_0.02-m_25-fp_0.00001-fn_0.2-na_0.05-d_0.1-l_10-cov_10000	0.976806	0.73134	0.949078
simNo_41-s_10-n_50-h_1-minVAF_0.02-m_25-fp_0.00001-fn_0.2-na_0.05-d_0-l_5-cov_10000	1	0.969192	0.942072
simNo_75-s_10-n_50-h_1-minVAF_0.02-m_25-fp_0.00001-fn_0.2-na_0.05-d_0-l_5-cov_10000	1	0.746975	0.93015
simNo_84-s_10-n_50-h_1-minVAF_0.02-m_25-fp_0.00001-fn_0.2-na_0.05-d_0-l_5-cov_10000	1	0.733895	0.943974
simNo_87-s_10-n_50-h_1-minVAF_0.02-m_25-fp_0.00001-fn_0.2-na_0.05-d_0.1-l_10-cov_10000	0.975822	0.796861	0.906977
simNo_60-s_10-n_50-h_1-minVAF_0.02-m_25-fp_0.00001-fn_0.2-na_0.05-d_0.2-l_10-cov_10000	1	0.856417	0.979467
simNo_73-s_10-n_50-h_1-minVAF_0.02-m_25-fp_0.00001-fn_0.2-na_0.05-d_0-l_1000-cov_10000	0.971509	0.76011	0.905262
simNo_44-s_10-n_50-h_1-minVAF_0.02-m_25-fp_0.00001-fn_0.2-na_0.05-d_0.2-l_1000-cov_10000	0.957304	0.694209	0.840524
simNo_11-s_10-n_50-h_1-minVAF_0.02-m_25-fp_0.00001-fn_0.2-na_0.05-d_0.2-l_1-cov_10000	0.97003	0.715538	0.794553
simNo_8-s_10-n_50-h_1-minVAF_0.02-m_25-fp_0.00001-fn_0.2-na_0.05-d_0-l_1-cov_10000	0.974141	0.706016	0.827524
simNo_28-s_10-n_50-h_1-minVAF_0.02-m_25-fp_0.00001-fn_0.2-na_0.05-d_0-l_10-cov_10000	0.975269	0.91786	0.722751
simNo_52-s_10-n_50-h_1-minVAF_0.02-m_25-fp_0.00001-fn_0.2-na_0.05-d_0.1-l_10-cov_10000	0.980671	0.754412	0.962743
simNo_4-s_10-n_50-h_1-minVAF_0.02-m_25-fp_0.00001-fn_0.2-na_0.05-d_0.1-l_10-cov_10000	1	0.838411	0.967515
simNo_99-s_10-n_50-h_1-minVAF_0.02-m_25-fp_0.00001-fn_0.2-na_0.05-d_0.1-l_10-cov_10000	0.975181	1	0.890991
simNo_80-s_10-n_50-h_1-minVAF_0.02-m_25-fp_0.00001-fn_0.2-na_0.05-d_0.2-l_1-cov_10000	0.786068	0.551635	0.773891
simNo_33-s_10-n_50-h_1-minVAF_0.02-m_25-fp_0.00001-fn_0.2-na_0.05-d_0.2-l_1000-cov_10000	1	0.786491	0.975482
simNo_7-s_10-n_50-h_1-minVAF_0.02-m_25-fp_0.00001-fn_0.2-na_0.05-d_0-l_1-cov_10000	1	0.878229	0.896978
simNo_99-s_10-n_50-h_1-minVAF_0.02-m_25-fp_0.00001-fn_0.2-na_0.05-d_0.2-l_5-cov_10000	1	0.727173	1
simNo_5-s_10-n_50-h_1-minVAF_0.02-m_25-fp_0.00001-fn_0.2-na_0.05-d_0.1-l_10-cov_10000	1	0.736767	0.956117
simNo_38-s_10-n_50-h_1-minVAF_0.02-m_25-fp_0.00001-fn_0.2-na_0.05-d_0.1-l_1000-cov_10000	1	0.786751	0.979034
simNo_74-s_10-n_50-h_1-minVAF_0.02-m_25-fp_0.00001-fn_0.2-na_0.05-d_0-l_1000-cov_10000	0.953243	0.676079	0.953855
simNo_46-s_10-n_50-h_1-minVAF_0.02-m_25-fp_0.00001-fn_0.2-na_0.05-d_0.2-l_1000-cov_10000	1	0.767605	0.893158
simNo_46-s_10-n_50-h_1-minVAF_0.02-m_25-fp_0.00001-fn_0.2-na_0.05-d_0-l_5-cov_10000	0.970754	0.88394	0.921116
simNo_88-s_10-n_50-h_1-minVAF_0.02-m_25-fp_0.00001-fn_0.2-na_0.05-d_0.2-l_10-cov_10000	0.980836	0.83991	0.930254
simNo_91-s_10-n_50-h_1-minVAF_0.02-m_25-fp_0.00001-fn_0.2-na_0.05-d_0.2-l_1000-cov_10000	1	0.760523	0.887973
simNo_92-s_10-n_50-h_1-minVAF_0.02-m_25-fp_0.00001-fn_0.2-na_0.05-d_0.2-l_5-cov_10000	0.963667	0.774189	0.912827
simNo_8-s_10-n_50-h_1-minVAF_0.02-m_25-fp_0.00001-fn_0.2-na_0.05-d_0.1-l_10-cov_10000	0.985874	0.700956	0.806175
simNo_79-s_10-n_50-h_1-minVAF_0.02-m_25-fp_0.00001-fn_0.2-na_0.05-d_0.1-l_10-cov_10000	0.966439	0.716625	0.901571
simNo_43-s_10-n_50-h_1-minVAF_0.02-m_25-fp_0.00001-fn_0.2-na_0.05-d_0.1-l_10-cov_10000	1	0.80143	0.811216
simNo_37-s_10-n_50-h_1-minVAF_0.02-m_25-fp_0.00001-fn_0.2-na_0.05-d_0-l_1-cov_10000	1	1	0.746943
simNo_72-s_10-n_50-h_1-minVAF_0.02-m_25-fp_0.00001-fn_0.2-na_0.05-d_0-l_10-cov_10000	0.981811	0.724323	0.846131
simNo_71-s_10-n_50-h_1-minVAF_0.02-m_25-fp_0.00001-fn_0.2-na_0.05-d_0-l_1000-cov_10000	1	0.818331	0.96698
simNo_10-s_10-n_50-h_1-minVAF_0.02-m_25-fp_0.00001-fn_0.2-na_0.05-d_0-l_5-cov_10000	1	0.62943	0.687291
simNo_50-s_10-n_50-h_1-minVAF_0.02-m_25-fp_0.00001-fn_0.2-na_0.05-d_0.2-l_1000-cov_10000	1	0.721768	1
simNo_18-s_10-n_50-h_1-minVAF_0.02-m_25-fp_0.00001-fn_0.2-na_0.05-d_0.2-l_5-cov_10000	1	0.980951	1
simNo_62-s_10-n_50-h_1-minVAF_0.02-m_25-fp_0.00001-fn_0.2-na_0.05-d_0.2-l_1-cov_10000	1	0.564587	0.723933
simNo_23-s_10-n_50-h_1-minVAF_0.02-m_25-fp_0.00001-fn_0.2-na_0.05-d_0-l_1-cov_10000	1	0.860389	0.96652
simNo_33-s_10-n_50-h_1-minVAF_0.02-m_25-fp_0.00001-fn_0.2-na_0.05-d_0-l_1000-cov_10000	1	0.932771	0.961138
simNo_99-s_10-n_50-h_1-minVAF_0.02-m_25-fp_0.00001-fn_0.2-na_0.05-d_0-l_5-cov_10000	1	0.762072	0.906783
simNo_77-s_10-n_50-h_1-minVAF_0.02-m_25-fp_0.00001-fn_0.2-na_0.05-d_0.1-l_1000-cov_10000	0.938779	0.764678	0.93532
simNo_78-s_10-n_50-h_1-minVAF_0.02-m_25-fp_0.00001-fn_0.2-na_0.05-d_0.1-l_1000-cov_10000	0.957007	0.759932	0.872877
simNo_99-s_10-n_50-h_1-minVAF_0.02-m_25-fp_0.00001-fn_0.2-na_0.05-d_0.2-l_1-cov_10000	1	0.764486	0.937097
simNo_41-s_10-n_50-h_1-minVAF_0.02-m_25-fp_0.00001-fn_0.2-na_0.05-d_0-l_10-cov_10000	1	0.712175	0.959775
simNo_65-s_10-n_50-h_1-minVAF_0.02-m_25-fp_0.00001-fn_0.2-na_0.05-d_0.1-l_1000-cov_10000	0.952233	0.773575	1
simNo_3-s_10-n_50-h_1-minVAF_0.02-m_25-fp_0.00001-fn_0.2-na_0.05-d_0.1-l_1000-cov_10000	0.978189	0.768301	0.955681
simNo_21-s_10-n_50-h_1-minVAF_0.02-m_25-fp_0.00001-fn_0.2-na_0.05-d_0.2-l_10-cov_10000	0.96885	0.830356	0.972007
simNo_35-s_10-n_50-h_1-minVAF_0.02-m_25-fp_0.00001-fn_0.2-na_0.05-d_0-l_1000-cov_10000	0.987615	0.827578	0.92613
simNo_45-s_10-n_50-h_1-minVAF_0.02-m_25-fp_0.00001-fn_0.2-na_0.05-d_0.2-l_1-cov_10000	0.979391	0.938609	0.794357
simNo_94-s_10-n_50-h_1-minVAF_0.02-m_25-fp_0.00001-fn_0.2-na_0.05-d_0.2-l_10-cov_10000	0.968397	0.759647	0.936286
simNo_85-s_10-n_50-h_1-minVAF_0.02-m_25-fp_0.00001-fn_0.2-na_0.05-d_0.2-l_1-cov_10000	1	0.776592	0.814382
simNo_14-s_10-n_50-h_1-minVAF_0.02-m_25-fp_0.00001-fn_0.2-na_0.05-d_0.1-l_10-cov_10000	0.976019	0.829041	1
simNo_50-s_10-n_50-h_1-minVAF_0.02-m_25-fp_0.00001-fn_0.2-na_0.05-d_0.2-l_5-cov_10000	1	0.902524	0.941781
simNo_30-s_10-n_50-h_1-minVAF_0.02-m_25-fp_0.00001-fn_0.2-na_0.05-d_0.2-l_10-cov_10000	0.98182	0.727929	0.894896
simNo_39-s_10-n_50-h_1-minVAF_0.02-m_25-fp_0.00001-fn_0.2-na_0.05-d_0-l_1000-cov_10000	0.959106	0.630477	1
simNo_1-s_10-n_50-h_1-minVAF_0.02-m_25-fp_0.00001-fn_0.2-na_0.05-d_0.1-l_5-cov_10000	0.975011	0.703866	0.911491
simNo_85-s_10-n_50-h_1-minVAF_0.02-m_25-fp_0.00001-fn_0.2-na_0.05-d_0-l_1000-cov_10000	0.991208	0.768878	0.963511
simNo_63-s_10-n_50-h_1-minVAF_0.02-m_25-fp_0.00001-fn_0.2-na_0.05-d_0-l_10-cov_10000	0.970418	0.842339	0.953852
simNo_29-s_10-n_50-h_1-minVAF_0.02-m_25-fp_0.00001-fn_0.2-na_0.05-d_0-l_1-cov_10000	0.923407	0.733006	0.626889
simNo_47-s_10-n_50-h_1-minVAF_0.02-m_25-fp_0.00001-fn_0.2-na_0.05-d_0-l_1-cov_10000	1	0.794392	0.907469
simNo_93-s_10-n_50-h_1-minVAF_0.02-m_25-fp_0.00001-fn_0.2-na_0.05-d_0.1-l_5-cov_10000	1	0.682735	1
simNo_24-s_10-n_50-h_1-minVAF_0.02-m_25-fp_0.00001-fn_0.2-na_0.05-d_0.2-l_1000-cov_10000	0.966666	0.789455	0.853149
simNo_28-s_10-n_50-h_1-minVAF_0.02-m_25-fp_0.00001-fn_0.2-na_0.05-d_0.1-l_10-cov_10000	0.950396	0.755864	0.79227
simNo_74-s_10-n_50-h_1-minVAF_0.02-m_25-fp_0.00001-fn_0.2-na_0.05-d_0.1-l_1-cov_10000	0.952918	0.698375	0.773573
simNo_96-s_10-n_50-h_1-minVAF_0.02-m_25-fp_0.00001-fn_0.2-na_0.05-d_0-l_1000-cov_10000	0.983679	0.835111	1
simNo_75-s_10-n_50-h_1-minVAF_0.02-m_25-fp_0.00001-fn_0.2-na_0.05-d_0.1-l_1000-cov_10000	0.959327	0.779173	0.942161
simNo_64-s_10-n_50-h_1-minVAF_0.02-m_25-fp_0.00001-fn_0.2-na_0.05-d_0.2-l_1000-cov_10000	1	0.772394	0.957735
simNo_82-s_10-n_50-h_1-minVAF_0.02-m_25-fp_0.00001-fn_0.2-na_0.05-d_0.1-l_1000-cov_10000	0.98741	0.763239	0.968999
simNo_57-s_10-n_50-h_1-minVAF_0.02-m_25-fp_0.00001-fn_0.2-na_0.05-d_0.1-l_1000-cov_10000	0.986966	0.771834	0.900444
simNo_82-s_10-n_50-h_1-minVAF_0.02-m_25-fp_0.00001-fn_0.2-na_0.05-d_0.2-l_10-cov_10000	0.979809	0.723813	0.824537
simNo_49-s_10-n_50-h_1-minVAF_0.02-m_25-fp_0.00001-fn_0.2-na_0.05-d_0.1-l_10-cov_10000	1	0.735091	0.944556
simNo_28-s_10-n_50-h_1-minVAF_0.02-m_25-fp_0.00001-fn_0.2-na_0.05-d_0.1-l_5-cov_10000	0.941075	0.681365	0.957441
simNo_6-s_10-n_50-h_1-minVAF_0.02-m_25-fp_0.00001-fn_0.2-na_0.05-d_0-l_5-cov_10000	1	0.751003	0.939596
simNo_34-s_10-n_50-h_1-minVAF_0.02-m_25-fp_0.00001-fn_0.2-na_0.05-d_0.2-l_10-cov_10000	0.96753	0.809559	0.75045
simNo_86-s_10-n_50-h_1-minVAF_0.02-m_25-fp_0.00001-fn_0.2-na_0.05-d_0-l_10-cov_10000	0.981833	0.750607	0.832295
simNo_42-s_10-n_50-h_1-minVAF_0.02-m_25-fp_0.00001-fn_0.2-na_0.05-d_0-l_1000-cov_10000	1	0.857026	0.973869
simNo_73-s_10-n_50-h_1-minVAF_0.02-m_25-fp_0.00001-fn_0.2-na_0.05-d_0-l_5-cov_10000	0.947291	0.825638	0.764098
simNo_42-s_10-n_50-h_1-minVAF_0.02-m_25-fp_0.00001-fn_0.2-na_0.05-d_0-l_5-cov_10000	1	0.954739	1
simNo_34-s_10-n_50-h_1-minVAF_0.02-m_25-fp_0.00001-fn_0.2-na_0.05-d_0.1-l_1000-cov_10000	0.984958	0.801043	0.909315
simNo_58-s_10-n_50-h_1-minVAF_0.02-m_25-fp_0.00001-fn_0.2-na_0.05-d_0-l_5-cov_10000	1	0.938657	0.940578
simNo_27-s_10-n_50-h_1-minVAF_0.02-m_25-fp_0.00001-fn_0.2-na_0.05-d_0.1-l_1000-cov_10000	0.989527	0.749495	0.963001
simNo_96-s_10-n_50-h_1-minVAF_0.02-m_25-fp_0.00001-fn_0.2-na_0.05-d_0.2-l_10-cov_10000	0.934179	0.791689	0.84182
simNo_96-s_10-n_50-h_1-minVAF_0.02-m_25-fp_0.00001-fn_0.2-na_0.05-d_0.2-l_1-cov_10000	0.95236	0.694633	0.811037
simNo_57-s_10-n_50-h_1-minVAF_0.02-m_25-fp_0.00001-fn_0.2-na_0.05-d_0-l_10-cov_10000	0.975958	0.699389	0.892563
simNo_19-s_10-n_50-h_1-minVAF_0.02-m_25-fp_0.00001-fn_0.2-na_0.05-d_0.2-l_5-cov_10000	1	0.873555	1
simNo_82-s_10-n_50-h_1-minVAF_0.02-m_25-fp_0.00001-fn_0.2-na_0.05-d_0-l_1000-cov_10000	0.972769	0.752081	0.949469
simNo_35-s_10-n_50-h_1-minVAF_0.02-m_25-fp_0.00001-fn_0.2-na_0.05-d_0-l_10-cov_10000	0.987307	0.760247	0.906669
simNo_6-s_10-n_50-h_1-minVAF_0.02-m_25-fp_0.00001-fn_0.2-na_0.05-d_0.2-l_1-cov_10000	1	0.746984	0.526994
simNo_62-s_10-n_50-h_1-minVAF_0.02-m_25-fp_0.00001-fn_0.2-na_0.05-d_0-l_5-cov_10000	0.953553	0.822895	0.918342
simNo_93-s_10-n_50-h_1-minVAF_0.02-m_25-fp_0.00001-fn_0.2-na_0.05-d_0.2-l_1-cov_10000	1	1	0.911899
simNo_56-s_10-n_50-h_1-minVAF_0.02-m_25-fp_0.00001-fn_0.2-na_0.05-d_0-l_1000-cov_10000	1	0.900999	0.938232
simNo_13-s_10-n_50-h_1-minVAF_0.02-m_25-fp_0.00001-fn_0.2-na_0.05-d_0-l_5-cov_10000	1	0.744787	0.774187
simNo_94-s_10-n_50-h_1-minVAF_0.02-m_25-fp_0.00001-fn_0.2-na_0.05-d_0-l_5-cov_10000	0.989191	0.767764	0.909808
simNo_91-s_10-n_50-h_1-minVAF_0.02-m_25-fp_0.00001-fn_0.2-na_0.05-d_0.1-l_1000-cov_10000	0.969065	0.744734	0.891835
simNo_18-s_10-n_50-h_1-minVAF_0.02-m_25-fp_0.00001-fn_0.2-na_0.05-d_0.1-l_1000-cov_10000	1	0.703829	0.875923
simNo_24-s_10-n_50-h_1-minVAF_0.02-m_25-fp_0.00001-fn_0.2-na_0.05-d_0.1-l_1-cov_10000	0.9598	0.857364	0.852132
simNo_71-s_10-n_50-h_1-minVAF_0.02-m_25-fp_0.00001-fn_0.2-na_0.05-d_0.1-l_1-cov_10000	0.964436	0.780999	0.866219
simNo_16-s_10-n_50-h_1-minVAF_0.02-m_25-fp_0.00001-fn_0.2-na_0.05-d_0.1-l_1-cov_10000	1	0.671224	0.72312
simNo_57-s_10-n_50-h_1-minVAF_0.02-m_25-fp_0.00001-fn_0.2-na_0.05-d_0-l_1-cov_10000	1	0.762122	0.617142
simNo_16-s_10-n_50-h_1-minVAF_0.02-m_25-fp_0.00001-fn_0.2-na_0.05-d_0.1-l_1000-cov_10000	0.983038	0.723337	0.817681
simNo_40-s_10-n_50-h_1-minVAF_0.02-m_25-fp_0.00001-fn_0.2-na_0.05-d_0.2-l_1-cov_10000	0.974965	0.736475	0.76368
simNo_95-s_10-n_50-h_1-minVAF_0.02-m_25-fp_0.00001-fn_0.2-na_0.05-d_0.2-l_1000-cov_10000	0.968049	0.828444	0.918642
simNo_68-s_10-n_50-h_1-minVAF_0.02-m_25-fp_0.00001-fn_0.2-na_0.05-d_0.2-l_5-cov_10000	1	0.72815	0.91208
simNo_58-s_10-n_50-h_1-minVAF_0.02-m_25-fp_0.00001-fn_0.2-na_0.05-d_0-l_1000-cov_10000	0.987912	0.552032	0.964914
simNo_43-s_10-n_50-h_1-minVAF_0.02-m_25-fp_0.00001-fn_0.2-na_0.05-d_0.2-l_10-cov_10000	1	0.73683	0.915466
simNo_14-s_10-n_50-h_1-minVAF_0.02-m_25-fp_0.00001-fn_0.2-na_0.05-d_0.2-l_10-cov_10000	1	0.705354	1
simNo_93-s_10-n_50-h_1-minVAF_0.02-m_25-fp_0.00001-fn_0.2-na_0.05-d_0-l_5-cov_10000	1	0.682505	1
simNo_4-s_10-n_50-h_1-minVAF_0.02-m_25-fp_0.00001-fn_0.2-na_0.05-d_0-l_1000-cov_10000	1	0.780532	0.980987
simNo_62-s_10-n_50-h_1-minVAF_0.02-m_25-fp_0.00001-fn_0.2-na_0.05-d_0.2-l_5-cov_10000	0.954341	0.774589	0.79755
simNo_91-s_10-n_50-h_1-minVAF_0.02-m_25-fp_0.00001-fn_0.2-na_0.05-d_0.2-l_5-cov_10000	0.947106	0.740607	0.832481
simNo_48-s_10-n_50-h_1-minVAF_0.02-m_25-fp_0.00001-fn_0.2-na_0.05-d_0-l_5-cov_10000	1	0.91038	0.950363
simNo_60-s_10-n_50-h_1-minVAF_0.02-m_25-fp_0.00001-fn_0.2-na_0.05-d_0.1-l_5-cov_10000	1	0.731793	1
simNo_26-s_10-n_50-h_1-minVAF_0.02-m_25-fp_0.00001-fn_0.2-na_0.05-d_0-l_1000-cov_10000	0.949303	0.794019	0.907307
simNo_78-s_10-n_50-h_1-minVAF_0.02-m_25-fp_0.00001-fn_0.2-na_0.05-d_0.1-l_5-cov_10000	0.933788	0.718067	0.935532
simNo_54-s_10-n_50-h_1-minVAF_0.02-m_25-fp_0.00001-fn_0.2-na_0.05-d_0.1-l_1000-cov_10000	0.990694	0.815895	1
simNo_7-s_10-n_50-h_1-minVAF_0.02-m_25-fp_0.00001-fn_0.2-na_0.05-d_0.2-l_1-cov_10000	0.982176	0.714383	0.851398
simNo_67-s_10-n_50-h_1-minVAF_0.02-m_25-fp_0.00001-fn_0.2-na_0.05-d_0.2-l_1000-cov_10000	0.972479	0.766307	0.965321
simNo_49-s_10-n_50-h_1-minVAF_0.02-m_25-fp_0.00001-fn_0.2-na_0.05-d_0.2-l_1000-cov_10000	0.993043	0.785511	0.955096
simNo_92-s_10-n_50-h_1-minVAF_0.02-m_25-fp_0.00001-fn_0.2-na_0.05-d_0.2-l_1-cov_10000	0.901322	0.825049	0.578046
simNo_13-s_10-n_50-h_1-minVAF_0.02-m_25-fp_0.00001-fn_0.2-na_0.05-d_0.1-l_10-cov_10000	0.983032	0.762925	0.833649
simNo_78-s_10-n_50-h_1-minVAF_0.02-m_25-fp_0.00001-fn_0.2-na_0.05-d_0-l_10-cov_10000	0.925596	0.670554	0.871584
simNo_85-s_10-n_50-h_1-minVAF_0.02-m_25-fp_0.00001-fn_0.2-na_0.05-d_0-l_5-cov_10000	0.986241	0.711597	0.866287
simNo_72-s_10-n_50-h_1-minVAF_0.02-m_25-fp_0.00001-fn_0.2-na_0.05-d_0-l_1-cov_10000	0.945557	1	0.681119
simNo_80-s_10-n_50-h_1-minVAF_0.02-m_25-fp_0.00001-fn_0.2-na_0.05-d_0.2-l_10-cov_10000	0.947992	0.769427	0.887733
simNo_47-s_10-n_50-h_1-minVAF_0.02-m_25-fp_0.00001-fn_0.2-na_0.05-d_0.2-l_1000-cov_10000	1	0.758829	0.96973
simNo_33-s_10-n_50-h_1-minVAF_0.02-m_25-fp_0.00001-fn_0.2-na_0.05-d_0-l_10-cov_10000	0.983511	0.811808	0.92622
simNo_98-s_10-n_50-h_1-minVAF_0.02-m_25-fp_0.00001-fn_0.2-na_0.05-d_0.2-l_10-cov_10000	0.974067	0.828162	0.86247
simNo_24-s_10-n_50-h_1-minVAF_0.02-m_25-fp_0.00001-fn_0.2-na_0.05-d_0-l_1-cov_10000	0.9598	0.792889	0.782651
simNo_91-s_10-n_50-h_1-minVAF_0.02-m_25-fp_0.00001-fn_0.2-na_0.05-d_0-l_10-cov_10000	1	0.646312	0.814435
simNo_61-s_10-n_50-h_1-minVAF_0.02-m_25-fp_0.00001-fn_0.2-na_0.05-d_0.1-l_1-cov_10000	0.955734	0.810885	0.741781
simNo_39-s_10-n_50-h_1-minVAF_0.02-m_25-fp_0.00001-fn_0.2-na_0.05-d_0.2-l_1-cov_10000	0.982375	0.72022	0.846368
simNo_64-s_10-n_50-h_1-minVAF_0.02-m_25-fp_0.00001-fn_0.2-na_0.05-d_0.1-l_1-cov_10000	1	0.732612	0.830082
simNo_62-s_10-n_50-h_1-minVAF_0.02-m_25-fp_0.00001-fn_0.2-na_0.05-d_0.2-l_10-cov_10000	0.968048	0.733722	0.90263
simNo_86-s_10-n_50-h_1-minVAF_0.02-m_25-fp_0.00001-fn_0.2-na_0.05-d_0-l_1-cov_10000	1	0.717184	0.717853
simNo_9-s_10-n_50-h_1-minVAF_0.02-m_25-fp_0.00001-fn_0.2-na_0.05-d_0-l_1-cov_10000	1	0.861903	0.649867
simNo_49-s_10-n_50-h_1-minVAF_0.02-m_25-fp_0.00001-fn_0.2-na_0.05-d_0.2-l_5-cov_10000	1	0.713521	0.859274
simNo_28-s_10-n_50-h_1-minVAF_0.02-m_25-fp_0.00001-fn_0.2-na_0.05-d_0.1-l_1000-cov_10000	0.958846	0.736941	0.97733
simNo_10-s_10-n_50-h_1-minVAF_0.02-m_25-fp_0.00001-fn_0.2-na_0.05-d_0.2-l_5-cov_10000	1	0.752461	0.723362
simNo_14-s_10-n_50-h_1-minVAF_0.02-m_25-fp_0.00001-fn_0.2-na_0.05-d_0.2-l_1-cov_10000	1	0.654176	0.909312
simNo_95-s_10-n_50-h_1-minVAF_0.02-m_25-fp_0.00001-fn_0.2-na_0.05-d_0.1-l_1-cov_10000	1	0.664508	0.932308
simNo_32-s_10-n_50-h_1-minVAF_0.02-m_25-fp_0.00001-fn_0.2-na_0.05-d_0-l_1000-cov_10000	1	0.892765	0.91966
simNo_31-s_10-n_50-h_1-minVAF_0.02-m_25-fp_0.00001-fn_0.2-na_0.05-d_0.2-l_1000-cov_10000	0.984532	0.768307	0.857217
simNo_42-s_10-n_50-h_1-minVAF_0.02-m_25-fp_0.00001-fn_0.2-na_0.05-d_0.2-l_1-cov_10000	1	0.826235	0.921396
simNo_43-s_10-n_50-h_1-minVAF_0.02-m_25-fp_0.00001-fn_0.2-na_0.05-d_0.2-l_1000-cov_10000	1	0.783885	1
simNo_91-s_10-n_50-h_1-minVAF_0.02-m_25-fp_0.00001-fn_0.2-na_0.05-d_0.2-l_1-cov_10000	1	0.733422	0.663821
simNo_52-s_10-n_50-h_1-minVAF_0.02-m_25-fp_0.00001-fn_0.2-na_0.05-d_0.2-l_5-cov_10000	0.973763	0.699382	0.797006
simNo_71-s_10-n_50-h_1-minVAF_0.02-m_25-fp_0.00001-fn_0.2-na_0.05-d_0-l_1-cov_10000	1	0.765173	0.795345
simNo_26-s_10-n_50-h_1-minVAF_0.02-m_25-fp_0.00001-fn_0.2-na_0.05-d_0-l_10-cov_10000	0.917978	0.679981	0.878272
simNo_39-s_10-n_50-h_1-minVAF_0.02-m_25-fp_0.00001-fn_0.2-na_0.05-d_0.1-l_10-cov_10000	0.985505	0.769155	0.922624
simNo_57-s_10-n_50-h_1-minVAF_0.02-m_25-fp_0.00001-fn_0.2-na_0.05-d_0.1-l_5-cov_10000	1	0.68613	0.837203
simNo_67-s_10-n_50-h_1-minVAF_0.02-m_25-fp_0.00001-fn_0.2-na_0.05-d_0.1-l_10-cov_10000	0.946693	0.790115	0.98583
simNo_2-s_10-n_50-h_1-minVAF_0.02-m_25-fp_0.00001-fn_0.2-na_0.05-d_0.1-l_1000-cov_10000	1	0.83284	0.967188
simNo_77-s_10-n_50-h_1-minVAF_0.02-m_25-fp_0.00001-fn_0.2-na_0.05-d_0.2-l_10-cov_10000	0.897647	0.706264	1
simNo_63-s_10-n_50-h_1-minVAF_0.02-m_25-fp_0.00001-fn_0.2-na_0.05-d_0.1-l_1-cov_10000	0.92319	1	0.961141
simNo_61-s_10-n_50-h_1-minVAF_0.02-m_25-fp_0.00001-fn_0.2-na_0.05-d_0.1-l_1000-cov_10000	0.968799	0.735457	0.899872
simNo_67-s_10-n_50-h_1-minVAF_0.02-m_25-fp_0.00001-fn_0.2-na_0.05-d_0-l_1000-cov_10000	1	0.899904	0.952274
simNo_48-s_10-n_50-h_1-minVAF_0.02-m_25-fp_0.00001-fn_0.2-na_0.05-d_0-l_1-cov_10000	1	0.6979	0.929298
simNo_17-s_10-n_50-h_1-minVAF_0.02-m_25-fp_0.00001-fn_0.2-na_0.05-d_0-l_10-cov_10000	0.983488	0.753539	1
simNo_83-s_10-n_50-h_1-minVAF_0.02-m_25-fp_0.00001-fn_0.2-na_0.05-d_0.2-l_1-cov_10000	0.793048	0.49606	0.803497
simNo_51-s_10-n_50-h_1-minVAF_0.02-m_25-fp_0.00001-fn_0.2-na_0.05-d_0.2-l_1-cov_10000	1	0.814177	0.860408
simNo_38-s_10-n_50-h_1-minVAF_0.02-m_25-fp_0.00001-fn_0.2-na_0.05-d_0.2-l_1-cov_10000	0.957246	0.734473	0.968413
simNo_67-s_10-n_50-h_1-minVAF_0.02-m_25-fp_0.00001-fn_0.2-na_0.05-d_0.2-l_5-cov_10000	0.972121	0.734117	0.741589
simNo_27-s_10-n_50-h_1-minVAF_0.02-m_25-fp_0.00001-fn_0.2-na_0.05-d_0.2-l_1-cov_10000	0.958752	0.704031	0.765654
simNo_4-s_10-n_50-h_1-minVAF_0.02-m_25-fp_0.00001-fn_0.2-na_0.05-d_0.1-l_1-cov_10000	0.979638	0.700318	0.848429
simNo_8-s_10-n_50-h_1-minVAF_0.02-m_25-fp_0.00001-fn_0.2-na_0.05-d_0.2-l_1-cov_10000	0.941213	0.904386	0.833187
simNo_88-s_10-n_50-h_1-minVAF_0.02-m_25-fp_0.00001-fn_0.2-na_0.05-d_0-l_5-cov_10000	0.969945	0.82639	0.916638
simNo_17-s_10-n_50-h_1-minVAF_0.02-m_25-fp_0.00001-fn_0.2-na_0.05-d_0.2-l_5-cov_10000	1	0.754331	0.964941
simNo_36-s_10-n_50-h_1-minVAF_0.02-m_25-fp_0.00001-fn_0.2-na_0.05-d_0.2-l_1-cov_10000	1	0.681039	0.841324
simNo_66-s_10-n_50-h_1-minVAF_0.02-m_25-fp_0.00001-fn_0.2-na_0.05-d_0-l_1000-cov_10000	0.956478	0.730944	0.930065
simNo_79-s_10-n_50-h_1-minVAF_0.02-m_25-fp_0.00001-fn_0.2-na_0.05-d_0.2-l_1-cov_10000	1	0.646851	0.896628
simNo_22-s_10-n_50-h_1-minVAF_0.02-m_25-fp_0.00001-fn_0.2-na_0.05-d_0.2-l_1-cov_10000	1	0.729891	0.880379
simNo_48-s_10-n_50-h_1-minVAF_0.02-m_25-fp_0.00001-fn_0.2-na_0.05-d_0-l_10-cov_10000	1	0.715549	0.865656
simNo_90-s_10-n_50-h_1-minVAF_0.02-m_25-fp_0.00001-fn_0.2-na_0.05-d_0.1-l_1-cov_10000	1	0.766503	0.844332
simNo_54-s_10-n_50-h_1-minVAF_0.02-m_25-fp_0.00001-fn_0.2-na_0.05-d_0.2-l_1000-cov_10000	0.979926	0.791741	0.96199
simNo_3-s_10-n_50-h_1-minVAF_0.02-m_25-fp_0.00001-fn_0.2-na_0.05-d_0.2-l_5-cov_10000	0.986065	0.909628	0.835251
simNo_68-s_10-n_50-h_1-minVAF_0.02-m_25-fp_0.00001-fn_0.2-na_0.05-d_0-l_10-cov_10000	1	0.745349	0.968095
simNo_2-s_10-n_50-h_1-minVAF_0.02-m_25-fp_0.00001-fn_0.2-na_0.05-d_0.2-l_1-cov_10000	1	0.636383	0.818214
simNo_98-s_10-n_50-h_1-minVAF_0.02-m_25-fp_0.00001-fn_0.2-na_0.05-d_0.1-l_5-cov_10000	0.979988	0.84872	0.816249
simNo_22-s_10-n_50-h_1-minVAF_0.02-m_25-fp_0.00001-fn_0.2-na_0.05-d_0-l_1000-cov_10000	0.966612	0.779248	1
simNo_45-s_10-n_50-h_1-minVAF_0.02-m_25-fp_0.00001-fn_0.2-na_0.05-d_0.1-l_1-cov_10000	1	0.763864	0.778645
simNo_51-s_10-n_50-h_1-minVAF_0.02-m_25-fp_0.00001-fn_0.2-na_0.05-d_0-l_1000-cov_10000	0.98516	0.803479	0.98516
simNo_29-s_10-n_50-h_1-minVAF_0.02-m_25-fp_0.00001-fn_0.2-na_0.05-d_0.2-l_5-cov_10000	0.938858	0.771606	0.830575
simNo_94-s_10-n_50-h_1-minVAF_0.02-m_25-fp_0.00001-fn_0.2-na_0.05-d_0.1-l_1000-cov_10000	0.978273	0.7938	0.968162
simNo_66-s_10-n_50-h_1-minVAF_0.02-m_25-fp_0.00001-fn_0.2-na_0.05-d_0-l_10-cov_10000	0.974549	0.738013	0.752419
simNo_78-s_10-n_50-h_1-minVAF_0.02-m_25-fp_0.00001-fn_0.2-na_0.05-d_0-l_5-cov_10000	0.950054	0.818138	0.857145
simNo_44-s_10-n_50-h_1-minVAF_0.02-m_25-fp_0.00001-fn_0.2-na_0.05-d_0.1-l_1-cov_10000	0.963542	0.791224	0.695653
simNo_71-s_10-n_50-h_1-minVAF_0.02-m_25-fp_0.00001-fn_0.2-na_0.05-d_0-l_5-cov_10000	0.975177	0.698683	0.952205
simNo_86-s_10-n_50-h_1-minVAF_0.02-m_25-fp_0.00001-fn_0.2-na_0.05-d_0.1-l_5-cov_10000	1	0.829934	0.858765
simNo_53-s_10-n_50-h_1-minVAF_0.02-m_25-fp_0.00001-fn_0.2-na_0.05-d_0.2-l_1000-cov_10000	0.965161	0.752449	0.903788
simNo_71-s_10-n_50-h_1-minVAF_0.02-m_25-fp_0.00001-fn_0.2-na_0.05-d_0-l_10-cov_10000	1	0.80801	0.960717
simNo_21-s_10-n_50-h_1-minVAF_0.02-m_25-fp_0.00001-fn_0.2-na_0.05-d_0.1-l_5-cov_10000	0.971928	0.882966	0.985094
simNo_8-s_10-n_50-h_1-minVAF_0.02-m_25-fp_0.00001-fn_0.2-na_0.05-d_0.1-l_1-cov_10000	0.944888	0.793236	0.797525
simNo_39-s_10-n_50-h_1-minVAF_0.02-m_25-fp_0.00001-fn_0.2-na_0.05-d_0-l_5-cov_10000	0.982375	0.707804	0.8978
simNo_10-s_10-n_50-h_1-minVAF_0.02-m_25-fp_0.00001-fn_0.2-na_0.05-d_0-l_10-cov_10000	0.931002	0.930995	0.942406
simNo_79-s_10-n_50-h_1-minVAF_0.02-m_25-fp_0.00001-fn_0.2-na_0.05-d_0.1-l_1-cov_10000	1	0.689995	0.706864
simNo_35-s_10-n_50-h_1-minVAF_0.02-m_25-fp_0.00001-fn_0.2-na_0.05-d_0-l_1-cov_10000	0.982989	0.81831	0.718403
simNo_29-s_10-n_50-h_1-minVAF_0.02-m_25-fp_0.00001-fn_0.2-na_0.05-d_0.2-l_1000-cov_10000	0.948113	0.930292	0.898163
simNo_99-s_10-n_50-h_1-minVAF_0.02-m_25-fp_0.00001-fn_0.2-na_0.05-d_0.1-l_1000-cov_10000	0.986302	0.757721	0.946444
simNo_71-s_10-n_50-h_1-minVAF_0.02-m_25-fp_0.00001-fn_0.2-na_0.05-d_0.2-l_1000-cov_10000	0.964199	0.767162	0.960933
simNo_44-s_10-n_50-h_1-minVAF_0.02-m_25-fp_0.00001-fn_0.2-na_0.05-d_0.1-l_10-cov_10000	1	0.72056	0.844606
simNo_24-s_10-n_50-h_1-minVAF_0.02-m_25-fp_0.00001-fn_0.2-na_0.05-d_0.2-l_5-cov_10000	0.9598	0.694856	0.8576
simNo_46-s_10-n_50-h_1-minVAF_0.02-m_25-fp_0.00001-fn_0.2-na_0.05-d_0.2-l_5-cov_10000	1	0.720918	0.917574
simNo_16-s_10-n_50-h_1-minVAF_0.02-m_25-fp_0.00001-fn_0.2-na_0.05-d_0.2-l_10-cov_10000	0.93629	0.689228	0.770083
simNo_73-s_10-n_50-h_1-minVAF_0.02-m_25-fp_0.00001-fn_0.2-na_0.05-d_0.1-l_1000-cov_10000	0.963804	0.880805	0.846957
simNo_6-s_10-n_50-h_1-minVAF_0.02-m_25-fp_0.00001-fn_0.2-na_0.05-d_0-l_1000-cov_10000	0.986867	0.824123	0.957226
simNo_55-s_10-n_50-h_1-minVAF_0.02-m_25-fp_0.00001-fn_0.2-na_0.05-d_0.1-l_5-cov_10000	0.899959	0.724729	0.847464
simNo_23-s_10-n_50-h_1-minVAF_0.02-m_25-fp_0.00001-fn_0.2-na_0.05-d_0.1-l_10-cov_10000	1	0.671173	0.861888
simNo_88-s_10-n_50-h_1-minVAF_0.02-m_25-fp_0.00001-fn_0.2-na_0.05-d_0.1-l_1000-cov_10000	0.973701	0.74004	0.931878
simNo_80-s_10-n_50-h_1-minVAF_0.02-m_25-fp_0.00001-fn_0.2-na_0.05-d_0.1-l_10-cov_10000	0.948974	0.663673	1
simNo_95-s_10-n_50-h_1-minVAF_0.02-m_25-fp_0.00001-fn_0.2-na_0.05-d_0.1-l_10-cov_10000	0.93936	0.768868	0.863184
simNo_13-s_10-n_50-h_1-minVAF_0.02-m_25-fp_0.00001-fn_0.2-na_0.05-d_0.1-l_5-cov_10000	1	0.840793	0.843076
simNo_5-s_10-n_50-h_1-minVAF_0.02-m_25-fp_0.00001-fn_0.2-na_0.05-d_0.2-l_1-cov_10000	1	0.706621	0.811396
simNo_48-s_10-n_50-h_1-minVAF_0.02-m_25-fp_0.00001-fn_0.2-na_0.05-d_0.2-l_10-cov_10000	1	0.772677	0.913182
simNo_45-s_10-n_50-h_1-minVAF_0.02-m_25-fp_0.00001-fn_0.2-na_0.05-d_0.1-l_5-cov_10000	1	0.709659	0.812289
simNo_3-s_10-n_50-h_1-minVAF_0.02-m_25-fp_0.00001-fn_0.2-na_0.05-d_0.2-l_10-cov_10000	0.983336	0.787456	0.857593
simNo_48-s_10-n_50-h_1-minVAF_0.02-m_25-fp_0.00001-fn_0.2-na_0.05-d_0.1-l_1-cov_10000	1	0.877852	0.948438
simNo_57-s_10-n_50-h_1-minVAF_0.02-m_25-fp_0.00001-fn_0.2-na_0.05-d_0.1-l_10-cov_10000	0.982338	0.753635	0.902431
simNo_65-s_10-n_50-h_1-minVAF_0.02-m_25-fp_0.00001-fn_0.2-na_0.05-d_0.2-l_5-cov_10000	1	0.677347	0.790511
simNo_20-s_10-n_50-h_1-minVAF_0.02-m_25-fp_0.00001-fn_0.2-na_0.05-d_0.2-l_1-cov_10000	1	0.721805	0.841467
simNo_61-s_10-n_50-h_1-minVAF_0.02-m_25-fp_0.00001-fn_0.2-na_0.05-d_0.1-l_10-cov_10000	0.977553	0.946838	0.863089
simNo_90-s_10-n_50-h_1-minVAF_0.02-m_25-fp_0.00001-fn_0.2-na_0.05-d_0.2-l_10-cov_10000	0.985992	0.749039	0.825444
simNo_85-s_10-n_50-h_1-minVAF_0.02-m_25-fp_0.00001-fn_0.2-na_0.05-d_0.1-l_1-cov_10000	0.986241	0.926924	0.786746
simNo_59-s_10-n_50-h_1-minVAF_0.02-m_25-fp_0.00001-fn_0.2-na_0.05-d_0-l_1-cov_10000	0.84035	0.575766	0.819035
simNo_21-s_10-n_50-h_1-minVAF_0.02-m_25-fp_0.00001-fn_0.2-na_0.05-d_0.2-l_1-cov_10000	1	1	1
simNo_34-s_10-n_50-h_1-minVAF_0.02-m_25-fp_0.00001-fn_0.2-na_0.05-d_0.1-l_5-cov_10000	0.961356	0.755521	0.917341
simNo_97-s_10-n_50-h_1-minVAF_0.02-m_25-fp_0.00001-fn_0.2-na_0.05-d_0.1-l_10-cov_10000	1	0.748531	0.944305
simNo_38-s_10-n_50-h_1-minVAF_0.02-m_25-fp_0.00001-fn_0.2-na_0.05-d_0.2-l_10-cov_10000	0.961252	0.866058	0.945986
simNo_15-s_10-n_50-h_1-minVAF_0.02-m_25-fp_0.00001-fn_0.2-na_0.05-d_0-l_1000-cov_10000	0.969227	0.82021	0.918321
simNo_100-s_10-n_50-h_1-minVAF_0.02-m_25-fp_0.00001-fn_0.2-na_0.05-d_0-l_5-cov_10000	1	0.73136	0.881247
simNo_87-s_10-n_50-h_1-minVAF_0.02-m_25-fp_0.00001-fn_0.2-na_0.05-d_0.1-l_1000-cov_10000	0.974057	0.761433	0.970532
simNo_37-s_10-n_50-h_1-minVAF_0.02-m_25-fp_0.00001-fn_0.2-na_0.05-d_0-l_10-cov_10000	0.960295	0.790353	1
simNo_78-s_10-n_50-h_1-minVAF_0.02-m_25-fp_0.00001-fn_0.2-na_0.05-d_0.2-l_1000-cov_10000	0.950054	0.741783	0.923636
simNo_9-s_10-n_50-h_1-minVAF_0.02-m_25-fp_0.00001-fn_0.2-na_0.05-d_0.2-l_5-cov_10000	0.97435	0.685021	0.846036
simNo_19-s_10-n_50-h_1-minVAF_0.02-m_25-fp_0.00001-fn_0.2-na_0.05-d_0.1-l_1-cov_10000	1	0.748154	0.945593
simNo_28-s_10-n_50-h_1-minVAF_0.02-m_25-fp_0.00001-fn_0.2-na_0.05-d_0.2-l_5-cov_10000	0.962013	0.739599	0.7871
simNo_20-s_10-n_50-h_1-minVAF_0.02-m_25-fp_0.00001-fn_0.2-na_0.05-d_0-l_1000-cov_10000	1	0.815142	0.98572
simNo_88-s_10-n_50-h_1-minVAF_0.02-m_25-fp_0.00001-fn_0.2-na_0.05-d_0.1-l_10-cov_10000	1	0.7432	0.912231
simNo_23-s_10-n_50-h_1-minVAF_0.02-m_25-fp_0.00001-fn_0.2-na_0.05-d_0-l_1000-cov_10000	1	0.767067	1
simNo_44-s_10-n_50-h_1-minVAF_0.02-m_25-fp_0.00001-fn_0.2-na_0.05-d_0.1-l_1000-cov_10000	0.985686	0.773646	0.980301
simNo_2-s_10-n_50-h_1-minVAF_0.02-m_25-fp_0.00001-fn_0.2-na_0.05-d_0.1-l_10-cov_10000	0.942493	0.7808	0.841314
simNo_64-s_10-n_50-h_1-minVAF_0.02-m_25-fp_0.00001-fn_0.2-na_0.05-d_0.1-l_5-cov_10000	1	0.737902	0.904802
simNo_11-s_10-n_50-h_1-minVAF_0.02-m_25-fp_0.00001-fn_0.2-na_0.05-d_0-l_5-cov_10000	0.974044	0.725053	0.895555
simNo_35-s_10-n_50-h_1-minVAF_0.02-m_25-fp_0.00001-fn_0.2-na_0.05-d_0.2-l_1000-cov_10000	0.971724	0.747658	0.884262
simNo_15-s_10-n_50-h_1-minVAF_0.02-m_25-fp_0.00001-fn_0.2-na_0.05-d_0.1-l_1-cov_10000	1	0.59679	0.84205
simNo_54-s_10-n_50-h_1-minVAF_0.02-m_25-fp_0.00001-fn_0.2-na_0.05-d_0-l_5-cov_10000	0.945194	0.726775	0.955683
simNo_32-s_10-n_50-h_1-minVAF_0.02-m_25-fp_0.00001-fn_0.2-na_0.05-d_0.2-l_5-cov_10000	1	0.671582	0.88934
simNo_25-s_10-n_50-h_1-minVAF_0.02-m_25-fp_0.00001-fn_0.2-na_0.05-d_0.1-l_5-cov_10000	0.972333	0.742224	0.84375
simNo_24-s_10-n_50-h_1-minVAF_0.02-m_25-fp_0.00001-fn_0.2-na_0.05-d_0.1-l_10-cov_10000	0.955739	0.78765	0.9038
simNo_36-s_10-n_50-h_1-minVAF_0.02-m_25-fp_0.00001-fn_0.2-na_0.05-d_0-l_5-cov_10000	1	0.752265	0.811518
simNo_80-s_10-n_50-h_1-minVAF_0.02-m_25-fp_0.00001-fn_0.2-na_0.05-d_0.2-l_5-cov_10000	0.937281	0.739249	0.93543
simNo_57-s_10-n_50-h_1-minVAF_0.02-m_25-fp_0.00001-fn_0.2-na_0.05-d_0.2-l_5-cov_10000	1	0.91781	0.904515
simNo_12-s_10-n_50-h_1-minVAF_0.02-m_25-fp_0.00001-fn_0.2-na_0.05-d_0.2-l_1-cov_10000	0.883693	0.847842	0.752825
simNo_32-s_10-n_50-h_1-minVAF_0.02-m_25-fp_0.00001-fn_0.2-na_0.05-d_0-l_10-cov_10000	1	0.67043	0.8977
simNo_81-s_10-n_50-h_1-minVAF_0.02-m_25-fp_0.00001-fn_0.2-na_0.05-d_0.2-l_10-cov_10000	0.979407	0.796455	0.889533
simNo_21-s_10-n_50-h_1-minVAF_0.02-m_25-fp_0.00001-fn_0.2-na_0.05-d_0.2-l_5-cov_10000	0.939461	0.788639	1
simNo_46-s_10-n_50-h_1-minVAF_0.02-m_25-fp_0.00001-fn_0.2-na_0.05-d_0.1-l_1-cov_10000	1	0.666422	0.739401
simNo_38-s_10-n_50-h_1-minVAF_0.02-m_25-fp_0.00001-fn_0.2-na_0.05-d_0.2-l_1000-cov_10000	0.987111	0.748606	0.964493
simNo_61-s_10-n_50-h_1-minVAF_0.02-m_25-fp_0.00001-fn_0.2-na_0.05-d_0.2-l_1-cov_10000	0.978475	0.831716	0.729651
simNo_97-s_10-n_50-h_1-minVAF_0.02-m_25-fp_0.00001-fn_0.2-na_0.05-d_0-l_1-cov_10000	0.984171	0.762366	0.851246
simNo_8-s_10-n_50-h_1-minVAF_0.02-m_25-fp_0.00001-fn_0.2-na_0.05-d_0.1-l_1000-cov_10000	0.964029	0.763075	0.956383
simNo_36-s_10-n_50-h_1-minVAF_0.02-m_25-fp_0.00001-fn_0.2-na_0.05-d_0.1-l_10-cov_10000	1	0.741996	1
simNo_9-s_10-n_50-h_1-minVAF_0.02-m_25-fp_0.00001-fn_0.2-na_0.05-d_0.1-l_1000-cov_10000	1	0.773304	0.971877
simNo_76-s_10-n_50-h_1-minVAF_0.02-m_25-fp_0.00001-fn_0.2-na_0.05-d_0-l_1-cov_10000	1	0.677722	0.7956
simNo_68-s_10-n_50-h_1-minVAF_0.02-m_25-fp_0.00001-fn_0.2-na_0.05-d_0.1-l_1-cov_10000	1	0.653392	0.772222
simNo_71-s_10-n_50-h_1-minVAF_0.02-m_25-fp_0.00001-fn_0.2-na_0.05-d_0.2-l_10-cov_10000	0.983786	0.805452	0.926643
simNo_58-s_10-n_50-h_1-minVAF_0.02-m_25-fp_0.00001-fn_0.2-na_0.05-d_0.2-l_10-cov_10000	0.965095	0.821273	1
simNo_51-s_10-n_50-h_1-minVAF_0.02-m_25-fp_0.00001-fn_0.2-na_0.05-d_0.1-l_5-cov_10000	0.944083	0.797439	0.925651
simNo_40-s_10-n_50-h_1-minVAF_0.02-m_25-fp_0.00001-fn_0.2-na_0.05-d_0.1-l_10-cov_10000	1	0.641612	1
simNo_48-s_10-n_50-h_1-minVAF_0.02-m_25-fp_0.00001-fn_0.2-na_0.05-d_0.2-l_5-cov_10000	1	0.741457	0.963808
simNo_39-s_10-n_50-h_1-minVAF_0.02-m_25-fp_0.00001-fn_0.2-na_0.05-d_0.1-l_1000-cov_10000	0.971425	0.781929	0.944954
simNo_50-s_10-n_50-h_1-minVAF_0.02-m_25-fp_0.00001-fn_0.2-na_0.05-d_0.2-l_1-cov_10000	0.931673	0.673907	0.851601
simNo_71-s_10-n_50-h_1-minVAF_0.02-m_25-fp_0.00001-fn_0.2-na_0.05-d_0.1-l_5-cov_10000	0.979606	0.764953	0.941842
simNo_41-s_10-n_50-h_1-minVAF_0.02-m_25-fp_0.00001-fn_0.2-na_0.05-d_0.1-l_1-cov_10000	1	0.726292	0.858224
simNo_78-s_10-n_50-h_1-minVAF_0.02-m_25-fp_0.00001-fn_0.2-na_0.05-d_0.1-l_1-cov_10000	0.900384	0.714704	0.430247
simNo_77-s_10-n_50-h_1-minVAF_0.02-m_25-fp_0.00001-fn_0.2-na_0.05-d_0-l_5-cov_10000	0.949013	0.717047	0.961334
simNo_85-s_10-n_50-h_1-minVAF_0.02-m_25-fp_0.00001-fn_0.2-na_0.05-d_0.1-l_5-cov_10000	0.965276	0.747708	0.866861
simNo_15-s_10-n_50-h_1-minVAF_0.02-m_25-fp_0.00001-fn_0.2-na_0.05-d_0.1-l_1000-cov_10000	0.984707	0.772748	1
simNo_48-s_10-n_50-h_1-minVAF_0.02-m_25-fp_0.00001-fn_0.2-na_0.05-d_0.2-l_1000-cov_10000	0.990505	0.86632	0.974215
simNo_75-s_10-n_50-h_1-minVAF_0.02-m_25-fp_0.00001-fn_0.2-na_0.05-d_0.2-l_1000-cov_10000	1	0.74527	0.931555
simNo_5-s_10-n_50-h_1-minVAF_0.02-m_25-fp_0.00001-fn_0.2-na_0.05-d_0-l_10-cov_10000	1	0.776853	0.956117
simNo_41-s_10-n_50-h_1-minVAF_0.02-m_25-fp_0.00001-fn_0.2-na_0.05-d_0.2-l_1000-cov_10000	0.987315	0.785999	1
simNo_74-s_10-n_50-h_1-minVAF_0.02-m_25-fp_0.00001-fn_0.2-na_0.05-d_0.1-l_10-cov_10000	1	0.735303	1
simNo_67-s_10-n_50-h_1-minVAF_0.02-m_25-fp_0.00001-fn_0.2-na_0.05-d_0-l_10-cov_10000	0.976639	0.717279	0.763222
simNo_25-s_10-n_50-h_1-minVAF_0.02-m_25-fp_0.00001-fn_0.2-na_0.05-d_0-l_1-cov_10000	1	1	1
simNo_55-s_10-n_50-h_1-minVAF_0.02-m_25-fp_0.00001-fn_0.2-na_0.05-d_0.1-l_1000-cov_10000	0.957177	0.754538	0.909919
simNo_30-s_10-n_50-h_1-minVAF_0.02-m_25-fp_0.00001-fn_0.2-na_0.05-d_0.2-l_1000-cov_10000	0.968819	0.708176	0.972068
simNo_17-s_10-n_50-h_1-minVAF_0.02-m_25-fp_0.00001-fn_0.2-na_0.05-d_0.1-l_1000-cov_10000	0.983575	0.736874	0.954558
simNo_58-s_10-n_50-h_1-minVAF_0.02-m_25-fp_0.00001-fn_0.2-na_0.05-d_0-l_10-cov_10000	0.964299	0.791356	0.96907
simNo_58-s_10-n_50-h_1-minVAF_0.02-m_25-fp_0.00001-fn_0.2-na_0.05-d_0.2-l_5-cov_10000	0.948434	0.75336	0.920491
simNo_37-s_10-n_50-h_1-minVAF_0.02-m_25-fp_0.00001-fn_0.2-na_0.05-d_0.1-l_1-cov_10000	1	0.618706	0.548147
simNo_7-s_10-n_50-h_1-minVAF_0.02-m_25-fp_0.00001-fn_0.2-na_0.05-d_0-l_5-cov_10000	0.98176	0.83721	0.892133
simNo_7-s_10-n_50-h_1-minVAF_0.02-m_25-fp_0.00001-fn_0.2-na_0.05-d_0-l_1000-cov_10000	1	0.76112	0.895353
simNo_15-s_10-n_50-h_1-minVAF_0.02-m_25-fp_0.00001-fn_0.2-na_0.05-d_0.2-l_1-cov_10000	1	0.714788	0.927767
simNo_55-s_10-n_50-h_1-minVAF_0.02-m_25-fp_0.00001-fn_0.2-na_0.05-d_0.2-l_1000-cov_10000	0.973602	0.741501	0.788243
simNo_84-s_10-n_50-h_1-minVAF_0.02-m_25-fp_0.00001-fn_0.2-na_0.05-d_0.2-l_1-cov_10000	0.960484	1	1
simNo_39-s_10-n_50-h_1-minVAF_0.02-m_25-fp_0.00001-fn_0.2-na_0.05-d_0.2-l_10-cov_10000	0.985505	0.630477	0.869991
simNo_54-s_10-n_50-h_1-minVAF_0.02-m_25-fp_0.00001-fn_0.2-na_0.05-d_0-l_10-cov_10000	1	0.6979	1
simNo_67-s_10-n_50-h_1-minVAF_0.02-m_25-fp_0.00001-fn_0.2-na_0.05-d_0.1-l_1-cov_10000	1	0.71138	0.639208
simNo_30-s_10-n_50-h_1-minVAF_0.02-m_25-fp_0.00001-fn_0.2-na_0.05-d_0-l_1000-cov_10000	0.979245	0.702717	0.975764
simNo_65-s_10-n_50-h_1-minVAF_0.02-m_25-fp_0.00001-fn_0.2-na_0.05-d_0.1-l_10-cov_10000	0.890074	0.681682	0.813585
simNo_78-s_10-n_50-h_1-minVAF_0.02-m_25-fp_0.00001-fn_0.2-na_0.05-d_0.2-l_5-cov_10000	0.945921	0.703833	0.851706
simNo_17-s_10-n_50-h_1-minVAF_0.02-m_25-fp_0.00001-fn_0.2-na_0.05-d_0.2-l_10-cov_10000	1	0.769627	0.90465
simNo_77-s_10-n_50-h_1-minVAF_0.02-m_25-fp_0.00001-fn_0.2-na_0.05-d_0.2-l_5-cov_10000	0.935774	0.727585	0.950069
simNo_74-s_10-n_50-h_1-minVAF_0.02-m_25-fp_0.00001-fn_0.2-na_0.05-d_0-l_10-cov_10000	0.972696	0.719147	0.966245
simNo_81-s_10-n_50-h_1-minVAF_0.02-m_25-fp_0.00001-fn_0.2-na_0.05-d_0-l_5-cov_10000	0.980786	0.927246	0.980786
simNo_15-s_10-n_50-h_1-minVAF_0.02-m_25-fp_0.00001-fn_0.2-na_0.05-d_0-l_1-cov_10000	0.945089	0.688333	0.640983
simNo_76-s_10-n_50-h_1-minVAF_0.02-m_25-fp_0.00001-fn_0.2-na_0.05-d_0.1-l_10-cov_10000	1	0.787269	0.878931
simNo_22-s_10-n_50-h_1-minVAF_0.02-m_25-fp_0.00001-fn_0.2-na_0.05-d_0.2-l_1000-cov_10000	1	0.765686	0.946204
simNo_21-s_10-n_50-h_1-minVAF_0.02-m_25-fp_0.00001-fn_0.2-na_0.05-d_0.1-l_10-cov_10000	0.959331	0.767474	0.870813
simNo_54-s_10-n_50-h_1-minVAF_0.02-m_25-fp_0.00001-fn_0.2-na_0.05-d_0.1-l_5-cov_10000	0.976008	0.787145	0.929944
simNo_41-s_10-n_50-h_1-minVAF_0.02-m_25-fp_0.00001-fn_0.2-na_0.05-d_0.1-l_10-cov_10000	0.97044	0.704106	0.845943
simNo_52-s_10-n_50-h_1-minVAF_0.02-m_25-fp_0.00001-fn_0.2-na_0.05-d_0.2-l_1-cov_10000	1	0.658951	0.543031
simNo_80-s_10-n_50-h_1-minVAF_0.02-m_25-fp_0.00001-fn_0.2-na_0.05-d_0.1-l_5-cov_10000	0.921116	0.649071	0.913786
simNo_73-s_10-n_50-h_1-minVAF_0.02-m_25-fp_0.00001-fn_0.2-na_0.05-d_0.2-l_5-cov_10000	0.964959	0.826057	0.780672
simNo_23-s_10-n_50-h_1-minVAF_0.02-m_25-fp_0.00001-fn_0.2-na_0.05-d_0.1-l_1-cov_10000	1	1	0.859931
simNo_45-s_10-n_50-h_1-minVAF_0.02-m_25-fp_0.00001-fn_0.2-na_0.05-d_0-l_1-cov_10000	1	0.740093	0.769164
simNo_89-s_10-n_50-h_1-minVAF_0.02-m_25-fp_0.00001-fn_0.2-na_0.05-d_0.1-l_1-cov_10000	1	0.696874	0.909496
simNo_4-s_10-n_50-h_1-minVAF_0.02-m_25-fp_0.00001-fn_0.2-na_0.05-d_0-l_1-cov_10000	0.979638	0.697649	0.909565
simNo_66-s_10-n_50-h_1-minVAF_0.02-m_25-fp_0.00001-fn_0.2-na_0.05-d_0.2-l_1-cov_10000	0.975175	0.666168	0.533731
simNo_50-s_10-n_50-h_1-minVAF_0.02-m_25-fp_0.00001-fn_0.2-na_0.05-d_0.2-l_10-cov_10000	1	0.72272	0.857102
simNo_81-s_10-n_50-h_1-minVAF_0.02-m_25-fp_0.00001-fn_0.2-na_0.05-d_0.2-l_1000-cov_10000	0.987999	0.799588	0.975101
simNo_24-s_10-n_50-h_1-minVAF_0.02-m_25-fp_0.00001-fn_0.2-na_0.05-d_0-l_10-cov_10000	1	0.747078	0.866534
simNo_26-s_10-n_50-h_1-minVAF_0.02-m_25-fp_0.00001-fn_0.2-na_0.05-d_0-l_5-cov_10000	0.920757	0.694375	0.910255
simNo_27-s_10-n_50-h_1-minVAF_0.02-m_25-fp_0.00001-fn_0.2-na_0.05-d_0.1-l_5-cov_10000	0.988932	0.761166	0.925024
simNo_20-s_10-n_50-h_1-minVAF_0.02-m_25-fp_0.00001-fn_0.2-na_0.05-d_0.2-l_1000-cov_10000	1	0.780308	0.922449
simNo_37-s_10-n_50-h_1-minVAF_0.02-m_25-fp_0.00001-fn_0.2-na_0.05-d_0.2-l_1000-cov_10000	0.949648	0.783074	0.894441
simNo_59-s_10-n_50-h_1-minVAF_0.02-m_25-fp_0.00001-fn_0.2-na_0.05-d_0-l_1000-cov_10000	0.929467	0.843892	0.961963
simNo_14-s_10-n_50-h_1-minVAF_0.02-m_25-fp_0.00001-fn_0.2-na_0.05-d_0-l_1-cov_10000	1	0.648267	0.901927
simNo_68-s_10-n_50-h_1-minVAF_0.02-m_25-fp_0.00001-fn_0.2-na_0.05-d_0.1-l_1000-cov_10000	0.953577	0.742117	0.902493
simNo_4-s_10-n_50-h_1-minVAF_0.02-m_25-fp_0.00001-fn_0.2-na_0.05-d_0.1-l_5-cov_10000	0.983178	0.784402	0.925154
simNo_86-s_10-n_50-h_1-minVAF_0.02-m_25-fp_0.00001-fn_0.2-na_0.05-d_0.2-l_1000-cov_10000	0.953314	0.732866	0.964538
simNo_83-s_10-n_50-h_1-minVAF_0.02-m_25-fp_0.00001-fn_0.2-na_0.05-d_0.2-l_1000-cov_10000	0.966192	0.950555	0.962212
simNo_50-s_10-n_50-h_1-minVAF_0.02-m_25-fp_0.00001-fn_0.2-na_0.05-d_0-l_1000-cov_10000	0.983906	0.749365	0.972019
simNo_61-s_10-n_50-h_1-minVAF_0.02-m_25-fp_0.00001-fn_0.2-na_0.05-d_0-l_1-cov_10000	0.981102	0.681652	0.832252
simNo_59-s_10-n_50-h_1-minVAF_0.02-m_25-fp_0.00001-fn_0.2-na_0.05-d_0.1-l_1000-cov_10000	0.90905	0.758008	0.893446
simNo_69-s_10-n_50-h_1-minVAF_0.02-m_25-fp_0.00001-fn_0.2-na_0.05-d_0.1-l_1000-cov_10000	1	0.749934	1
simNo_81-s_10-n_50-h_1-minVAF_0.02-m_25-fp_0.00001-fn_0.2-na_0.05-d_0.1-l_5-cov_10000	1	0.741503	0.903894
simNo_56-s_10-n_50-h_1-minVAF_0.02-m_25-fp_0.00001-fn_0.2-na_0.05-d_0.1-l_1000-cov_10000	0.982284	0.746747	0.944067
simNo_57-s_10-n_50-h_1-minVAF_0.02-m_25-fp_0.00001-fn_0.2-na_0.05-d_0.2-l_10-cov_10000	1	0.740151	0.938176
simNo_74-s_10-n_50-h_1-minVAF_0.02-m_25-fp_0.00001-fn_0.2-na_0.05-d_0.2-l_1-cov_10000	1	0.720038	0.86849
simNo_76-s_10-n_50-h_1-minVAF_0.02-m_25-fp_0.00001-fn_0.2-na_0.05-d_0.1-l_5-cov_10000	1	0.659449	0.798443
simNo_92-s_10-n_50-h_1-minVAF_0.02-m_25-fp_0.00001-fn_0.2-na_0.05-d_0-l_1000-cov_10000	0.955928	0.752442	0.973459
simNo_36-s_10-n_50-h_1-minVAF_0.02-m_25-fp_0.00001-fn_0.2-na_0.05-d_0-l_1000-cov_10000	1	0.762053	1
simNo_67-s_10-n_50-h_1-minVAF_0.02-m_25-fp_0.00001-fn_0.2-na_0.05-d_0-l_5-cov_10000	1	0.748335	1
simNo_29-s_10-n_50-h_1-minVAF_0.02-m_25-fp_0.00001-fn_0.2-na_0.05-d_0.2-l_1-cov_10000	0.939577	0.748319	0.538065
simNo_1-s_10-n_50-h_1-minVAF_0.02-m_25-fp_0.00001-fn_0.2-na_0.05-d_0-l_10-cov_10000	0.981849	0.850512	1
simNo_3-s_10-n_50-h_1-minVAF_0.02-m_25-fp_0.00001-fn_0.2-na_0.05-d_0.1-l_1-cov_10000	0.908334	0.739343	0.71465
simNo_44-s_10-n_50-h_1-minVAF_0.02-m_25-fp_0.00001-fn_0.2-na_0.05-d_0.2-l_10-cov_10000	0.974273	0.73038	0.784067
simNo_87-s_10-n_50-h_1-minVAF_0.02-m_25-fp_0.00001-fn_0.2-na_0.05-d_0.2-l_5-cov_10000	0.987044	0.769565	0.849825
simNo_92-s_10-n_50-h_1-minVAF_0.02-m_25-fp_0.00001-fn_0.2-na_0.05-d_0-l_5-cov_10000	0.944161	0.800864	0.879601
simNo_30-s_10-n_50-h_1-minVAF_0.02-m_25-fp_0.00001-fn_0.2-na_0.05-d_0.2-l_5-cov_10000	0.97776	0.851059	0.898781
simNo_68-s_10-n_50-h_1-minVAF_0.02-m_25-fp_0.00001-fn_0.2-na_0.05-d_0-l_5-cov_10000	1	0.778822	0.926531
simNo_48-s_10-n_50-h_1-minVAF_0.02-m_25-fp_0.00001-fn_0.2-na_0.05-d_0-l_1000-cov_10000	1	0.794585	0.926418
simNo_76-s_10-n_50-h_1-minVAF_0.02-m_25-fp_0.00001-fn_0.2-na_0.05-d_0-l_5-cov_10000	1	0.686276	0.801686
simNo_77-s_10-n_50-h_1-minVAF_0.02-m_25-fp_0.00001-fn_0.2-na_0.05-d_0.1-l_5-cov_10000	0.949084	0.971499	0.965558
simNo_87-s_10-n_50-h_1-minVAF_0.02-m_25-fp_0.00001-fn_0.2-na_0.05-d_0.1-l_5-cov_10000	0.9493	0.732142	0.701067
simNo_94-s_10-n_50-h_1-minVAF_0.02-m_25-fp_0.00001-fn_0.2-na_0.05-d_0.1-l_1-cov_10000	0.952194	0.582171	0.918853
simNo_16-s_10-n_50-h_1-minVAF_0.02-m_25-fp_0.00001-fn_0.2-na_0.05-d_0-l_5-cov_10000	1	0.864115	0.793897
simNo_100-s_10-n_50-h_1-minVAF_0.02-m_25-fp_0.00001-fn_0.2-na_0.05-d_0-l_10-cov_10000	1	0.723997	0.816414
simNo_80-s_10-n_50-h_1-minVAF_0.02-m_25-fp_0.00001-fn_0.2-na_0.05-d_0.1-l_1000-cov_10000	0.939246	0.727757	0.90803
simNo_5-s_10-n_50-h_1-minVAF_0.02-m_25-fp_0.00001-fn_0.2-na_0.05-d_0-l_1-cov_10000	0.891978	0.724986	0.688187
simNo_53-s_10-n_50-h_1-minVAF_0.02-m_25-fp_0.00001-fn_0.2-na_0.05-d_0.1-l_5-cov_10000	0.973917	0.766828	0.914405
simNo_33-s_10-n_50-h_1-minVAF_0.02-m_25-fp_0.00001-fn_0.2-na_0.05-d_0.1-l_5-cov_10000	1	0.726977	0.935125
simNo_29-s_10-n_50-h_1-minVAF_0.02-m_25-fp_0.00001-fn_0.2-na_0.05-d_0.1-l_10-cov_10000	0.976475	0.772325	0.881212
simNo_1-s_10-n_50-h_1-minVAF_0.02-m_25-fp_0.00001-fn_0.2-na_0.05-d_0.2-l_10-cov_10000	0.923399	0.801941	0.958822
simNo_82-s_10-n_50-h_1-minVAF_0.02-m_25-fp_0.00001-fn_0.2-na_0.05-d_0-l_1-cov_10000	0.978821	0.684104	0.656886
simNo_35-s_10-n_50-h_1-minVAF_0.02-m_25-fp_0.00001-fn_0.2-na_0.05-d_0-l_5-cov_10000	0.987017	0.881074	0.790523
simNo_71-s_10-n_50-h_1-minVAF_0.02-m_25-fp_0.00001-fn_0.2-na_0.05-d_0.2-l_1-cov_10000	1	0.70791	0.866219
simNo_10-s_10-n_50-h_1-minVAF_0.02-m_25-fp_0.00001-fn_0.2-na_0.05-d_0.1-l_1-cov_10000	1	0.710627	0.722032
simNo_79-s_10-n_50-h_1-minVAF_0.02-m_25-fp_0.00001-fn_0.2-na_0.05-d_0-l_1-cov_10000	1	0.605945	0.746122
simNo_40-s_10-n_50-h_1-minVAF_0.02-m_25-fp_0.00001-fn_0.2-na_0.05-d_0.1-l_1000-cov_10000	1	0.814914	0.932075
simNo_12-s_10-n_50-h_1-minVAF_0.02-m_25-fp_0.00001-fn_0.2-na_0.05-d_0.1-l_1000-cov_10000	0.974787	0.783692	0.957456
simNo_81-s_10-n_50-h_1-minVAF_0.02-m_25-fp_0.00001-fn_0.2-na_0.05-d_0-l_1000-cov_10000	0.985578	0.89505	0.955614
simNo_4-s_10-n_50-h_1-minVAF_0.02-m_25-fp_0.00001-fn_0.2-na_0.05-d_0-l_10-cov_10000	1	0.749562	1
simNo_70-s_10-n_50-h_1-minVAF_0.02-m_25-fp_0.00001-fn_0.2-na_0.05-d_0.1-l_1-cov_10000	1	0.70332	0.737635
simNo_43-s_10-n_50-h_1-minVAF_0.02-m_25-fp_0.00001-fn_0.2-na_0.05-d_0.2-l_1-cov_10000	1	0.777344	0.920606
simNo_38-s_10-n_50-h_1-minVAF_0.02-m_25-fp_0.00001-fn_0.2-na_0.05-d_0-l_1-cov_10000	0.941065	0.891151	0.95945
simNo_19-s_10-n_50-h_1-minVAF_0.02-m_25-fp_0.00001-fn_0.2-na_0.05-d_0.1-l_1000-cov_10000	0.972036	0.898259	0.924543
simNo_97-s_10-n_50-h_1-minVAF_0.02-m_25-fp_0.00001-fn_0.2-na_0.05-d_0-l_1000-cov_10000	0.961019	0.718522	0.962287
simNo_99-s_10-n_50-h_1-minVAF_0.02-m_25-fp_0.00001-fn_0.2-na_0.05-d_0-l_1-cov_10000	0.941656	0.739153	0.672692
simNo_80-s_10-n_50-h_1-minVAF_0.02-m_25-fp_0.00001-fn_0.2-na_0.05-d_0-l_1-cov_10000	0.930075	0.694232	0.821474
simNo_36-s_10-n_50-h_1-minVAF_0.02-m_25-fp_0.00001-fn_0.2-na_0.05-d_0.2-l_10-cov_10000	0.947835	0.811173	0.909051
simNo_100-s_10-n_50-h_1-minVAF_0.02-m_25-fp_0.00001-fn_0.2-na_0.05-d_0.1-l_1-cov_10000	1	0.683988	0.688009
simNo_66-s_10-n_50-h_1-minVAF_0.02-m_25-fp_0.00001-fn_0.2-na_0.05-d_0.1-l_1-cov_10000	0.975175	0.744457	0.630183
simNo_79-s_10-n_50-h_1-minVAF_0.02-m_25-fp_0.00001-fn_0.2-na_0.05-d_0-l_1000-cov_10000	0.980951	0.812627	0.97659
simNo_45-s_10-n_50-h_1-minVAF_0.02-m_25-fp_0.00001-fn_0.2-na_0.05-d_0.2-l_10-cov_10000	1	0.759004	0.881335
simNo_40-s_10-n_50-h_1-minVAF_0.02-m_25-fp_0.00001-fn_0.2-na_0.05-d_0.1-l_1-cov_10000	0.973253	0.745249	0.723071
simNo_64-s_10-n_50-h_1-minVAF_0.02-m_25-fp_0.00001-fn_0.2-na_0.05-d_0-l_1-cov_10000	1	0.624769	0.884486
simNo_5-s_10-n_50-h_1-minVAF_0.02-m_25-fp_0.00001-fn_0.2-na_0.05-d_0.2-l_5-cov_10000	0.9695	0.678911	0.879824
simNo_15-s_10-n_50-h_1-minVAF_0.02-m_25-fp_0.00001-fn_0.2-na_0.05-d_0.2-l_10-cov_10000	0.952417	0.759498	0.900486
simNo_30-s_10-n_50-h_1-minVAF_0.02-m_25-fp_0.00001-fn_0.2-na_0.05-d_0-l_10-cov_10000	0.972251	0.650002	1
simNo_32-s_10-n_50-h_1-minVAF_0.02-m_25-fp_0.00001-fn_0.2-na_0.05-d_0.1-l_5-cov_10000	1	0.757728	0.887231
simNo_13-s_10-n_50-h_1-minVAF_0.02-m_25-fp_0.00001-fn_0.2-na_0.05-d_0.2-l_1-cov_10000	1	0.90449	0.712775
simNo_12-s_10-n_50-h_1-minVAF_0.02-m_25-fp_0.00001-fn_0.2-na_0.05-d_0-l_10-cov_10000	0.953679	0.740898	0.930213
simNo_84-s_10-n_50-h_1-minVAF_0.02-m_25-fp_0.00001-fn_0.2-na_0.05-d_0.2-l_10-cov_10000	0.98375	0.759492	0.933478
simNo_95-s_10-n_50-h_1-minVAF_0.02-m_25-fp_0.00001-fn_0.2-na_0.05-d_0.2-l_1-cov_10000	1	1	0.886084
simNo_55-s_10-n_50-h_1-minVAF_0.02-m_25-fp_0.00001-fn_0.2-na_0.05-d_0-l_1-cov_10000	0.911795	0.6719	1
simNo_56-s_10-n_50-h_1-minVAF_0.02-m_25-fp_0.00001-fn_0.2-na_0.05-d_0-l_1-cov_10000	1	0.890332	0.47176
simNo_51-s_10-n_50-h_1-minVAF_0.02-m_25-fp_0.00001-fn_0.2-na_0.05-d_0.1-l_1000-cov_10000	1	0.789509	0.969168
simNo_64-s_10-n_50-h_1-minVAF_0.02-m_25-fp_0.00001-fn_0.2-na_0.05-d_0.1-l_1000-cov_10000	1	0.787537	0.982408
simNo_92-s_10-n_50-h_1-minVAF_0.02-m_25-fp_0.00001-fn_0.2-na_0.05-d_0.1-l_5-cov_10000	1	0.763087	0.879601
simNo_37-s_10-n_50-h_1-minVAF_0.02-m_25-fp_0.00001-fn_0.2-na_0.05-d_0-l_1000-cov_10000	0.983347	0.86549	0.96613
simNo_77-s_10-n_50-h_1-minVAF_0.02-m_25-fp_0.00001-fn_0.2-na_0.05-d_0.2-l_1000-cov_10000	0.961244	0.813977	0.953249
simNo_95-s_10-n_50-h_1-minVAF_0.02-m_25-fp_0.00001-fn_0.2-na_0.05-d_0.1-l_1000-cov_10000	0.979966	0.786616	0.966488
simNo_12-s_10-n_50-h_1-minVAF_0.02-m_25-fp_0.00001-fn_0.2-na_0.05-d_0.2-l_1000-cov_10000	0.953299	0.761995	0.902541
simNo_55-s_10-n_50-h_1-minVAF_0.02-m_25-fp_0.00001-fn_0.2-na_0.05-d_0.1-l_10-cov_10000	0.955729	0.789306	0.78213
simNo_8-s_10-n_50-h_1-minVAF_0.02-m_25-fp_0.00001-fn_0.2-na_0.05-d_0-l_5-cov_10000	0.972134	0.73023	0.812595
simNo_92-s_10-n_50-h_1-minVAF_0.02-m_25-fp_0.00001-fn_0.2-na_0.05-d_0.2-l_1000-cov_10000	0.961387	0.752322	0.92428
simNo_96-s_10-n_50-h_1-minVAF_0.02-m_25-fp_0.00001-fn_0.2-na_0.05-d_0.1-l_1-cov_10000	1	0.737787	0.813219
simNo_78-s_10-n_50-h_1-minVAF_0.02-m_25-fp_0.00001-fn_0.2-na_0.05-d_0-l_1000-cov_10000	0.947024	0.758069	0.936409
simNo_21-s_10-n_50-h_1-minVAF_0.02-m_25-fp_0.00001-fn_0.2-na_0.05-d_0.2-l_1000-cov_10000	0.980418	0.84519	0.931217
simNo_65-s_10-n_50-h_1-minVAF_0.02-m_25-fp_0.00001-fn_0.2-na_0.05-d_0.2-l_10-cov_10000	1	0.753342	1
simNo_75-s_10-n_50-h_1-minVAF_0.02-m_25-fp_0.00001-fn_0.2-na_0.05-d_0.1-l_10-cov_10000	0.977951	0.778211	0.866308
simNo_64-s_10-n_50-h_1-minVAF_0.02-m_25-fp_0.00001-fn_0.2-na_0.05-d_0.2-l_5-cov_10000	1	0.752124	0.968629
simNo_74-s_10-n_50-h_1-minVAF_0.02-m_25-fp_0.00001-fn_0.2-na_0.05-d_0.2-l_5-cov_10000	1	0.946141	0.93344
simNo_17-s_10-n_50-h_1-minVAF_0.02-m_25-fp_0.00001-fn_0.2-na_0.05-d_0-l_5-cov_10000	1	0.738033	1
simNo_75-s_10-n_50-h_1-minVAF_0.02-m_25-fp_0.00001-fn_0.2-na_0.05-d_0.1-l_1-cov_10000	1	0.661061	0.831213
simNo_30-s_10-n_50-h_1-minVAF_0.02-m_25-fp_0.00001-fn_0.2-na_0.05-d_0.1-l_10-cov_10000	0.968999	0.658373	0.931217
simNo_58-s_10-n_50-h_1-minVAF_0.02-m_25-fp_0.00001-fn_0.2-na_0.05-d_0.1-l_1-cov_10000	0.952592	0.73258	0.908699
simNo_49-s_10-n_50-h_1-minVAF_0.02-m_25-fp_0.00001-fn_0.2-na_0.05-d_0-l_1-cov_10000	1	0.58469	0.628092
simNo_31-s_10-n_50-h_1-minVAF_0.02-m_25-fp_0.00001-fn_0.2-na_0.05-d_0.2-l_1-cov_10000	1	0.738029	0.852083
simNo_70-s_10-n_50-h_1-minVAF_0.02-m_25-fp_0.00001-fn_0.2-na_0.05-d_0.2-l_1-cov_10000	1	0.710002	1
simNo_49-s_10-n_50-h_1-minVAF_0.02-m_25-fp_0.00001-fn_0.2-na_0.05-d_0.1-l_5-cov_10000	0.983878	0.89972	0.890026
simNo_69-s_10-n_50-h_1-minVAF_0.02-m_25-fp_0.00001-fn_0.2-na_0.05-d_0.1-l_5-cov_10000	1	0.748792	0.751723
simNo_18-s_10-n_50-h_1-minVAF_0.02-m_25-fp_0.00001-fn_0.2-na_0.05-d_0-l_5-cov_10000	1	0.751621	1
simNo_62-s_10-n_50-h_1-minVAF_0.02-m_25-fp_0.00001-fn_0.2-na_0.05-d_0-l_1-cov_10000	1	0.723933	0.723933
simNo_45-s_10-n_50-h_1-minVAF_0.02-m_25-fp_0.00001-fn_0.2-na_0.05-d_0.2-l_1000-cov_10000	1	0.759855	0.894184
simNo_42-s_10-n_50-h_1-minVAF_0.02-m_25-fp_0.00001-fn_0.2-na_0.05-d_0.2-l_10-cov_10000	1	0.715242	0.909651
simNo_83-s_10-n_50-h_1-minVAF_0.02-m_25-fp_0.00001-fn_0.2-na_0.05-d_0-l_10-cov_10000	0.900869	0.828052	0.931654
simNo_66-s_10-n_50-h_1-minVAF_0.02-m_25-fp_0.00001-fn_0.2-na_0.05-d_0-l_1-cov_10000	0.962781	0.680201	0.578696
simNo_49-s_10-n_50-h_1-minVAF_0.02-m_25-fp_0.00001-fn_0.2-na_0.05-d_0.2-l_1-cov_10000	1	0.687187	0.628092
simNo_53-s_10-n_50-h_1-minVAF_0.02-m_25-fp_0.00001-fn_0.2-na_0.05-d_0-l_5-cov_10000	0.968002	0.788427	0.971699
simNo_87-s_10-n_50-h_1-minVAF_0.02-m_25-fp_0.00001-fn_0.2-na_0.05-d_0.2-l_10-cov_10000	1	0.739473	0.930804
simNo_17-s_10-n_50-h_1-minVAF_0.02-m_25-fp_0.00001-fn_0.2-na_0.05-d_0.2-l_1000-cov_10000	0.985844	0.76955	0.976529
simNo_98-s_10-n_50-h_1-minVAF_0.02-m_25-fp_0.00001-fn_0.2-na_0.05-d_0.2-l_1-cov_10000	1	0.858213	0.767006
simNo_99-s_10-n_50-h_1-minVAF_0.02-m_25-fp_0.00001-fn_0.2-na_0.05-d_0-l_1000-cov_10000	1	0.915935	0.966173
simNo_73-s_10-n_50-h_1-minVAF_0.02-m_25-fp_0.00001-fn_0.2-na_0.05-d_0-l_10-cov_10000	0.964959	0.818942	0.852338
simNo_15-s_10-n_50-h_1-minVAF_0.02-m_25-fp_0.00001-fn_0.2-na_0.05-d_0.1-l_10-cov_10000	0.990011	0.767661	0.745532
simNo_55-s_10-n_50-h_1-minVAF_0.02-m_25-fp_0.00001-fn_0.2-na_0.05-d_0-l_1000-cov_10000	0.95348	0.744389	0.921206
simNo_84-s_10-n_50-h_1-minVAF_0.02-m_25-fp_0.00001-fn_0.2-na_0.05-d_0.1-l_1-cov_10000	1	0.73781	0.904392
simNo_1-s_10-n_50-h_1-minVAF_0.02-m_25-fp_0.00001-fn_0.2-na_0.05-d_0-l_5-cov_10000	0.978039	0.746476	1
simNo_86-s_10-n_50-h_1-minVAF_0.02-m_25-fp_0.00001-fn_0.2-na_0.05-d_0.1-l_1-cov_10000	1	0.790687	0.689469
simNo_62-s_10-n_50-h_1-minVAF_0.02-m_25-fp_0.00001-fn_0.2-na_0.05-d_0.1-l_5-cov_10000	0.955706	0.89589	0.960797
simNo_91-s_10-n_50-h_1-minVAF_0.02-m_25-fp_0.00001-fn_0.2-na_0.05-d_0-l_5-cov_10000	1	0.698041	0.827492
simNo_43-s_10-n_50-h_1-minVAF_0.02-m_25-fp_0.00001-fn_0.2-na_0.05-d_0.1-l_1-cov_10000	1	0.809138	0.794386
simNo_16-s_10-n_50-h_1-minVAF_0.02-m_25-fp_0.00001-fn_0.2-na_0.05-d_0.2-l_1-cov_10000	1	0.679997	0.821591
simNo_46-s_10-n_50-h_1-minVAF_0.02-m_25-fp_0.00001-fn_0.2-na_0.05-d_0.2-l_10-cov_10000	1	0.735349	0.916644
simNo_18-s_10-n_50-h_1-minVAF_0.02-m_25-fp_0.00001-fn_0.2-na_0.05-d_0.1-l_10-cov_10000	1	0.781805	0.973523
simNo_23-s_10-n_50-h_1-minVAF_0.02-m_25-fp_0.00001-fn_0.2-na_0.05-d_0-l_5-cov_10000	1	0.695453	0.920072
simNo_89-s_10-n_50-h_1-minVAF_0.02-m_25-fp_0.00001-fn_0.2-na_0.05-d_0.1-l_10-cov_10000	1	0.688124	0.707514
simNo_72-s_10-n_50-h_1-minVAF_0.02-m_25-fp_0.00001-fn_0.2-na_0.05-d_0.2-l_5-cov_10000	0.975868	0.711175	0.84418
simNo_63-s_10-n_50-h_1-minVAF_0.02-m_25-fp_0.00001-fn_0.2-na_0.05-d_0-l_1000-cov_10000	0.981617	0.762217	0.907142
simNo_87-s_10-n_50-h_1-minVAF_0.02-m_25-fp_0.00001-fn_0.2-na_0.05-d_0-l_1000-cov_10000	0.988549	0.784435	0.934275
simNo_99-s_10-n_50-h_1-minVAF_0.02-m_25-fp_0.00001-fn_0.2-na_0.05-d_0.1-l_5-cov_10000	1	0.660264	0.764472
simNo_89-s_10-n_50-h_1-minVAF_0.02-m_25-fp_0.00001-fn_0.2-na_0.05-d_0.2-l_1-cov_10000	1	0.681051	0.765295
simNo_56-s_10-n_50-h_1-minVAF_0.02-m_25-fp_0.00001-fn_0.2-na_0.05-d_0.1-l_10-cov_10000	1	0.74353	0.76928
simNo_44-s_10-n_50-h_1-minVAF_0.02-m_25-fp_0.00001-fn_0.2-na_0.05-d_0-l_10-cov_10000	0.96624	0.712566	0.930265
simNo_54-s_10-n_50-h_1-minVAF_0.02-m_25-fp_0.00001-fn_0.2-na_0.05-d_0.2-l_1-cov_10000	0.960808	0.7505	0.770618
simNo_64-s_10-n_50-h_1-minVAF_0.02-m_25-fp_0.00001-fn_0.2-na_0.05-d_0.2-l_1-cov_10000	1	0.925115	1
simNo_55-s_10-n_50-h_1-minVAF_0.02-m_25-fp_0.00001-fn_0.2-na_0.05-d_0.2-l_5-cov_10000	0.94766	0.694481	0.810228
simNo_9-s_10-n_50-h_1-minVAF_0.02-m_25-fp_0.00001-fn_0.2-na_0.05-d_0.2-l_1-cov_10000	1	0.600023	0.737251
simNo_31-s_10-n_50-h_1-minVAF_0.02-m_25-fp_0.00001-fn_0.2-na_0.05-d_0.1-l_10-cov_10000	0.979828	0.752603	0.899774
simNo_74-s_10-n_50-h_1-minVAF_0.02-m_25-fp_0.00001-fn_0.2-na_0.05-d_0-l_5-cov_10000	0.965575	0.709446	0.886033
simNo_26-s_10-n_50-h_1-minVAF_0.02-m_25-fp_0.00001-fn_0.2-na_0.05-d_0.1-l_5-cov_10000	0.960067	0.782709	0.755569
simNo_12-s_10-n_50-h_1-minVAF_0.02-m_25-fp_0.00001-fn_0.2-na_0.05-d_0-l_1000-cov_10000	0.964624	0.782328	0.977441
simNo_39-s_10-n_50-h_1-minVAF_0.02-m_25-fp_0.00001-fn_0.2-na_0.05-d_0-l_10-cov_10000	0.985616	0.781779	0.937476
simNo_19-s_10-n_50-h_1-minVAF_0.02-m_25-fp_0.00001-fn_0.2-na_0.05-d_0.2-l_10-cov_10000	1	0.800474	0.909346
simNo_3-s_10-n_50-h_1-minVAF_0.02-m_25-fp_0.00001-fn_0.2-na_0.05-d_0-l_10-cov_10000	0.953446	0.7473	0.929294
simNo_6-s_10-n_50-h_1-minVAF_0.02-m_25-fp_0.00001-fn_0.2-na_0.05-d_0.1-l_1000-cov_10000	1	0.73289	0.898964
simNo_23-s_10-n_50-h_1-minVAF_0.02-m_25-fp_0.00001-fn_0.2-na_0.05-d_0.2-l_5-cov_10000	1	0.692746	0.951632
simNo_46-s_10-n_50-h_1-minVAF_0.02-m_25-fp_0.00001-fn_0.2-na_0.05-d_0.1-l_10-cov_10000	1	0.7761	0.938564
simNo_87-s_10-n_50-h_1-minVAF_0.02-m_25-fp_0.00001-fn_0.2-na_0.05-d_0.1-l_1-cov_10000	0.977172	0.680623	0.559397
simNo_85-s_10-n_50-h_1-minVAF_0.02-m_25-fp_0.00001-fn_0.2-na_0.05-d_0.1-l_10-cov_10000	1	0.759659	0.76322
simNo_53-s_10-n_50-h_1-minVAF_0.02-m_25-fp_0.00001-fn_0.2-na_0.05-d_0-l_1000-cov_10000	0.982853	0.861339	0.97304
simNo_26-s_10-n_50-h_1-minVAF_0.02-m_25-fp_0.00001-fn_0.2-na_0.05-d_0.2-l_10-cov_10000	0.953597	0.769169	0.855475
simNo_25-s_10-n_50-h_1-minVAF_0.02-m_25-fp_0.00001-fn_0.2-na_0.05-d_0-l_10-cov_10000	0.975004	0.742683	1
simNo_96-s_10-n_50-h_1-minVAF_0.02-m_25-fp_0.00001-fn_0.2-na_0.05-d_0-l_10-cov_10000	0.963889	0.785889	0.88295
simNo_94-s_10-n_50-h_1-minVAF_0.02-m_25-fp_0.00001-fn_0.2-na_0.05-d_0.1-l_10-cov_10000	0.955276	0.782314	0.928384
simNo_93-s_10-n_50-h_1-minVAF_0.02-m_25-fp_0.00001-fn_0.2-na_0.05-d_0-l_1000-cov_10000	1	0.768911	0.886533
simNo_29-s_10-n_50-h_1-minVAF_0.02-m_25-fp_0.00001-fn_0.2-na_0.05-d_0.2-l_10-cov_10000	0.963049	0.760919	0.896114
simNo_28-s_10-n_50-h_1-minVAF_0.02-m_25-fp_0.00001-fn_0.2-na_0.05-d_0-l_1-cov_10000	0.971722	0.830956	0.957681
simNo_73-s_10-n_50-h_1-minVAF_0.02-m_25-fp_0.00001-fn_0.2-na_0.05-d_0-l_1-cov_10000	0.964083	0.734649	0.447407
simNo_83-s_10-n_50-h_1-minVAF_0.02-m_25-fp_0.00001-fn_0.2-na_0.05-d_0.2-l_5-cov_10000	0.930066	0.689864	0.942456
simNo_12-s_10-n_50-h_1-minVAF_0.02-m_25-fp_0.00001-fn_0.2-na_0.05-d_0.2-l_5-cov_10000	0.947727	0.791695	0.9303
simNo_37-s_10-n_50-h_1-minVAF_0.02-m_25-fp_0.00001-fn_0.2-na_0.05-d_0.2-l_5-cov_10000	0.965941	0.783927	1
simNo_75-s_10-n_50-h_1-minVAF_0.02-m_25-fp_0.00001-fn_0.2-na_0.05-d_0-l_1000-cov_10000	1	0.761478	0.940029
simNo_54-s_10-n_50-h_1-minVAF_0.02-m_25-fp_0.00001-fn_0.2-na_0.05-d_0.2-l_5-cov_10000	0.955013	0.787045	0.904298
simNo_19-s_10-n_50-h_1-minVAF_0.02-m_25-fp_0.00001-fn_0.2-na_0.05-d_0.1-l_5-cov_10000	0.96928	0.714335	1
simNo_24-s_10-n_50-h_1-minVAF_0.02-m_25-fp_0.00001-fn_0.2-na_0.05-d_0.2-l_1-cov_10000	0.9598	0.838412	0.751846
simNo_100-s_10-n_50-h_1-minVAF_0.02-m_25-fp_0.00001-fn_0.2-na_0.05-d_0.1-l_10-cov_10000	1	0.721056	0.835981
simNo_53-s_10-n_50-h_1-minVAF_0.02-m_25-fp_0.00001-fn_0.2-na_0.05-d_0.2-l_10-cov_10000	0.98372	0.797164	0.922502
simNo_99-s_10-n_50-h_1-minVAF_0.02-m_25-fp_0.00001-fn_0.2-na_0.05-d_0-l_10-cov_10000	1	0.813538	0.978212
simNo_19-s_10-n_50-h_1-minVAF_0.02-m_25-fp_0.00001-fn_0.2-na_0.05-d_0.2-l_1-cov_10000	0.975987	0.83391	0.923123
simNo_25-s_10-n_50-h_1-minVAF_0.02-m_25-fp_0.00001-fn_0.2-na_0.05-d_0.2-l_5-cov_10000	0.968252	0.762731	1
simNo_2-s_10-n_50-h_1-minVAF_0.02-m_25-fp_0.00001-fn_0.2-na_0.05-d_0-l_5-cov_10000	1	0.721986	0.854727
simNo_4-s_10-n_50-h_1-minVAF_0.02-m_25-fp_0.00001-fn_0.2-na_0.05-d_0.1-l_1000-cov_10000	1	0.675986	0.952504
simNo_22-s_10-n_50-h_1-minVAF_0.02-m_25-fp_0.00001-fn_0.2-na_0.05-d_0.1-l_5-cov_10000	1	0.754973	0.893228
simNo_5-s_10-n_50-h_1-minVAF_0.02-m_25-fp_0.00001-fn_0.2-na_0.05-d_0.2-l_10-cov_10000	1	0.717528	0.925952
simNo_46-s_10-n_50-h_1-minVAF_0.02-m_25-fp_0.00001-fn_0.2-na_0.05-d_0-l_10-cov_10000	1	0.773853	0.944161
simNo_64-s_10-n_50-h_1-minVAF_0.02-m_25-fp_0.00001-fn_0.2-na_0.05-d_0-l_5-cov_10000	1	0.720574	0.959542
simNo_33-s_10-n_50-h_1-minVAF_0.02-m_25-fp_0.00001-fn_0.2-na_0.05-d_0.2-l_5-cov_10000	0.976873	0.717903	0.972999
simNo_8-s_10-n_50-h_1-minVAF_0.02-m_25-fp_0.00001-fn_0.2-na_0.05-d_0.1-l_5-cov_10000	0.96272	0.653118	0.744684
simNo_20-s_10-n_50-h_1-minVAF_0.02-m_25-fp_0.00001-fn_0.2-na_0.05-d_0-l_1-cov_10000	1	1	0.869295
simNo_77-s_10-n_50-h_1-minVAF_0.02-m_25-fp_0.00001-fn_0.2-na_0.05-d_0-l_1000-cov_10000	0.97516	0.816343	0.952299
simNo_14-s_10-n_50-h_1-minVAF_0.02-m_25-fp_0.00001-fn_0.2-na_0.05-d_0.1-l_1-cov_10000	1	0.788003	0.877255
simNo_25-s_10-n_50-h_1-minVAF_0.02-m_25-fp_0.00001-fn_0.2-na_0.05-d_0-l_5-cov_10000	0.959875	1	0.975511
simNo_56-s_10-n_50-h_1-minVAF_0.02-m_25-fp_0.00001-fn_0.2-na_0.05-d_0.2-l_1-cov_10000	1	0.717135	0.432772
simNo_77-s_10-n_50-h_1-minVAF_0.02-m_25-fp_0.00001-fn_0.2-na_0.05-d_0-l_1-cov_10000	0.922968	0.677285	0.936448
simNo_76-s_10-n_50-h_1-minVAF_0.02-m_25-fp_0.00001-fn_0.2-na_0.05-d_0.2-l_5-cov_10000	1	0.691817	0.7956
simNo_49-s_10-n_50-h_1-minVAF_0.02-m_25-fp_0.00001-fn_0.2-na_0.05-d_0.2-l_10-cov_10000	1	0.749876	0.853329
simNo_39-s_10-n_50-h_1-minVAF_0.02-m_25-fp_0.00001-fn_0.2-na_0.05-d_0.1-l_1-cov_10000	0.981839	0.753642	0.894299
simNo_85-s_10-n_50-h_1-minVAF_0.02-m_25-fp_0.00001-fn_0.2-na_0.05-d_0.1-l_1000-cov_10000	0.991208	0.727164	0.935844
simNo_61-s_10-n_50-h_1-minVAF_0.02-m_25-fp_0.00001-fn_0.2-na_0.05-d_0.2-l_10-cov_10000	0.981772	0.885571	0.873041
simNo_96-s_10-n_50-h_1-minVAF_0.02-m_25-fp_0.00001-fn_0.2-na_0.05-d_0-l_1-cov_10000	0.956082	0.820363	0.812264
simNo_65-s_10-n_50-h_1-minVAF_0.02-m_25-fp_0.00001-fn_0.2-na_0.05-d_0.1-l_1-cov_10000	1	0.703989	0.875033
simNo_70-s_10-n_50-h_1-minVAF_0.02-m_25-fp_0.00001-fn_0.2-na_0.05-d_0.2-l_1000-cov_10000	1	0.825505	1
simNo_12-s_10-n_50-h_1-minVAF_0.02-m_25-fp_0.00001-fn_0.2-na_0.05-d_0-l_5-cov_10000	0.934398	0.701648	0.930213
simNo_90-s_10-n_50-h_1-minVAF_0.02-m_25-fp_0.00001-fn_0.2-na_0.05-d_0-l_1-cov_10000	0.98306	0.858977	0.763771
simNo_5-s_10-n_50-h_1-minVAF_0.02-m_25-fp_0.00001-fn_0.2-na_0.05-d_0-l_1000-cov_10000	1	0.762159	0.914334
simNo_8-s_10-n_50-h_1-minVAF_0.02-m_25-fp_0.00001-fn_0.2-na_0.05-d_0-l_10-cov_10000	0.968557	0.766978	0.889194
simNo_65-s_10-n_50-h_1-minVAF_0.02-m_25-fp_0.00001-fn_0.2-na_0.05-d_0.2-l_1-cov_10000	1	0.83243	0.64006
simNo_98-s_10-n_50-h_1-minVAF_0.02-m_25-fp_0.00001-fn_0.2-na_0.05-d_0.2-l_5-cov_10000	0.987465	0.762639	0.808844
simNo_7-s_10-n_50-h_1-minVAF_0.02-m_25-fp_0.00001-fn_0.2-na_0.05-d_0.2-l_1000-cov_10000	0.973594	0.732424	0.88311
simNo_79-s_10-n_50-h_1-minVAF_0.02-m_25-fp_0.00001-fn_0.2-na_0.05-d_0-l_5-cov_10000	1	0.634837	1
simNo_86-s_10-n_50-h_1-minVAF_0.02-m_25-fp_0.00001-fn_0.2-na_0.05-d_0.2-l_1-cov_10000	0.981361	0.789738	0.846102
simNo_61-s_10-n_50-h_1-minVAF_0.02-m_25-fp_0.00001-fn_0.2-na_0.05-d_0-l_1000-cov_10000	0.983722	0.702689	0.891651
simNo_23-s_10-n_50-h_1-minVAF_0.02-m_25-fp_0.00001-fn_0.2-na_0.05-d_0-l_10-cov_10000	1	0.724033	1
simNo_53-s_10-n_50-h_1-minVAF_0.02-m_25-fp_0.00001-fn_0.2-na_0.05-d_0-l_1-cov_10000	1	0.757678	0.818295
simNo_56-s_10-n_50-h_1-minVAF_0.02-m_25-fp_0.00001-fn_0.2-na_0.05-d_0.2-l_1000-cov_10000	0.98375	0.900999	0.91885
simNo_50-s_10-n_50-h_1-minVAF_0.02-m_25-fp_0.00001-fn_0.2-na_0.05-d_0.1-l_1-cov_10000	1	0.655986	0.862096
simNo_41-s_10-n_50-h_1-minVAF_0.02-m_25-fp_0.00001-fn_0.2-na_0.05-d_0.2-l_10-cov_10000	0.986674	0.805883	0.949456
simNo_66-s_10-n_50-h_1-minVAF_0.02-m_25-fp_0.00001-fn_0.2-na_0.05-d_0.2-l_5-cov_10000	0.976857	0.694748	0.68605
simNo_93-s_10-n_50-h_1-minVAF_0.02-m_25-fp_0.00001-fn_0.2-na_0.05-d_0.1-l_10-cov_10000	0.975323	0.794801	0.966186
simNo_27-s_10-n_50-h_1-minVAF_0.02-m_25-fp_0.00001-fn_0.2-na_0.05-d_0-l_1000-cov_10000	0.958622	0.778961	0.956853
simNo_95-s_10-n_50-h_1-minVAF_0.02-m_25-fp_0.00001-fn_0.2-na_0.05-d_0-l_1-cov_10000	1	0.858325	0.784704
simNo_22-s_10-n_50-h_1-minVAF_0.02-m_25-fp_0.00001-fn_0.2-na_0.05-d_0.1-l_1000-cov_10000	1	0.789965	0.901302
simNo_60-s_10-n_50-h_1-minVAF_0.02-m_25-fp_0.00001-fn_0.2-na_0.05-d_0.1-l_10-cov_10000	1	0.788075	0.974263
simNo_13-s_10-n_50-h_1-minVAF_0.02-m_25-fp_0.00001-fn_0.2-na_0.05-d_0.2-l_1000-cov_10000	0.986875	0.768572	0.93501
simNo_9-s_10-n_50-h_1-minVAF_0.02-m_25-fp_0.00001-fn_0.2-na_0.05-d_0.1-l_10-cov_10000	1	0.708945	0.890091
simNo_1-s_10-n_50-h_1-minVAF_0.02-m_25-fp_0.00001-fn_0.2-na_0.05-d_0.2-l_5-cov_10000	0.979382	0.729411	0.939804
simNo_22-s_10-n_50-h_1-minVAF_0.02-m_25-fp_0.00001-fn_0.2-na_0.05-d_0-l_5-cov_10000	1	0.743762	0.961876
simNo_18-s_10-n_50-h_1-minVAF_0.02-m_25-fp_0.00001-fn_0.2-na_0.05-d_0.1-l_5-cov_10000	1	0.749041	0.921513
simNo_32-s_10-n_50-h_1-minVAF_0.02-m_25-fp_0.00001-fn_0.2-na_0.05-d_0.2-l_1000-cov_10000	1	0.81055	0.954458
simNo_7-s_10-n_50-h_1-minVAF_0.02-m_25-fp_0.00001-fn_0.2-na_0.05-d_0.2-l_5-cov_10000	0.982673	0.71015	0.810733
simNo_55-s_10-n_50-h_1-minVAF_0.02-m_25-fp_0.00001-fn_0.2-na_0.05-d_0-l_10-cov_10000	0.949853	0.731947	0.799873
simNo_74-s_10-n_50-h_1-minVAF_0.02-m_25-fp_0.00001-fn_0.2-na_0.05-d_0.1-l_5-cov_10000	0.965575	0.593912	0.974176
simNo_38-s_10-n_50-h_1-minVAF_0.02-m_25-fp_0.00001-fn_0.2-na_0.05-d_0.1-l_10-cov_10000	0.984912	0.793305	1
simNo_87-s_10-n_50-h_1-minVAF_0.02-m_25-fp_0.00001-fn_0.2-na_0.05-d_0-l_1-cov_10000	1	0.737673	0.760108
simNo_35-s_10-n_50-h_1-minVAF_0.02-m_25-fp_0.00001-fn_0.2-na_0.05-d_0.1-l_1000-cov_10000	0.987615	0.732422	0.884441
simNo_84-s_10-n_50-h_1-minVAF_0.02-m_25-fp_0.00001-fn_0.2-na_0.05-d_0.1-l_10-cov_10000	1	1	0.908624
simNo_37-s_10-n_50-h_1-minVAF_0.02-m_25-fp_0.00001-fn_0.2-na_0.05-d_0.2-l_10-cov_10000	0.954008	0.783533	0.941055
simNo_25-s_10-n_50-h_1-minVAF_0.02-m_25-fp_0.00001-fn_0.2-na_0.05-d_0-l_1000-cov_10000	0.98736	0.758773	0.906298
simNo_61-s_10-n_50-h_1-minVAF_0.02-m_25-fp_0.00001-fn_0.2-na_0.05-d_0.2-l_1000-cov_10000	0.988243	0.746283	0.903185
simNo_71-s_10-n_50-h_1-minVAF_0.02-m_25-fp_0.00001-fn_0.2-na_0.05-d_0.2-l_5-cov_10000	0.941327	0.686033	0.927957
simNo_23-s_10-n_50-h_1-minVAF_0.02-m_25-fp_0.00001-fn_0.2-na_0.05-d_0.2-l_1-cov_10000	1	0.661519	0.845004
simNo_75-s_10-n_50-h_1-minVAF_0.02-m_25-fp_0.00001-fn_0.2-na_0.05-d_0.2-l_5-cov_10000	1	0.737454	0.90679
simNo_72-s_10-n_50-h_1-minVAF_0.02-m_25-fp_0.00001-fn_0.2-na_0.05-d_0.1-l_10-cov_10000	0.980376	0.727786	0.879567
simNo_98-s_10-n_50-h_1-minVAF_0.02-m_25-fp_0.00001-fn_0.2-na_0.05-d_0-l_1-cov_10000	1	0.948387	0.721656
simNo_11-s_10-n_50-h_1-minVAF_0.02-m_25-fp_0.00001-fn_0.2-na_0.05-d_0.1-l_10-cov_10000	0.918492	0.827426	0.897957
simNo_11-s_10-n_50-h_1-minVAF_0.02-m_25-fp_0.00001-fn_0.2-na_0.05-d_0-l_10-cov_10000	1	0.75584	0.817006
simNo_43-s_10-n_50-h_1-minVAF_0.02-m_25-fp_0.00001-fn_0.2-na_0.05-d_0-l_1-cov_10000	1	0.80143	1
simNo_25-s_10-n_50-h_1-minVAF_0.02-m_25-fp_0.00001-fn_0.2-na_0.05-d_0.1-l_10-cov_10000	0.959031	0.784451	0.966962
simNo_48-s_10-n_50-h_1-minVAF_0.02-m_25-fp_0.00001-fn_0.2-na_0.05-d_0.1-l_10-cov_10000	1	0.802848	0.795569
simNo_34-s_10-n_50-h_1-minVAF_0.02-m_25-fp_0.00001-fn_0.2-na_0.05-d_0.1-l_1-cov_10000	0.964565	0.922235	0.823899
simNo_13-s_10-n_50-h_1-minVAF_0.02-m_25-fp_0.00001-fn_0.2-na_0.05-d_0.2-l_10-cov_10000	0.972802	0.722164	0.827485
simNo_94-s_10-n_50-h_1-minVAF_0.02-m_25-fp_0.00001-fn_0.2-na_0.05-d_0-l_1000-cov_10000	0.990575	0.579053	1
simNo_36-s_10-n_50-h_1-minVAF_0.02-m_25-fp_0.00001-fn_0.2-na_0.05-d_0.1-l_5-cov_10000	0.98131	0.688338	0.844094
simNo_68-s_10-n_50-h_1-minVAF_0.02-m_25-fp_0.00001-fn_0.2-na_0.05-d_0.1-l_10-cov_10000	1	0.72589	0.901386
simNo_51-s_10-n_50-h_1-minVAF_0.02-m_25-fp_0.00001-fn_0.2-na_0.05-d_0.2-l_10-cov_10000	1	0.779056	0.876266
simNo_35-s_10-n_50-h_1-minVAF_0.02-m_25-fp_0.00001-fn_0.2-na_0.05-d_0.2-l_5-cov_10000	0.949137	0.762314	0.846966
simNo_40-s_10-n_50-h_1-minVAF_0.02-m_25-fp_0.00001-fn_0.2-na_0.05-d_0.2-l_5-cov_10000	0.958004	0.729448	0.764556
simNo_67-s_10-n_50-h_1-minVAF_0.02-m_25-fp_0.00001-fn_0.2-na_0.05-d_0.2-l_10-cov_10000	0.970485	0.837001	0.96242
simNo_21-s_10-n_50-h_1-minVAF_0.02-m_25-fp_0.00001-fn_0.2-na_0.05-d_0-l_10-cov_10000	0.976752	0.887003	0.890464
simNo_93-s_10-n_50-h_1-minVAF_0.02-m_25-fp_0.00001-fn_0.2-na_0.05-d_0.1-l_1-cov_10000	1	0.712856	1
simNo_54-s_10-n_50-h_1-minVAF_0.02-m_25-fp_0.00001-fn_0.2-na_0.05-d_0-l_1-cov_10000	0.958907	0.710824	0.800196
simNo_9-s_10-n_50-h_1-minVAF_0.02-m_25-fp_0.00001-fn_0.2-na_0.05-d_0.2-l_10-cov_10000	1	0.757086	0.911587
simNo_33-s_10-n_50-h_1-minVAF_0.02-m_25-fp_0.00001-fn_0.2-na_0.05-d_0-l_1-cov_10000	1	0.727216	0.931351
simNo_9-s_10-n_50-h_1-minVAF_0.02-m_25-fp_0.00001-fn_0.2-na_0.05-d_0-l_1000-cov_10000	1	0.744818	0.921449
simNo_84-s_10-n_50-h_1-minVAF_0.02-m_25-fp_0.00001-fn_0.2-na_0.05-d_0.2-l_1000-cov_10000	0.968543	0.767043	0.984357
simNo_95-s_10-n_50-h_1-minVAF_0.02-m_25-fp_0.00001-fn_0.2-na_0.05-d_0-l_5-cov_10000	0.981958	0.773622	0.981958
simNo_45-s_10-n_50-h_1-minVAF_0.02-m_25-fp_0.00001-fn_0.2-na_0.05-d_0.1-l_1000-cov_10000	0.984475	0.784851	1
simNo_57-s_10-n_50-h_1-minVAF_0.02-m_25-fp_0.00001-fn_0.2-na_0.05-d_0-l_5-cov_10000	1	0.725883	0.855755
simNo_32-s_10-n_50-h_1-minVAF_0.02-m_25-fp_0.00001-fn_0.2-na_0.05-d_0.1-l_1000-cov_10000	1	0.877842	0.851144
simNo_16-s_10-n_50-h_1-minVAF_0.02-m_25-fp_0.00001-fn_0.2-na_0.05-d_0.2-l_1000-cov_10000	1	0.811693	0.969245
simNo_75-s_10-n_50-h_1-minVAF_0.02-m_25-fp_0.00001-fn_0.2-na_0.05-d_0-l_1-cov_10000	1	0.662506	0.931266
simNo_17-s_10-n_50-h_1-minVAF_0.02-m_25-fp_0.00001-fn_0.2-na_0.05-d_0-l_1-cov_10000	1	0.648123	0.602244
simNo_67-s_10-n_50-h_1-minVAF_0.02-m_25-fp_0.00001-fn_0.2-na_0.05-d_0.2-l_1-cov_10000	1	0.716443	0.637248
simNo_57-s_10-n_50-h_1-minVAF_0.02-m_25-fp_0.00001-fn_0.2-na_0.05-d_0-l_1000-cov_10000	1	0.759295	0.978233
simNo_26-s_10-n_50-h_1-minVAF_0.02-m_25-fp_0.00001-fn_0.2-na_0.05-d_0-l_1-cov_10000	0.964842	0.705197	0.59463
simNo_99-s_10-n_50-h_1-minVAF_0.02-m_25-fp_0.00001-fn_0.2-na_0.05-d_0.2-l_10-cov_10000	0.985925	0.763079	0.930544
simNo_31-s_10-n_50-h_1-minVAF_0.02-m_25-fp_0.00001-fn_0.2-na_0.05-d_0.1-l_5-cov_10000	0.981027	0.741426	0.856417
simNo_89-s_10-n_50-h_1-minVAF_0.02-m_25-fp_0.00001-fn_0.2-na_0.05-d_0.1-l_5-cov_10000	1	0.757767	0.860567
simNo_92-s_10-n_50-h_1-minVAF_0.02-m_25-fp_0.00001-fn_0.2-na_0.05-d_0-l_1-cov_10000	0.962312	0.715677	0.767686
simNo_50-s_10-n_50-h_1-minVAF_0.02-m_25-fp_0.00001-fn_0.2-na_0.05-d_0-l_1-cov_10000	1	0.748431	0.92184
simNo_17-s_10-n_50-h_1-minVAF_0.02-m_25-fp_0.00001-fn_0.2-na_0.05-d_0-l_1000-cov_10000	0.98449	0.771852	0.972105
simNo_70-s_10-n_50-h_1-minVAF_0.02-m_25-fp_0.00001-fn_0.2-na_0.05-d_0.1-l_1000-cov_10000	0.988235	0.867609	0.934501
simNo_93-s_10-n_50-h_1-minVAF_0.02-m_25-fp_0.00001-fn_0.2-na_0.05-d_0.2-l_1000-cov_10000	0.985246	0.692437	0.96617
simNo_82-s_10-n_50-h_1-minVAF_0.02-m_25-fp_0.00001-fn_0.2-na_0.05-d_0-l_10-cov_10000	0.985319	0.732515	0.827705
simNo_69-s_10-n_50-h_1-minVAF_0.02-m_25-fp_0.00001-fn_0.2-na_0.05-d_0.1-l_10-cov_10000	1	0.73562	0.956294
simNo_32-s_10-n_50-h_1-minVAF_0.02-m_25-fp_0.00001-fn_0.2-na_0.05-d_0-l_1-cov_10000	1	1	1
simNo_8-s_10-n_50-h_1-minVAF_0.02-m_25-fp_0.00001-fn_0.2-na_0.05-d_0-l_1000-cov_10000	0.975827	0.89781	0.872808
simNo_37-s_10-n_50-h_1-minVAF_0.02-m_25-fp_0.00001-fn_0.2-na_0.05-d_0.1-l_5-cov_10000	1	0.818158	0.96557
simNo_29-s_10-n_50-h_1-minVAF_0.02-m_25-fp_0.00001-fn_0.2-na_0.05-d_0-l_5-cov_10000	0.944962	0.755787	0.839358
simNo_83-s_10-n_50-h_1-minVAF_0.02-m_25-fp_0.00001-fn_0.2-na_0.05-d_0.1-l_1000-cov_10000	0.93376	0.783448	0.912085
simNo_93-s_10-n_50-h_1-minVAF_0.02-m_25-fp_0.00001-fn_0.2-na_0.05-d_0.2-l_10-cov_10000	1	0.720546	1
simNo_56-s_10-n_50-h_1-minVAF_0.02-m_25-fp_0.00001-fn_0.2-na_0.05-d_0.2-l_10-cov_10000	1	0.754929	0.877425
simNo_59-s_10-n_50-h_1-minVAF_0.02-m_25-fp_0.00001-fn_0.2-na_0.05-d_0.2-l_10-cov_10000	0.972586	0.780161	0.940838
simNo_39-s_10-n_50-h_1-minVAF_0.02-m_25-fp_0.00001-fn_0.2-na_0.05-d_0.2-l_1000-cov_10000	0.986605	0.808795	0.927868
simNo_26-s_10-n_50-h_1-minVAF_0.02-m_25-fp_0.00001-fn_0.2-na_0.05-d_0.2-l_1-cov_10000	0.96724	0.661407	0.68504
simNo_100-s_10-n_50-h_1-minVAF_0.02-m_25-fp_0.00001-fn_0.2-na_0.05-d_0.2-l_1-cov_10000	1	0.669679	0.40941
simNo_89-s_10-n_50-h_1-minVAF_0.02-m_25-fp_0.00001-fn_0.2-na_0.05-d_0.2-l_10-cov_10000	1	0.840058	0.89236
simNo_47-s_10-n_50-h_1-minVAF_0.02-m_25-fp_0.00001-fn_0.2-na_0.05-d_0.2-l_10-cov_10000	1	0.777665	0.914446
simNo_95-s_10-n_50-h_1-minVAF_0.02-m_25-fp_0.00001-fn_0.2-na_0.05-d_0.2-l_5-cov_10000	1	0.682083	0.950804
simNo_84-s_10-n_50-h_1-minVAF_0.02-m_25-fp_0.00001-fn_0.2-na_0.05-d_0.1-l_1000-cov_10000	0.977181	0.829296	1
simNo_79-s_10-n_50-h_1-minVAF_0.02-m_25-fp_0.00001-fn_0.2-na_0.05-d_0-l_10-cov_10000	1	0.759708	0.873925
simNo_65-s_10-n_50-h_1-minVAF_0.02-m_25-fp_0.00001-fn_0.2-na_0.05-d_0-l_1-cov_10000	1	0.748212	0.53274
simNo_28-s_10-n_50-h_1-minVAF_0.02-m_25-fp_0.00001-fn_0.2-na_0.05-d_0.1-l_1-cov_10000	0.949578	0.789241	0.843477
simNo_11-s_10-n_50-h_1-minVAF_0.02-m_25-fp_0.00001-fn_0.2-na_0.05-d_0.2-l_1000-cov_10000	1	0.782882	0.903756
simNo_34-s_10-n_50-h_1-minVAF_0.02-m_25-fp_0.00001-fn_0.2-na_0.05-d_0-l_1000-cov_10000	1	0.780662	0.954206
simNo_32-s_10-n_50-h_1-minVAF_0.02-m_25-fp_0.00001-fn_0.2-na_0.05-d_0.1-l_10-cov_10000	0.988955	0.751011	0.923528
simNo_42-s_10-n_50-h_1-minVAF_0.02-m_25-fp_0.00001-fn_0.2-na_0.05-d_0.1-l_1000-cov_10000	0.955344	0.761706	0.924538
simNo_63-s_10-n_50-h_1-minVAF_0.02-m_25-fp_0.00001-fn_0.2-na_0.05-d_0.1-l_1000-cov_10000	0.968409	0.842142	0.958517
simNo_53-s_10-n_50-h_1-minVAF_0.02-m_25-fp_0.00001-fn_0.2-na_0.05-d_0-l_10-cov_10000	1	0.8402	0.91961
simNo_41-s_10-n_50-h_1-minVAF_0.02-m_25-fp_0.00001-fn_0.2-na_0.05-d_0.2-l_5-cov_10000	1	0.882053	0.902161
simNo_56-s_10-n_50-h_1-minVAF_0.02-m_25-fp_0.00001-fn_0.2-na_0.05-d_0.1-l_5-cov_10000	1	0.768596	0.864796
simNo_53-s_10-n_50-h_1-minVAF_0.02-m_25-fp_0.00001-fn_0.2-na_0.05-d_0.2-l_1-cov_10000	0.941459	0.795957	0.866531
simNo_42-s_10-n_50-h_1-minVAF_0.02-m_25-fp_0.00001-fn_0.2-na_0.05-d_0.1-l_5-cov_10000	1	0.852934	0.951495
simNo_100-s_10-n_50-h_1-minVAF_0.02-m_25-fp_0.00001-fn_0.2-na_0.05-d_0.1-l_5-cov_10000	1	0.7298	0.932584
simNo_15-s_10-n_50-h_1-minVAF_0.02-m_25-fp_0.00001-fn_0.2-na_0.05-d_0.1-l_5-cov_10000	1	0.72771	0.784232
simNo_7-s_10-n_50-h_1-minVAF_0.02-m_25-fp_0.00001-fn_0.2-na_0.05-d_0.1-l_10-cov_10000	1	0.753224	0.904488
simNo_43-s_10-n_50-h_1-minVAF_0.02-m_25-fp_0.00001-fn_0.2-na_0.05-d_0.1-l_1000-cov_10000	1	0.930439	0.980141
simNo_10-s_10-n_50-h_1-minVAF_0.02-m_25-fp_0.00001-fn_0.2-na_0.05-d_0-l_1-cov_10000	0.920462	0.659376	0.819105
simNo_72-s_10-n_50-h_1-minVAF_0.02-m_25-fp_0.00001-fn_0.2-na_0.05-d_0.1-l_5-cov_10000	0.975868	0.74439	0.911913
simNo_93-s_10-n_50-h_1-minVAF_0.02-m_25-fp_0.00001-fn_0.2-na_0.05-d_0.2-l_5-cov_10000	1	0.735804	1
simNo_29-s_10-n_50-h_1-minVAF_0.02-m_25-fp_0.00001-fn_0.2-na_0.05-d_0.1-l_1000-cov_10000	0.965887	0.72971	0.797719
simNo_63-s_10-n_50-h_1-minVAF_0.02-m_25-fp_0.00001-fn_0.2-na_0.05-d_0.1-l_10-cov_10000	0.963358	0.855966	0.972247
simNo_14-s_10-n_50-h_1-minVAF_0.02-m_25-fp_0.00001-fn_0.2-na_0.05-d_0-l_5-cov_10000	1	0.752251	0.924245
simNo_30-s_10-n_50-h_1-minVAF_0.02-m_25-fp_0.00001-fn_0.2-na_0.05-d_0-l_5-cov_10000	0.982995	0.756762	0.980307
simNo_1-s_10-n_50-h_1-minVAF_0.02-m_25-fp_0.00001-fn_0.2-na_0.05-d_0-l_1000-cov_10000	0.974049	0.815429	1
simNo_92-s_10-n_50-h_1-minVAF_0.02-m_25-fp_0.00001-fn_0.2-na_0.05-d_0.1-l_1-cov_10000	0.971256	0.90514	0.568852
simNo_68-s_10-n_50-h_1-minVAF_0.02-m_25-fp_0.00001-fn_0.2-na_0.05-d_0-l_1000-cov_10000	1	0.764635	0.948187
simNo_58-s_10-n_50-h_1-minVAF_0.02-m_25-fp_0.00001-fn_0.2-na_0.05-d_0.2-l_1-cov_10000	1	0.659207	0.868897
simNo_36-s_10-n_50-h_1-minVAF_0.02-m_25-fp_0.00001-fn_0.2-na_0.05-d_0.1-l_1000-cov_10000	1	0.804884	0.976593
simNo_73-s_10-n_50-h_1-minVAF_0.02-m_25-fp_0.00001-fn_0.2-na_0.05-d_0.2-l_1000-cov_10000	0.972787	0.750908	0.856572
simNo_13-s_10-n_50-h_1-minVAF_0.02-m_25-fp_0.00001-fn_0.2-na_0.05-d_0-l_1000-cov_10000	1	0.720869	0.85705
simNo_97-s_10-n_50-h_1-minVAF_0.02-m_25-fp_0.00001-fn_0.2-na_0.05-d_0.2-l_1-cov_10000	1	0.701147	0.785359
simNo_5-s_10-n_50-h_1-minVAF_0.02-m_25-fp_0.00001-fn_0.2-na_0.05-d_0.2-l_1000-cov_10000	1	0.765217	0.916675
simNo_55-s_10-n_50-h_1-minVAF_0.02-m_25-fp_0.00001-fn_0.2-na_0.05-d_0-l_5-cov_10000	0.936548	0.780938	0.912487
simNo_76-s_10-n_50-h_1-minVAF_0.02-m_25-fp_0.00001-fn_0.2-na_0.05-d_0.2-l_1000-cov_10000	1	0.707742	0.854085
simNo_70-s_10-n_50-h_1-minVAF_0.02-m_25-fp_0.00001-fn_0.2-na_0.05-d_0.1-l_10-cov_10000	0.976454	0.784555	1
simNo_88-s_10-n_50-h_1-minVAF_0.02-m_25-fp_0.00001-fn_0.2-na_0.05-d_0.1-l_5-cov_10000	1	0.778417	0.909028
simNo_50-s_10-n_50-h_1-minVAF_0.02-m_25-fp_0.00001-fn_0.2-na_0.05-d_0.1-l_10-cov_10000	1	0.719528	0.843598
simNo_28-s_10-n_50-h_1-minVAF_0.02-m_25-fp_0.00001-fn_0.2-na_0.05-d_0.2-l_1000-cov_10000	0.936616	0.768986	0.956912
simNo_19-s_10-n_50-h_1-minVAF_0.02-m_25-fp_0.00001-fn_0.2-na_0.05-d_0-l_10-cov_10000	1	0.784043	0.919104
simNo_38-s_10-n_50-h_1-minVAF_0.02-m_25-fp_0.00001-fn_0.2-na_0.05-d_0.1-l_1-cov_10000	0.917664	0.729707	0.878549
simNo_52-s_10-n_50-h_1-minVAF_0.02-m_25-fp_0.00001-fn_0.2-na_0.05-d_0-l_1-cov_10000	1	0.688853	0.551634
simNo_47-s_10-n_50-h_1-minVAF_0.02-m_25-fp_0.00001-fn_0.2-na_0.05-d_0.1-l_1-cov_10000	1	0.727504	0.949183
simNo_91-s_10-n_50-h_1-minVAF_0.02-m_25-fp_0.00001-fn_0.2-na_0.05-d_0-l_1-cov_10000	0.953552	0.712033	0.766004
simNo_10-s_10-n_50-h_1-minVAF_0.02-m_25-fp_0.00001-fn_0.2-na_0.05-d_0.1-l_5-cov_10000	0.935503	0.777612	0.798284
simNo_72-s_10-n_50-h_1-minVAF_0.02-m_25-fp_0.00001-fn_0.2-na_0.05-d_0.1-l_1000-cov_10000	0.966063	0.888149	0.941166
simNo_74-s_10-n_50-h_1-minVAF_0.02-m_25-fp_0.00001-fn_0.2-na_0.05-d_0.2-l_1000-cov_10000	0.959076	0.757471	0.869377
simNo_91-s_10-n_50-h_1-minVAF_0.02-m_25-fp_0.00001-fn_0.2-na_0.05-d_0.1-l_1-cov_10000	1	0.619895	0.756178
simNo_10-s_10-n_50-h_1-minVAF_0.02-m_25-fp_0.00001-fn_0.2-na_0.05-d_0-l_1000-cov_10000	1	0.925875	0.886667
simNo_57-s_10-n_50-h_1-minVAF_0.02-m_25-fp_0.00001-fn_0.2-na_0.05-d_0.2-l_1-cov_10000	1	0.694348	0.617142
simNo_75-s_10-n_50-h_1-minVAF_0.02-m_25-fp_0.00001-fn_0.2-na_0.05-d_0.1-l_5-cov_10000	1	0.702085	0.817617
simNo_70-s_10-n_50-h_1-minVAF_0.02-m_25-fp_0.00001-fn_0.2-na_0.05-d_0.1-l_5-cov_10000	1	1	1
simNo_49-s_10-n_50-h_1-minVAF_0.02-m_25-fp_0.00001-fn_0.2-na_0.05-d_0.1-l_1-cov_10000	1	0.592694	0.628092
simNo_90-s_10-n_50-h_1-minVAF_0.02-m_25-fp_0.00001-fn_0.2-na_0.05-d_0.1-l_5-cov_10000	0.984599	0.780007	0.893371
simNo_89-s_10-n_50-h_1-minVAF_0.02-m_25-fp_0.00001-fn_0.2-na_0.05-d_0-l_10-cov_10000	0.988603	0.769865	0.858657
simNo_76-s_10-n_50-h_1-minVAF_0.02-m_25-fp_0.00001-fn_0.2-na_0.05-d_0-l_1000-cov_10000	1	0.725814	0.865769
simNo_91-s_10-n_50-h_1-minVAF_0.02-m_25-fp_0.00001-fn_0.2-na_0.05-d_0-l_1000-cov_10000	0.988604	0.738135	0.906185
simNo_26-s_10-n_50-h_1-minVAF_0.02-m_25-fp_0.00001-fn_0.2-na_0.05-d_0.1-l_1000-cov_10000	0.972869	0.7506	0.924334
simNo_77-s_10-n_50-h_1-minVAF_0.02-m_25-fp_0.00001-fn_0.2-na_0.05-d_0.1-l_1-cov_10000	0.925999	0.812324	0.932371
simNo_49-s_10-n_50-h_1-minVAF_0.02-m_25-fp_0.00001-fn_0.2-na_0.05-d_0-l_5-cov_10000	1	0.706146	0.893371
simNo_86-s_10-n_50-h_1-minVAF_0.02-m_25-fp_0.00001-fn_0.2-na_0.05-d_0-l_1000-cov_10000	0.961488	0.809805	0.951919
simNo_69-s_10-n_50-h_1-minVAF_0.02-m_25-fp_0.00001-fn_0.2-na_0.05-d_0.2-l_10-cov_10000	1	0.778863	0.958301
simNo_84-s_10-n_50-h_1-minVAF_0.02-m_25-fp_0.00001-fn_0.2-na_0.05-d_0-l_10-cov_10000	1	0.60082	1
simNo_50-s_10-n_50-h_1-minVAF_0.02-m_25-fp_0.00001-fn_0.2-na_0.05-d_0-l_10-cov_10000	1	0.691188	0.960613
simNo_32-s_10-n_50-h_1-minVAF_0.02-m_25-fp_0.00001-fn_0.2-na_0.05-d_0.2-l_10-cov_10000	1	0.689521	0.952996
simNo_68-s_10-n_50-h_1-minVAF_0.02-m_25-fp_0.00001-fn_0.2-na_0.05-d_0.2-l_1000-cov_10000	0.959934	0.735024	0.922955
simNo_83-s_10-n_50-h_1-minVAF_0.02-m_25-fp_0.00001-fn_0.2-na_0.05-d_0.2-l_10-cov_10000	0.855038	0.65489	0.902373
simNo_69-s_10-n_50-h_1-minVAF_0.02-m_25-fp_0.00001-fn_0.2-na_0.05-d_0.2-l_5-cov_10000	0.987826	0.863263	0.852762
simNo_31-s_10-n_50-h_1-minVAF_0.02-m_25-fp_0.00001-fn_0.2-na_0.05-d_0.1-l_1-cov_10000	1	0.721116	0.857989
simNo_72-s_10-n_50-h_1-minVAF_0.02-m_25-fp_0.00001-fn_0.2-na_0.05-d_0.1-l_1-cov_10000	0.924778	0.676684	0.606511
simNo_6-s_10-n_50-h_1-minVAF_0.02-m_25-fp_0.00001-fn_0.2-na_0.05-d_0.1-l_5-cov_10000	1	0.74624	0.91349
simNo_78-s_10-n_50-h_1-minVAF_0.02-m_25-fp_0.00001-fn_0.2-na_0.05-d_0-l_1-cov_10000	0.894799	0.845998	0.793568
simNo_10-s_10-n_50-h_1-minVAF_0.02-m_25-fp_0.00001-fn_0.2-na_0.05-d_0.2-l_1-cov_10000	0.920022	0.651497	0.722032
simNo_40-s_10-n_50-h_1-minVAF_0.02-m_25-fp_0.00001-fn_0.2-na_0.05-d_0-l_10-cov_10000	0.945749	0.761758	0.970692
simNo_53-s_10-n_50-h_1-minVAF_0.02-m_25-fp_0.00001-fn_0.2-na_0.05-d_0.1-l_1-cov_10000	0.973917	0.744913	0.867494
simNo_40-s_10-n_50-h_1-minVAF_0.02-m_25-fp_0.00001-fn_0.2-na_0.05-d_0-l_1000-cov_10000	0.984546	0.820897	0.939894
simNo_68-s_10-n_50-h_1-minVAF_0.02-m_25-fp_0.00001-fn_0.2-na_0.05-d_0-l_1-cov_10000	0.928277	0.606807	0.799299
simNo_35-s_10-n_50-h_1-minVAF_0.02-m_25-fp_0.00001-fn_0.2-na_0.05-d_0.1-l_10-cov_10000	0.987073	0.771059	0.931921
simNo_94-s_10-n_50-h_1-minVAF_0.02-m_25-fp_0.00001-fn_0.2-na_0.05-d_0-l_1-cov_10000	1	0.706419	0.901815
simNo_55-s_10-n_50-h_1-minVAF_0.02-m_25-fp_0.00001-fn_0.2-na_0.05-d_0.2-l_1-cov_10000	0.938675	0.769627	0.916127
simNo_31-s_10-n_50-h_1-minVAF_0.02-m_25-fp_0.00001-fn_0.2-na_0.05-d_0-l_10-cov_10000	0.98142	0.758107	0.906772
simNo_91-s_10-n_50-h_1-minVAF_0.02-m_25-fp_0.00001-fn_0.2-na_0.05-d_0.1-l_5-cov_10000	0.968695	0.723751	0.85724
simNo_44-s_10-n_50-h_1-minVAF_0.02-m_25-fp_0.00001-fn_0.2-na_0.05-d_0.2-l_1-cov_10000	0.958769	0.67738	0.757659
simNo_25-s_10-n_50-h_1-minVAF_0.02-m_25-fp_0.00001-fn_0.2-na_0.05-d_0.2-l_1000-cov_10000	0.947866	0.799504	1
simNo_28-s_10-n_50-h_1-minVAF_0.02-m_25-fp_0.00001-fn_0.2-na_0.05-d_0.2-l_1-cov_10000	0.971722	0.792273	0.824031
simNo_94-s_10-n_50-h_1-minVAF_0.02-m_25-fp_0.00001-fn_0.2-na_0.05-d_0.2-l_5-cov_10000	0.960417	0.761376	0.939237
simNo_75-s_10-n_50-h_1-minVAF_0.02-m_25-fp_0.00001-fn_0.2-na_0.05-d_0-l_10-cov_10000	0.984022	0.736181	0.848967
simNo_70-s_10-n_50-h_1-minVAF_0.02-m_25-fp_0.00001-fn_0.2-na_0.05-d_0-l_10-cov_10000	0.971344	0.744839	0.898496
simNo_84-s_10-n_50-h_1-minVAF_0.02-m_25-fp_0.00001-fn_0.2-na_0.05-d_0-l_1-cov_10000	1	0.596056	0.1977
simNo_97-s_10-n_50-h_1-minVAF_0.02-m_25-fp_0.00001-fn_0.2-na_0.05-d_0.1-l_1000-cov_10000	0.982354	0.805522	0.962815
simNo_99-s_10-n_50-h_1-minVAF_0.02-m_25-fp_0.00001-fn_0.2-na_0.05-d_0.2-l_1000-cov_10000	0.985925	0.808135	0.947021
simNo_27-s_10-n_50-h_1-minVAF_0.02-m_25-fp_0.00001-fn_0.2-na_0.05-d_0-l_1-cov_10000	0.942757	0.699298	0.515308
simNo_31-s_10-n_50-h_1-minVAF_0.02-m_25-fp_0.00001-fn_0.2-na_0.05-d_0-l_5-cov_10000	0.98142	0.579508	0.906772
simNo_37-s_10-n_50-h_1-minVAF_0.02-m_25-fp_0.00001-fn_0.2-na_0.05-d_0.2-l_1-cov_10000	1	0.625319	0.751898
simNo_4-s_10-n_50-h_1-minVAF_0.02-m_25-fp_0.00001-fn_0.2-na_0.05-d_0.2-l_1-cov_10000	0.979638	0.680757	0.85498
simNo_63-s_10-n_50-h_1-minVAF_0.02-m_25-fp_0.00001-fn_0.2-na_0.05-d_0-l_1-cov_10000	0.903159	0.600178	1
simNo_24-s_10-n_50-h_1-minVAF_0.02-m_25-fp_0.00001-fn_0.2-na_0.05-d_0-l_1000-cov_10000	0.970203	0.863773	0.973771
simNo_45-s_10-n_50-h_1-minVAF_0.02-m_25-fp_0.00001-fn_0.2-na_0.05-d_0-l_10-cov_10000	1	0.713663	0.93289
simNo_34-s_10-n_50-h_1-minVAF_0.02-m_25-fp_0.00001-fn_0.2-na_0.05-d_0.1-l_10-cov_10000	1	0.695704	0.925711
simNo_46-s_10-n_50-h_1-minVAF_0.02-m_25-fp_0.00001-fn_0.2-na_0.05-d_0.1-l_5-cov_10000	0.985528	0.816221	0.971755
simNo_92-s_10-n_50-h_1-minVAF_0.02-m_25-fp_0.00001-fn_0.2-na_0.05-d_0.1-l_1000-cov_10000	1	0.763607	0.951324
simNo_57-s_10-n_50-h_1-minVAF_0.02-m_25-fp_0.00001-fn_0.2-na_0.05-d_0.1-l_1-cov_10000	1	0.853933	0.482333
simNo_27-s_10-n_50-h_1-minVAF_0.02-m_25-fp_0.00001-fn_0.2-na_0.05-d_0-l_10-cov_10000	0.975526	0.737987	1
simNo_65-s_10-n_50-h_1-minVAF_0.02-m_25-fp_0.00001-fn_0.2-na_0.05-d_0-l_1000-cov_10000	0.988592	0.804703	1
simNo_90-s_10-n_50-h_1-minVAF_0.02-m_25-fp_0.00001-fn_0.2-na_0.05-d_0.2-l_1-cov_10000	0.982085	0.716895	0.88251
simNo_60-s_10-n_50-h_1-minVAF_0.02-m_25-fp_0.00001-fn_0.2-na_0.05-d_0.2-l_1-cov_10000	1	1	0.919139
simNo_22-s_10-n_50-h_1-minVAF_0.02-m_25-fp_0.00001-fn_0.2-na_0.05-d_0-l_10-cov_10000	1	0.836776	0.970961
simNo_20-s_10-n_50-h_1-minVAF_0.02-m_25-fp_0.00001-fn_0.2-na_0.05-d_0.2-l_5-cov_10000	1	0.661852	0.789939
simNo_47-s_10-n_50-h_1-minVAF_0.02-m_25-fp_0.00001-fn_0.2-na_0.05-d_0-l_1000-cov_10000	1	0.733988	0.91752
simNo_97-s_10-n_50-h_1-minVAF_0.02-m_25-fp_0.00001-fn_0.2-na_0.05-d_0.2-l_5-cov_10000	0.975679	0.753729	0.860328
simNo_96-s_10-n_50-h_1-minVAF_0.02-m_25-fp_0.00001-fn_0.2-na_0.05-d_0.2-l_5-cov_10000	0.972269	0.730817	0.892741
simNo_36-s_10-n_50-h_1-minVAF_0.02-m_25-fp_0.00001-fn_0.2-na_0.05-d_0-l_10-cov_10000	1	0.787525	0.955132
simNo_23-s_10-n_50-h_1-minVAF_0.02-m_25-fp_0.00001-fn_0.2-na_0.05-d_0.2-l_1000-cov_10000	0.979795	0.867126	1
simNo_49-s_10-n_50-h_1-minVAF_0.02-m_25-fp_0.00001-fn_0.2-na_0.05-d_0-l_10-cov_10000	1	0.824681	0.905387
simNo_66-s_10-n_50-h_1-minVAF_0.02-m_25-fp_0.00001-fn_0.2-na_0.05-d_0.1-l_10-cov_10000	1	0.842201	0.809091
simNo_30-s_10-n_50-h_1-minVAF_0.02-m_25-fp_0.00001-fn_0.2-na_0.05-d_0-l_1-cov_10000	0.97449	0.788134	0.803831
simNo_29-s_10-n_50-h_1-minVAF_0.02-m_25-fp_0.00001-fn_0.2-na_0.05-d_0.1-l_5-cov_10000	0.94507	0.754436	0.839358
simNo_9-s_10-n_50-h_1-minVAF_0.02-m_25-fp_0.00001-fn_0.2-na_0.05-d_0-l_10-cov_10000	1	0.751216	0.93837
simNo_39-s_10-n_50-h_1-minVAF_0.02-m_25-fp_0.00001-fn_0.2-na_0.05-d_0.1-l_5-cov_10000	0.981206	0.761458	0.926807
simNo_4-s_10-n_50-h_1-minVAF_0.02-m_25-fp_0.00001-fn_0.2-na_0.05-d_0.2-l_10-cov_10000	0.983562	0.731621	0.958465
simNo_85-s_10-n_50-h_1-minVAF_0.02-m_25-fp_0.00001-fn_0.2-na_0.05-d_0.2-l_5-cov_10000	1	0.764649	0.880443
simNo_12-s_10-n_50-h_1-minVAF_0.02-m_25-fp_0.00001-fn_0.2-na_0.05-d_0.1-l_5-cov_10000	0.973773	0.840852	1
simNo_98-s_10-n_50-h_1-minVAF_0.02-m_25-fp_0.00001-fn_0.2-na_0.05-d_0.1-l_10-cov_10000	0.960981	0.757386	0.900805
simNo_25-s_10-n_50-h_1-minVAF_0.02-m_25-fp_0.00001-fn_0.2-na_0.05-d_0.2-l_1-cov_10000	1	1	1
simNo_44-s_10-n_50-h_1-minVAF_0.02-m_25-fp_0.00001-fn_0.2-na_0.05-d_0-l_1000-cov_10000	0.980147	0.738954	0.926418
simNo_71-s_10-n_50-h_1-minVAF_0.02-m_25-fp_0.00001-fn_0.2-na_0.05-d_0.1-l_1000-cov_10000	0.986673	0.856094	0.963021
simNo_8-s_10-n_50-h_1-minVAF_0.02-m_25-fp_0.00001-fn_0.2-na_0.05-d_0.2-l_1000-cov_10000	1	0.791542	0.83507
simNo_50-s_10-n_50-h_1-minVAF_0.02-m_25-fp_0.00001-fn_0.2-na_0.05-d_0.1-l_5-cov_10000	1	0.794776	0.931177
simNo_81-s_10-n_50-h_1-minVAF_0.02-m_25-fp_0.00001-fn_0.2-na_0.05-d_0.1-l_1000-cov_10000	1	0.792857	0.928887
simNo_60-s_10-n_50-h_1-minVAF_0.02-m_25-fp_0.00001-fn_0.2-na_0.05-d_0-l_1-cov_10000	1	0.606982	0.913903
simNo_70-s_10-n_50-h_1-minVAF_0.02-m_25-fp_0.00001-fn_0.2-na_0.05-d_0-l_5-cov_10000	0.98147	0.818313	0.966561
simNo_26-s_10-n_50-h_1-minVAF_0.02-m_25-fp_0.00001-fn_0.2-na_0.05-d_0.1-l_1-cov_10000	0.96724	0.791871	0.775626
simNo_13-s_10-n_50-h_1-minVAF_0.02-m_25-fp_0.00001-fn_0.2-na_0.05-d_0-l_10-cov_10000	1	0.777993	0.835699
simNo_9-s_10-n_50-h_1-minVAF_0.02-m_25-fp_0.00001-fn_0.2-na_0.05-d_0.1-l_1-cov_10000	0.977955	0.67291	0.737251
simNo_1-s_10-n_50-h_1-minVAF_0.02-m_25-fp_0.00001-fn_0.2-na_0.05-d_0.2-l_1000-cov_10000	0.974087	0.779808	0.923999
simNo_95-s_10-n_50-h_1-minVAF_0.02-m_25-fp_0.00001-fn_0.2-na_0.05-d_0-l_10-cov_10000	0.974341	0.859036	1
simNo_6-s_10-n_50-h_1-minVAF_0.02-m_25-fp_0.00001-fn_0.2-na_0.05-d_0.1-l_1-cov_10000	1	0.730758	0.722911
simNo_14-s_10-n_50-h_1-minVAF_0.02-m_25-fp_0.00001-fn_0.2-na_0.05-d_0.2-l_5-cov_10000	0.983787	0.77807	0.91892
simNo_88-s_10-n_50-h_1-minVAF_0.02-m_25-fp_0.00001-fn_0.2-na_0.05-d_0-l_10-cov_10000	0.983606	0.711948	0.884798
simNo_5-s_10-n_50-h_1-minVAF_0.02-m_25-fp_0.00001-fn_0.2-na_0.05-d_0.1-l_1-cov_10000	1	0.713488	0.760648
simNo_52-s_10-n_50-h_1-minVAF_0.02-m_25-fp_0.00001-fn_0.2-na_0.05-d_0.2-l_1000-cov_10000	0.98103	0.753434	1
simNo_7-s_10-n_50-h_1-minVAF_0.02-m_25-fp_0.00001-fn_0.2-na_0.05-d_0-l_10-cov_10000	1	0.745294	0.900771
simNo_60-s_10-n_50-h_1-minVAF_0.02-m_25-fp_0.00001-fn_0.2-na_0.05-d_0.1-l_1-cov_10000	1	0.882053	0.883974
simNo_80-s_10-n_50-h_1-minVAF_0.02-m_25-fp_0.00001-fn_0.2-na_0.05-d_0.2-l_1000-cov_10000	0.896513	0.713727	0.929886
simNo_69-s_10-n_50-h_1-minVAF_0.02-m_25-fp_0.00001-fn_0.2-na_0.05-d_0.2-l_1000-cov_10000	0.987904	0.874911	0.923503
simNo_14-s_10-n_50-h_1-minVAF_0.02-m_25-fp_0.00001-fn_0.2-na_0.05-d_0-l_1000-cov_10000	1	0.795647	0.944384
simNo_6-s_10-n_50-h_1-minVAF_0.02-m_25-fp_0.00001-fn_0.2-na_0.05-d_0.2-l_1000-cov_10000	1	0.737587	0.941248
simNo_71-s_10-n_50-h_1-minVAF_0.02-m_25-fp_0.00001-fn_0.2-na_0.05-d_0.1-l_10-cov_10000	0.980859	0.933272	0.980859
simNo_67-s_10-n_50-h_1-minVAF_0.02-m_25-fp_0.00001-fn_0.2-na_0.05-d_0.1-l_5-cov_10000	1	0.7639	0.82468
simNo_17-s_10-n_50-h_1-minVAF_0.02-m_25-fp_0.00001-fn_0.2-na_0.05-d_0.1-l_10-cov_10000	1	0.621081	1
simNo_18-s_10-n_50-h_1-minVAF_0.02-m_25-fp_0.00001-fn_0.2-na_0.05-d_0-l_10-cov_10000	1	0.768125	0.915473
simNo_29-s_10-n_50-h_1-minVAF_0.02-m_25-fp_0.00001-fn_0.2-na_0.05-d_0-l_1000-cov_10000	0.94823	0.808192	0.922171
simNo_100-s_10-n_50-h_1-minVAF_0.02-m_25-fp_0.00001-fn_0.2-na_0.05-d_0-l_1000-cov_10000	0.985327	0.754723	0.935532
simNo_82-s_10-n_50-h_1-minVAF_0.02-m_25-fp_0.00001-fn_0.2-na_0.05-d_0.2-l_1000-cov_10000	0.98741	0.769625	0.905954
simNo_42-s_10-n_50-h_1-minVAF_0.02-m_25-fp_0.00001-fn_0.2-na_0.05-d_0.1-l_1-cov_10000	1	0.846385	1
simNo_46-s_10-n_50-h_1-minVAF_0.02-m_25-fp_0.00001-fn_0.2-na_0.05-d_0-l_1-cov_10000	1	0.712715	0.759661
simNo_22-s_10-n_50-h_1-minVAF_0.02-m_25-fp_0.00001-fn_0.2-na_0.05-d_0-l_1-cov_10000	1	0.7181	0.800144
simNo_66-s_10-n_50-h_1-minVAF_0.02-m_25-fp_0.00001-fn_0.2-na_0.05-d_0.1-l_1000-cov_10000	0.978194	0.724494	0.859982
simNo_45-s_10-n_50-h_1-minVAF_0.02-m_25-fp_0.00001-fn_0.2-na_0.05-d_0.1-l_10-cov_10000	1	0.724197	0.886939
simNo_12-s_10-n_50-h_1-minVAF_0.02-m_25-fp_0.00001-fn_0.2-na_0.05-d_0-l_1-cov_10000	0.978821	0.668587	0.777016
simNo_30-s_10-n_50-h_1-minVAF_0.02-m_25-fp_0.00001-fn_0.2-na_0.05-d_0.1-l_1-cov_10000	0.933097	0.724187	0.753943
simNo_43-s_10-n_50-h_1-minVAF_0.02-m_25-fp_0.00001-fn_0.2-na_0.05-d_0-l_5-cov_10000	1	0.717729	0.91416
simNo_83-s_10-n_50-h_1-minVAF_0.02-m_25-fp_0.00001-fn_0.2-na_0.05-d_0.1-l_10-cov_10000	0.908803	0.849467	0.887935
simNo_51-s_10-n_50-h_1-minVAF_0.02-m_25-fp_0.00001-fn_0.2-na_0.05-d_0.2-l_1000-cov_10000	0.961976	0.749967	0.88027
simNo_87-s_10-n_50-h_1-minVAF_0.02-m_25-fp_0.00001-fn_0.2-na_0.05-d_0-l_10-cov_10000	1	0.772514	0.907887
simNo_37-s_10-n_50-h_1-minVAF_0.02-m_25-fp_0.00001-fn_0.2-na_0.05-d_0.1-l_1000-cov_10000	1	0.817338	0.96208
simNo_56-s_10-n_50-h_1-minVAF_0.02-m_25-fp_0.00001-fn_0.2-na_0.05-d_0-l_10-cov_10000	1	0.84237	0.845293
simNo_27-s_10-n_50-h_1-minVAF_0.02-m_25-fp_0.00001-fn_0.2-na_0.05-d_0.1-l_1-cov_10000	0.962443	0.637917	0.535565
simNo_56-s_10-n_50-h_1-minVAF_0.02-m_25-fp_0.00001-fn_0.2-na_0.05-d_0.1-l_1-cov_10000	1	0.724934	0.322082
simNo_1-s_10-n_50-h_1-minVAF_0.02-m_25-fp_0.00001-fn_0.2-na_0.05-d_0.1-l_10-cov_10000	0.978955	0.760767	0.898539
simNo_82-s_10-n_50-h_1-minVAF_0.02-m_25-fp_0.00001-fn_0.2-na_0.05-d_0.2-l_1-cov_10000	0.978821	0.691332	0.662501
simNo_62-s_10-n_50-h_1-minVAF_0.02-m_25-fp_0.00001-fn_0.2-na_0.05-d_0-l_10-cov_10000	0.94047	0.748662	0.874888
simNo_3-s_10-n_50-h_1-minVAF_0.02-m_25-fp_0.00001-fn_0.2-na_0.05-d_0-l_5-cov_10000	0.986488	0.754815	0.897293
simNo_22-s_10-n_50-h_1-minVAF_0.02-m_25-fp_0.00001-fn_0.2-na_0.05-d_0.1-l_1-cov_10000	1	0.73737	0.805654
simNo_34-s_10-n_50-h_1-minVAF_0.02-m_25-fp_0.00001-fn_0.2-na_0.05-d_0-l_5-cov_10000	0.94723	0.721127	0.684248
simNo_15-s_10-n_50-h_1-minVAF_0.02-m_25-fp_0.00001-fn_0.2-na_0.05-d_0-l_10-cov_10000	1	0.701071	0.825781
simNo_1-s_10-n_50-h_1-minVAF_0.02-m_25-fp_0.00001-fn_0.2-na_0.05-d_0.1-l_1000-cov_10000	0.987578	0.794828	0.954338
simNo_83-s_10-n_50-h_1-minVAF_0.02-m_25-fp_0.00001-fn_0.2-na_0.05-d_0-l_5-cov_10000	0.925678	0.840984	0.869845
simNo_11-s_10-n_50-h_1-minVAF_0.02-m_25-fp_0.00001-fn_0.2-na_0.05-d_0.1-l_1-cov_10000	0.970779	0.694438	0.854269
simNo_27-s_10-n_50-h_1-minVAF_0.02-m_25-fp_0.00001-fn_0.2-na_0.05-d_0.2-l_1000-cov_10000	0.989405	0.727209	0.91432
simNo_76-s_10-n_50-h_1-minVAF_0.02-m_25-fp_0.00001-fn_0.2-na_0.05-d_0.1-l_1000-cov_10000	1	0.72237	0.787682
simNo_18-s_10-n_50-h_1-minVAF_0.02-m_25-fp_0.00001-fn_0.2-na_0.05-d_0.2-l_1000-cov_10000	0.959771	0.794766	0.972286
simNo_46-s_10-n_50-h_1-minVAF_0.02-m_25-fp_0.00001-fn_0.2-na_0.05-d_0-l_1000-cov_10000	0.984235	0.640287	0.959103
simNo_56-s_10-n_50-h_1-minVAF_0.02-m_25-fp_0.00001-fn_0.2-na_0.05-d_0.2-l_5-cov_10000	0.974253	0.710052	0.833798
simNo_59-s_10-n_50-h_1-minVAF_0.02-m_25-fp_0.00001-fn_0.2-na_0.05-d_0.2-l_5-cov_10000	0.965431	0.780017	0.888564
simNo_45-s_10-n_50-h_1-minVAF_0.02-m_25-fp_0.00001-fn_0.2-na_0.05-d_0-l_1000-cov_10000	0.967743	0.737949	0.884803
simNo_97-s_10-n_50-h_1-minVAF_0.02-m_25-fp_0.00001-fn_0.2-na_0.05-d_0.2-l_1000-cov_10000	1	0.724602	0.944522
simNo_65-s_10-n_50-h_1-minVAF_0.02-m_25-fp_0.00001-fn_0.2-na_0.05-d_0.2-l_1000-cov_10000	0.957329	0.830185	0.986815
simNo_1-s_10-n_50-h_1-minVAF_0.02-m_25-fp_0.00001-fn_0.2-na_0.05-d_0.1-l_1-cov_10000	1	1	0.899028
simNo_52-s_10-n_50-h_1-minVAF_0.02-m_25-fp_0.00001-fn_0.2-na_0.05-d_0.1-l_1-cov_10000	1	0.659672	0.755436
simNo_36-s_10-n_50-h_1-minVAF_0.02-m_25-fp_0.00001-fn_0.2-na_0.05-d_0.2-l_1000-cov_10000	1	0.768639	1
simNo_76-s_10-n_50-h_1-minVAF_0.02-m_25-fp_0.00001-fn_0.2-na_0.05-d_0-l_10-cov_10000	1	0.743542	0.723982
simNo_16-s_10-n_50-h_1-minVAF_0.02-m_25-fp_0.00001-fn_0.2-na_0.05-d_0.1-l_5-cov_10000	1	0.69126	0.91157
simNo_30-s_10-n_50-h_1-minVAF_0.02-m_25-fp_0.00001-fn_0.2-na_0.05-d_0.1-l_5-cov_10000	0.982588	0.801927	0.93957
simNo_38-s_10-n_50-h_1-minVAF_0.02-m_25-fp_0.00001-fn_0.2-na_0.05-d_0.1-l_5-cov_10000	0.929281	0.786549	0.975083
simNo_3-s_10-n_50-h_1-minVAF_0.02-m_25-fp_0.00001-fn_0.2-na_0.05-d_0.2-l_1-cov_10000	0.981802	0.686736	0.81069
simNo_63-s_10-n_50-h_1-minVAF_0.02-m_25-fp_0.00001-fn_0.2-na_0.05-d_0.2-l_5-cov_10000	0.951356	1	1
simNo_80-s_10-n_50-h_1-minVAF_0.02-m_25-fp_0.00001-fn_0.2-na_0.05-d_0-l_10-cov_10000	0.925796	0.752253	0.932898
simNo_9-s_10-n_50-h_1-minVAF_0.02-m_25-fp_0.00001-fn_0.2-na_0.05-d_0.1-l_5-cov_10000	1	0.659348	0.840411
simNo_44-s_10-n_50-h_1-minVAF_0.02-m_25-fp_0.00001-fn_0.2-na_0.05-d_0-l_5-cov_10000	0.978951	0.921342	0.729114
simNo_36-s_10-n_50-h_1-minVAF_0.02-m_25-fp_0.00001-fn_0.2-na_0.05-d_0.2-l_5-cov_10000	1	0.750535	1
simNo_35-s_10-n_50-h_1-minVAF_0.02-m_25-fp_0.00001-fn_0.2-na_0.05-d_0.1-l_1-cov_10000	0.985448	0.72589	0.717668
simNo_83-s_10-n_50-h_1-minVAF_0.02-m_25-fp_0.00001-fn_0.2-na_0.05-d_0-l_1-cov_10000	0.89956	0.532394	0.864744
simNo_32-s_10-n_50-h_1-minVAF_0.02-m_25-fp_0.00001-fn_0.2-na_0.05-d_0.2-l_1-cov_10000	1	0	1
simNo_64-s_10-n_50-h_1-minVAF_0.02-m_25-fp_0.00001-fn_0.2-na_0.05-d_0.2-l_10-cov_10000	1	0.71807	0.914439
simNo_2-s_10-n_50-h_1-minVAF_0.02-m_25-fp_0.00001-fn_0.2-na_0.05-d_0-l_1000-cov_10000	1	0.898458	1
simNo_33-s_10-n_50-h_1-minVAF_0.02-m_25-fp_0.00001-fn_0.2-na_0.05-d_0.2-l_1-cov_10000	0.976873	0.842234	0.824007
simNo_40-s_10-n_50-h_1-minVAF_0.02-m_25-fp_0.00001-fn_0.2-na_0.05-d_0.2-l_1000-cov_10000	0.965355	0.783355	0.969084
simNo_90-s_10-n_50-h_1-minVAF_0.02-m_25-fp_0.00001-fn_0.2-na_0.05-d_0-l_5-cov_10000	0.985001	0.778737	0.920866
simNo_47-s_10-n_50-h_1-minVAF_0.02-m_25-fp_0.00001-fn_0.2-na_0.05-d_0-l_5-cov_10000	1	0.735869	0.917007
simNo_68-s_10-n_50-h_1-minVAF_0.02-m_25-fp_0.00001-fn_0.2-na_0.05-d_0.2-l_1-cov_10000	1	0.661241	0.963518
simNo_51-s_10-n_50-h_1-minVAF_0.02-m_25-fp_0.00001-fn_0.2-na_0.05-d_0.2-l_5-cov_10000	1	0.803473	1
simNo_15-s_10-n_50-h_1-minVAF_0.02-m_25-fp_0.00001-fn_0.2-na_0.05-d_0-l_5-cov_10000	0.972664	0.76874	0.912103
simNo_64-s_10-n_50-h_1-minVAF_0.02-m_25-fp_0.00001-fn_0.2-na_0.05-d_0-l_1000-cov_10000	1	0.773836	0.936093
simNo_20-s_10-n_50-h_1-minVAF_0.02-m_25-fp_0.00001-fn_0.2-na_0.05-d_0.1-l_1000-cov_10000	1	0.868327	0.938714
simNo_7-s_10-n_50-h_1-minVAF_0.02-m_25-fp_0.00001-fn_0.2-na_0.05-d_0.1-l_5-cov_10000	0.982673	0.740647	0.878435
simNo_47-s_10-n_50-h_1-minVAF_0.02-m_25-fp_0.00001-fn_0.2-na_0.05-d_0.1-l_1000-cov_10000	0.986725	0.869183	0.909487
simNo_98-s_10-n_50-h_1-minVAF_0.02-m_25-fp_0.00001-fn_0.2-na_0.05-d_0-l_1000-cov_10000	0.984422	0.769005	0.974257
simNo_52-s_10-n_50-h_1-minVAF_0.02-m_25-fp_0.00001-fn_0.2-na_0.05-d_0.1-l_5-cov_10000	1	0.667963	0.780827
simNo_4-s_10-n_50-h_1-minVAF_0.02-m_25-fp_0.00001-fn_0.2-na_0.05-d_0-l_5-cov_10000	1	0.736068	0.924646
simNo_76-s_10-n_50-h_1-minVAF_0.02-m_25-fp_0.00001-fn_0.2-na_0.05-d_0.2-l_10-cov_10000	1	0.7078	0.818565
simNo_69-s_10-n_50-h_1-minVAF_0.02-m_25-fp_0.00001-fn_0.2-na_0.05-d_0-l_1-cov_10000	1	0.818557	0.794232
simNo_9-s_10-n_50-h_1-minVAF_0.02-m_25-fp_0.00001-fn_0.2-na_0.05-d_0.2-l_1000-cov_10000	0.988454	0.758182	0.958305
simNo_79-s_10-n_50-h_1-minVAF_0.02-m_25-fp_0.00001-fn_0.2-na_0.05-d_0.1-l_5-cov_10000	0.988584	0.702011	0.961066
simNo_89-s_10-n_50-h_1-minVAF_0.02-m_25-fp_0.00001-fn_0.2-na_0.05-d_0-l_1-cov_10000	1	0.732114	0.79671
simNo_22-s_10-n_50-h_1-minVAF_0.02-m_25-fp_0.00001-fn_0.2-na_0.05-d_0.1-l_10-cov_10000	0.986507	0.749541	0.9627
simNo_91-s_10-n_50-h_1-minVAF_0.02-m_25-fp_0.00001-fn_0.2-na_0.05-d_0.2-l_10-cov_10000	1	0.768695	0.793049
simNo_14-s_10-n_50-h_1-minVAF_0.02-m_25-fp_0.00001-fn_0.2-na_0.05-d_0.2-l_1000-cov_10000	0.979306	0.780418	0.944899
simNo_50-s_10-n_50-h_1-minVAF_0.02-m_25-fp_0.00001-fn_0.2-na_0.05-d_0-l_5-cov_10000	1	0.665054	0.92517
simNo_38-s_10-n_50-h_1-minVAF_0.02-m_25-fp_0.00001-fn_0.2-na_0.05-d_0-l_10-cov_10000	0.98195	1	0.977409
simNo_98-s_10-n_50-h_1-minVAF_0.02-m_25-fp_0.00001-fn_0.2-na_0.05-d_0.2-l_1000-cov_10000	0.971212	0.760771	0.972488
simNo_2-s_10-n_50-h_1-minVAF_0.02-m_25-fp_0.00001-fn_0.2-na_0.05-d_0.1-l_5-cov_10000	1	0.764719	0.963754
simNo_42-s_10-n_50-h_1-minVAF_0.02-m_25-fp_0.00001-fn_0.2-na_0.05-d_0-l_10-cov_10000	1	0.842833	0.950306
simNo_13-s_10-n_50-h_1-minVAF_0.02-m_25-fp_0.00001-fn_0.2-na_0.05-d_0.1-l_1000-cov_10000	0.96309	0.770923	0.947639
simNo_7-s_10-n_50-h_1-minVAF_0.02-m_25-fp_0.00001-fn_0.2-na_0.05-d_0.2-l_10-cov_10000	0.985173	0.763833	0.888106
simNo_41-s_10-n_50-h_1-minVAF_0.02-m_25-fp_0.00001-fn_0.2-na_0.05-d_0.2-l_1-cov_10000	1	0.919407	0.711664
simNo_54-s_10-n_50-h_1-minVAF_0.02-m_25-fp_0.00001-fn_0.2-na_0.05-d_0.1-l_10-cov_10000	1	0.772057	0.917669
simNo_44-s_10-n_50-h_1-minVAF_0.02-m_25-fp_0.00001-fn_0.2-na_0.05-d_0.2-l_5-cov_10000	0.979935	0.68357	0.778866
simNo_41-s_10-n_50-h_1-minVAF_0.02-m_25-fp_0.00001-fn_0.2-na_0.05-d_0.1-l_5-cov_10000	0.976563	0.711627	0.88473
simNo_31-s_10-n_50-h_1-minVAF_0.02-m_25-fp_0.00001-fn_0.2-na_0.05-d_0.2-l_5-cov_10000	0.979246	0.606902	0.904561
simNo_90-s_10-n_50-h_1-minVAF_0.02-m_25-fp_0.00001-fn_0.2-na_0.05-d_0.1-l_10-cov_10000	0.980849	0.746316	0.812652
simNo_87-s_10-n_50-h_1-minVAF_0.02-m_25-fp_0.00001-fn_0.2-na_0.05-d_0-l_5-cov_10000	0.983212	0.719221	0.839303
simNo_49-s_10-n_50-h_1-minVAF_0.02-m_25-fp_0.00001-fn_0.2-na_0.05-d_0.1-l_1000-cov_10000	0.968339	0.769101	1
simNo_92-s_10-n_50-h_1-minVAF_0.02-m_25-fp_0.00001-fn_0.2-na_0.05-d_0-l_10-cov_10000	0.952286	0.858224	0.956977
simNo_19-s_10-n_50-h_1-minVAF_0.02-m_25-fp_0.00001-fn_0.2-na_0.05-d_0.2-l_1000-cov_10000	0.957369	0.810239	1
simNo_56-s_10-n_50-h_1-minVAF_0.02-m_25-fp_0.00001-fn_0.2-na_0.05-d_0-l_5-cov_10000	0.989975	0.774665	0.869016
simNo_31-s_10-n_50-h_1-minVAF_0.02-m_25-fp_0.00001-fn_0.2-na_0.05-d_0-l_1-cov_10000	1	0.723348	0.899695
simNo_16-s_10-n_50-h_1-minVAF_0.02-m_25-fp_0.00001-fn_0.2-na_0.05-d_0.2-l_5-cov_10000	0.984742	0.851952	0.828656
simNo_15-s_10-n_50-h_1-minVAF_0.02-m_25-fp_0.00001-fn_0.2-na_0.05-d_0.2-l_1000-cov_10000	0.987582	0.798091	0.845755
simNo_40-s_10-n_50-h_1-minVAF_0.02-m_25-fp_0.00001-fn_0.2-na_0.05-d_0-l_1-cov_10000	0.968969	0.710485	0.754082
simNo_59-s_10-n_50-h_1-minVAF_0.02-m_25-fp_0.00001-fn_0.2-na_0.05-d_0.1-l_5-cov_10000	0.941118	0.704396	0.821069
simNo_31-s_10-n_50-h_1-minVAF_0.02-m_25-fp_0.00001-fn_0.2-na_0.05-d_0.2-l_10-cov_10000	0.985112	0.594622	0.909336
simNo_70-s_10-n_50-h_1-minVAF_0.02-m_25-fp_0.00001-fn_0.2-na_0.05-d_0.2-l_5-cov_10000	1	0.846159	0.940626
simNo_47-s_10-n_50-h_1-minVAF_0.02-m_25-fp_0.00001-fn_0.2-na_0.05-d_0.1-l_10-cov_10000	0.958558	0.778193	0.906213
simNo_79-s_10-n_50-h_1-minVAF_0.02-m_25-fp_0.00001-fn_0.2-na_0.05-d_0.2-l_1000-cov_10000	0.986301	0.830154	0.966631
simNo_88-s_10-n_50-h_1-minVAF_0.02-m_25-fp_0.00001-fn_0.2-na_0.05-d_0-l_1000-cov_10000	0.973248	0.766989	0.8928
simNo_51-s_10-n_50-h_1-minVAF_0.02-m_25-fp_0.00001-fn_0.2-na_0.05-d_0.1-l_1-cov_10000	1	1	0.919386
simNo_23-s_10-n_50-h_1-minVAF_0.02-m_25-fp_0.00001-fn_0.2-na_0.05-d_0.1-l_1000-cov_10000	1	0.809543	0.919961
simNo_14-s_10-n_50-h_1-minVAF_0.02-m_25-fp_0.00001-fn_0.2-na_0.05-d_0.1-l_1000-cov_10000	1	0.762425	1
simNo_77-s_10-n_50-h_1-minVAF_0.02-m_25-fp_0.00001-fn_0.2-na_0.05-d_0-l_10-cov_10000	0.951577	0.693594	0.887014
simNo_55-s_10-n_50-h_1-minVAF_0.02-m_25-fp_0.00001-fn_0.2-na_0.05-d_0.1-l_1-cov_10000	0.934939	0.712274	0.794291
simNo_81-s_10-n_50-h_1-minVAF_0.02-m_25-fp_0.00001-fn_0.2-na_0.05-d_0.1-l_1-cov_10000	0.976059	0.724301	0.91316
simNo_6-s_10-n_50-h_1-minVAF_0.02-m_25-fp_0.00001-fn_0.2-na_0.05-d_0-l_10-cov_10000	1	0.745153	0.914235
simNo_52-s_10-n_50-h_1-minVAF_0.02-m_25-fp_0.00001-fn_0.2-na_0.05-d_0.1-l_1000-cov_10000	0.98103	0.766609	0.933193
simNo_47-s_10-n_50-h_1-minVAF_0.02-m_25-fp_0.00001-fn_0.2-na_0.05-d_0.1-l_5-cov_10000	0.966792	0.714301	0.852965
simNo_88-s_10-n_50-h_1-minVAF_0.02-m_25-fp_0.00001-fn_0.2-na_0.05-d_0.1-l_1-cov_10000	0.971955	0.874527	0.76556
simNo_38-s_10-n_50-h_1-minVAF_0.02-m_25-fp_0.00001-fn_0.2-na_0.05-d_0-l_1000-cov_10000	0.988858	0.888056	0.978572
simNo_69-s_10-n_50-h_1-minVAF_0.02-m_25-fp_0.00001-fn_0.2-na_0.05-d_0-l_1000-cov_10000	0.984924	0.768673	0.940687
simNo_62-s_10-n_50-h_1-minVAF_0.02-m_25-fp_0.00001-fn_0.2-na_0.05-d_0.1-l_1000-cov_10000	0.97394	0.794358	0.871741
simNo_28-s_10-n_50-h_1-minVAF_0.02-m_25-fp_0.00001-fn_0.2-na_0.05-d_0.2-l_10-cov_10000	0.939847	0.74495	0.86606
simNo_18-s_10-n_50-h_1-minVAF_0.02-m_25-fp_0.00001-fn_0.2-na_0.05-d_0.1-l_1-cov_10000	1	1	0.728436
simNo_19-s_10-n_50-h_1-minVAF_0.02-m_25-fp_0.00001-fn_0.2-na_0.05-d_0-l_1000-cov_10000	1	0.828063	0.961617
simNo_42-s_10-n_50-h_1-minVAF_0.02-m_25-fp_0.00001-fn_0.2-na_0.05-d_0.2-l_5-cov_10000	1	1	0.914683
simNo_10-s_10-n_50-h_1-minVAF_0.02-m_25-fp_0.00001-fn_0.2-na_0.05-d_0.1-l_10-cov_10000	1	0.735898	0.937801
simNo_73-s_10-n_50-h_1-minVAF_0.02-m_25-fp_0.00001-fn_0.2-na_0.05-d_0.2-l_10-cov_10000	1	0.865406	0.803197
simNo_28-s_10-n_50-h_1-minVAF_0.02-m_25-fp_0.00001-fn_0.2-na_0.05-d_0-l_1000-cov_10000	1	0.881914	0.968715
simNo_85-s_10-n_50-h_1-minVAF_0.02-m_25-fp_0.00001-fn_0.2-na_0.05-d_0.2-l_1000-cov_10000	0.943667	0.76437	0.881216
simNo_67-s_10-n_50-h_1-minVAF_0.02-m_25-fp_0.00001-fn_0.2-na_0.05-d_0-l_1-cov_10000	1	0.647758	0.545688
simNo_14-s_10-n_50-h_1-minVAF_0.02-m_25-fp_0.00001-fn_0.2-na_0.05-d_0.1-l_5-cov_10000	0.983787	0.734534	0.949615
simNo_79-s_10-n_50-h_1-minVAF_0.02-m_25-fp_0.00001-fn_0.2-na_0.05-d_0.2-l_10-cov_10000	0.94012	0.801535	0.850683
simNo_52-s_10-n_50-h_1-minVAF_0.02-m_25-fp_0.00001-fn_0.2-na_0.05-d_0-l_1000-cov_10000	0.98103	0.766722	0.886294
simNo_26-s_10-n_50-h_1-minVAF_0.02-m_25-fp_0.00001-fn_0.2-na_0.05-d_0.1-l_10-cov_10000	0.944755	0.690184	0.882469
simNo_61-s_10-n_50-h_1-minVAF_0.02-m_25-fp_0.00001-fn_0.2-na_0.05-d_0-l_5-cov_10000	0.982336	0.727178	0.849152
simNo_36-s_10-n_50-h_1-minVAF_0.02-m_25-fp_0.00001-fn_0.2-na_0.05-d_0-l_1-cov_10000	1	0.714158	0.841324
simNo_100-s_10-n_50-h_1-minVAF_0.02-m_25-fp_0.00001-fn_0.2-na_0.05-d_0-l_1-cov_10000	1	0.71018	0.762377
simNo_65-s_10-n_50-h_1-minVAF_0.02-m_25-fp_0.00001-fn_0.2-na_0.05-d_0.1-l_5-cov_10000	0.974198	0.696027	0.916654
simNo_32-s_10-n_50-h_1-minVAF_0.02-m_25-fp_0.00001-fn_0.2-na_0.05-d_0-l_5-cov_10000	1	0.648386	0.877708
simNo_35-s_10-n_50-h_1-minVAF_0.02-m_25-fp_0.00001-fn_0.2-na_0.05-d_0.1-l_5-cov_10000	0.987017	0.839496	0.688134
simNo_53-s_10-n_50-h_1-minVAF_0.02-m_25-fp_0.00001-fn_0.2-na_0.05-d_0.2-l_5-cov_10000	0.938719	0.734414	0.912265
simNo_98-s_10-n_50-h_1-minVAF_0.02-m_25-fp_0.00001-fn_0.2-na_0.05-d_0.1-l_1000-cov_10000	0.97298	0.903214	0.971901
simNo_24-s_10-n_50-h_1-minVAF_0.02-m_25-fp_0.00001-fn_0.2-na_0.05-d_0.1-l_1000-cov_10000	0.943599	0.730223	0.900686
simNo_62-s_10-n_50-h_1-minVAF_0.02-m_25-fp_0.00001-fn_0.2-na_0.05-d_0.1-l_1-cov_10000	1	0.769736	0.589864
simNo_20-s_10-n_50-h_1-minVAF_0.02-m_25-fp_0.00001-fn_0.2-na_0.05-d_0.1-l_10-cov_10000	0.979807	0.774138	0.898017
simNo_7-s_10-n_50-h_1-minVAF_0.02-m_25-fp_0.00001-fn_0.2-na_0.05-d_0.1-l_1-cov_10000	0.962602	0.59478	0.768146
simNo_46-s_10-n_50-h_1-minVAF_0.02-m_25-fp_0.00001-fn_0.2-na_0.05-d_0.2-l_1-cov_10000	1	0.728203	0.729716
simNo_47-s_10-n_50-h_1-minVAF_0.02-m_25-fp_0.00001-fn_0.2-na_0.05-d_0.2-l_1-cov_10000	0.95835	0.873443	0.848298
simNo_42-s_10-n_50-h_1-minVAF_0.02-m_25-fp_0.00001-fn_0.2-na_0.05-d_0-l_1-cov_10000	0.763956	1	1
simNo_62-s_10-n_50-h_1-minVAF_0.02-m_25-fp_0.00001-fn_0.2-na_0.05-d_0-l_1000-cov_10000	0.961862	0.735981	1
simNo_69-s_10-n_50-h_1-minVAF_0.02-m_25-fp_0.00001-fn_0.2-na_0.05-d_0.2-l_1-cov_10000	0.984301	0.728816	0.715593
simNo_53-s_10-n_50-h_1-minVAF_0.02-m_25-fp_0.00001-fn_0.2-na_0.05-d_0.1-l_1000-cov_10000	0.984086	0.733597	0.841154
simNo_83-s_10-n_50-h_1-minVAF_0.02-m_25-fp_0.00001-fn_0.2-na_0.05-d_0-l_1000-cov_10000	0.958789	0.806205	0.82969
simNo_52-s_10-n_50-h_1-minVAF_0.02-m_25-fp_0.00001-fn_0.2-na_0.05-d_0-l_5-cov_10000	0.974745	0.723909	0.945989
simNo_53-s_10-n_50-h_1-minVAF_0.02-m_25-fp_0.00001-fn_0.2-na_0.05-d_0.1-l_10-cov_10000	0.965141	0.810309	0.987261
simNo_25-s_10-n_50-h_1-minVAF_0.02-m_25-fp_0.00001-fn_0.2-na_0.05-d_0.1-l_1000-cov_10000	0.974836	0.796438	0.904072
simNo_27-s_10-n_50-h_1-minVAF_0.02-m_25-fp_0.00001-fn_0.2-na_0.05-d_0-l_5-cov_10000	0.961994	0.92517	1
simNo_14-s_10-n_50-h_1-minVAF_0.02-m_25-fp_0.00001-fn_0.2-na_0.05-d_0-l_10-cov_10000	1	1	0.943503
simNo_37-s_10-n_50-h_1-minVAF_0.02-m_25-fp_0.00001-fn_0.2-na_0.05-d_0-l_5-cov_10000	0.965513	0.930889	1
simNo_34-s_10-n_50-h_1-minVAF_0.02-m_25-fp_0.00001-fn_0.2-na_0.05-d_0-l_10-cov_10000	0.980186	0.762153	0.94069
simNo_81-s_10-n_50-h_1-minVAF_0.02-m_25-fp_0.00001-fn_0.2-na_0.05-d_0.1-l_10-cov_10000	0.979407	0.787909	0.886113
simNo_18-s_10-n_50-h_1-minVAF_0.02-m_25-fp_0.00001-fn_0.2-na_0.05-d_0.2-l_1-cov_10000	1	0.7785	0.879428
simNo_90-s_10-n_50-h_1-minVAF_0.02-m_25-fp_0.00001-fn_0.2-na_0.05-d_0-l_1000-cov_10000	0.985992	0.795838	0.985992
simNo_16-s_10-n_50-h_1-minVAF_0.02-m_25-fp_0.00001-fn_0.2-na_0.05-d_0-l_1000-cov_10000	1	0.898532	0.963053
simNo_88-s_10-n_50-h_1-minVAF_0.02-m_25-fp_0.00001-fn_0.2-na_0.05-d_0.2-l_5-cov_10000	0.978578	0.704749	0.750131
simNo_86-s_10-n_50-h_1-minVAF_0.02-m_25-fp_0.00001-fn_0.2-na_0.05-d_0-l_5-cov_10000	1	0.850599	0.846953
simNo_58-s_10-n_50-h_1-minVAF_0.02-m_25-fp_0.00001-fn_0.2-na_0.05-d_0.1-l_10-cov_10000	1	0.793712	0.967466
simNo_6-s_10-n_50-h_1-minVAF_0.02-m_25-fp_0.00001-fn_0.2-na_0.05-d_0-l_1-cov_10000	1	0.792675	0.524787
simNo_10-s_10-n_50-h_1-minVAF_0.02-m_25-fp_0.00001-fn_0.2-na_0.05-d_0.1-l_1000-cov_10000	0.985095	0.697992	0.896278
simNo_5-s_10-n_50-h_1-minVAF_0.02-m_25-fp_0.00001-fn_0.2-na_0.05-d_0-l_5-cov_10000	1	0.758235	0.900181
simNo_33-s_10-n_50-h_1-minVAF_0.02-m_25-fp_0.00001-fn_0.2-na_0.05-d_0.1-l_1-cov_10000	1	0.721359	0.810868
simNo_74-s_10-n_50-h_1-minVAF_0.02-m_25-fp_0.00001-fn_0.2-na_0.05-d_0-l_1-cov_10000	0.957866	0.66906	0.933541
simNo_17-s_10-n_50-h_1-minVAF_0.02-m_25-fp_0.00001-fn_0.2-na_0.05-d_0.2-l_1-cov_10000	1	0.683074	0.768708
simNo_45-s_10-n_50-h_1-minVAF_0.02-m_25-fp_0.00001-fn_0.2-na_0.05-d_0-l_5-cov_10000	1	0.746479	0.861706
simNo_27-s_10-n_50-h_1-minVAF_0.02-m_25-fp_0.00001-fn_0.2-na_0.05-d_0.1-l_10-cov_10000	0.970966	0.743513	0.937192
simNo_43-s_10-n_50-h_1-minVAF_0.02-m_25-fp_0.00001-fn_0.2-na_0.05-d_0.1-l_5-cov_10000	1	0.720816	0.934131
simNo_88-s_10-n_50-h_1-minVAF_0.02-m_25-fp_0.00001-fn_0.2-na_0.05-d_0-l_1-cov_10000	0.931543	0.754656	0.76556
simNo_34-s_10-n_50-h_1-minVAF_0.02-m_25-fp_0.00001-fn_0.2-na_0.05-d_0.2-l_1000-cov_10000	0.963968	0.735965	0.978345
simNo_63-s_10-n_50-h_1-minVAF_0.02-m_25-fp_0.00001-fn_0.2-na_0.05-d_0-l_5-cov_10000	1	0.771192	1
simNo_79-s_10-n_50-h_1-minVAF_0.02-m_25-fp_0.00001-fn_0.2-na_0.05-d_0.2-l_5-cov_10000	1	0.624388	0.959106
simNo_34-s_10-n_50-h_1-minVAF_0.02-m_25-fp_0.00001-fn_0.2-na_0.05-d_0.2-l_1-cov_10000	0.961776	0.716945	0.733408
simNo_98-s_10-n_50-h_1-minVAF_0.02-m_25-fp_0.00001-fn_0.2-na_0.05-d_0-l_10-cov_10000	0.953687	0.942477	0.910943
simNo_89-s_10-n_50-h_1-minVAF_0.02-m_25-fp_0.00001-fn_0.2-na_0.05-d_0-l_1000-cov_10000	1	0.833054	1
simNo_47-s_10-n_50-h_1-minVAF_0.02-m_25-fp_0.00001-fn_0.2-na_0.05-d_0.2-l_5-cov_10000	1	0.760147	0.925229
simNo_20-s_10-n_50-h_1-minVAF_0.02-m_25-fp_0.00001-fn_0.2-na_0.05-d_0-l_5-cov_10000	1	0.805533	0.904475
simNo_70-s_10-n_50-h_1-minVAF_0.02-m_25-fp_0.00001-fn_0.2-na_0.05-d_0-l_1000-cov_10000	0.972062	0.858059	0.95867
simNo_97-s_10-n_50-h_1-minVAF_0.02-m_25-fp_0.00001-fn_0.2-na_0.05-d_0.1-l_1-cov_10000	1	0.671071	0.785359
simNo_72-s_10-n_50-h_1-minVAF_0.02-m_25-fp_0.00001-fn_0.2-na_0.05-d_0.2-l_10-cov_10000	0.984901	0.852068	0.826138
simNo_70-s_10-n_50-h_1-minVAF_0.02-m_25-fp_0.00001-fn_0.2-na_0.05-d_0-l_1-cov_10000	1	-2.55941e-16	1
simNo_2-s_10-n_50-h_1-minVAF_0.02-m_25-fp_0.00001-fn_0.2-na_0.05-d_0.2-l_1000-cov_10000	0.981862	0.71951	1
simNo_33-s_10-n_50-h_1-minVAF_0.02-m_25-fp_0.00001-fn_0.2-na_0.05-d_0.2-l_10-cov_10000	0.983511	0.906883	0.903027
simNo_73-s_10-n_50-h_1-minVAF_0.02-m_25-fp_0.00001-fn_0.2-na_0.05-d_0.1-l_5-cov_10000	0.946885	0.775583	0.771776
simNo_77-s_10-n_50-h_1-minVAF_0.02-m_25-fp_0.00001-fn_0.2-na_0.05-d_0.2-l_1-cov_10000	0.947778	0.7256	0.735235
simNo_86-s_10-n_50-h_1-minVAF_0.02-m_25-fp_0.00001-fn_0.2-na_0.05-d_0.2-l_10-cov_10000	1	0.793745	0.911106
simNo_42-s_10-n_50-h_1-minVAF_0.02-m_25-fp_0.00001-fn_0.2-na_0.05-d_0.2-l_1000-cov_10000	1	0.816266	0.941967
simNo_79-s_10-n_50-h_1-minVAF_0.02-m_25-fp_0.00001-fn_0.2-na_0.05-d_0.1-l_1000-cov_10000	1	0.76793	0.941406
simNo_93-s_10-n_50-h_1-minVAF_0.02-m_25-fp_0.00001-fn_0.2-na_0.05-d_0-l_1-cov_10000	1	1	1
simNo_41-s_10-n_50-h_1-minVAF_0.02-m_25-fp_0.00001-fn_0.2-na_0.05-d_0-l_1-cov_10000	1	0.760546	0.887364
simNo_92-s_10-n_50-h_1-minVAF_0.02-m_25-fp_0.00001-fn_0.2-na_0.05-d_0.1-l_10-cov_10000	0.917203	0.765754	0.927802
simNo_58-s_10-n_50-h_1-minVAF_0.02-m_25-fp_0.00001-fn_0.2-na_0.05-d_0.1-l_5-cov_10000	0.965021	0.765908	0.952541
simNo_65-s_10-n_50-h_1-minVAF_0.02-m_25-fp_0.00001-fn_0.2-na_0.05-d_0-l_10-cov_10000	1	0.77666	1
simNo_18-s_10-n_50-h_1-minVAF_0.02-m_25-fp_0.00001-fn_0.2-na_0.05-d_0-l_1000-cov_10000	1	0.788125	1
simNo_84-s_10-n_50-h_1-minVAF_0.02-m_25-fp_0.00001-fn_0.2-na_0.05-d_0-l_1000-cov_10000	0.96392	0.899519	0.93626
simNo_22-s_10-n_50-h_1-minVAF_0.02-m_25-fp_0.00001-fn_0.2-na_0.05-d_0.2-l_10-cov_10000	1	0.774102	0.971477
simNo_54-s_10-n_50-h_1-minVAF_0.02-m_25-fp_0.00001-fn_0.2-na_0.05-d_0.1-l_1-cov_10000	1	0.729955	0.829561
simNo_41-s_10-n_50-h_1-minVAF_0.02-m_25-fp_0.00001-fn_0.2-na_0.05-d_0.1-l_1000-cov_10000	0.987889	0.905843	0.945628
simNo_21-s_10-n_50-h_1-minVAF_0.02-m_25-fp_0.00001-fn_0.2-na_0.05-d_0-l_1-cov_10000	1	1	1
simNo_25-s_10-n_50-h_1-minVAF_0.02-m_25-fp_0.00001-fn_0.2-na_0.05-d_0.2-l_10-cov_10000	0.960672	0.760808	0.879199
simNo_29-s_10-n_50-h_1-minVAF_0.02-m_25-fp_0.00001-fn_0.2-na_0.05-d_0.1-l_1-cov_10000	0.93721	0.643459	0.358961
simNo_24-s_10-n_50-h_1-minVAF_0.02-m_25-fp_0.00001-fn_0.2-na_0.05-d_0.1-l_5-cov_10000	0.973158	0.698536	0.866932
simNo_92-s_10-n_50-h_1-minVAF_0.02-m_25-fp_0.00001-fn_0.2-na_0.05-d_0.2-l_10-cov_10000	0.867705	0.743678	0.839812
simNo_60-s_10-n_50-h_1-minVAF_0.02-m_25-fp_0.00001-fn_0.2-na_0.05-d_0.1-l_1000-cov_10000	1	0.737785	0.958867
simNo_86-s_10-n_50-h_1-minVAF_0.02-m_25-fp_0.00001-fn_0.2-na_0.05-d_0.1-l_1000-cov_10000	1	0.778046	0.829536
simNo_90-s_10-n_50-h_1-minVAF_0.02-m_25-fp_0.00001-fn_0.2-na_0.05-d_0.2-l_1000-cov_10000	1	0.780399	0.88818
simNo_81-s_10-n_50-h_1-minVAF_0.02-m_25-fp_0.00001-fn_0.2-na_0.05-d_0.2-l_5-cov_10000	0.982988	0.731656	0.909125
simNo_96-s_10-n_50-h_1-minVAF_0.02-m_25-fp_0.00001-fn_0.2-na_0.05-d_0.1-l_5-cov_10000	0.939327	0.90416	0.9499
simNo_13-s_10-n_50-h_1-minVAF_0.02-m_25-fp_0.00001-fn_0.2-na_0.05-d_0.1-l_1-cov_10000	1	0.699819	0.689967
simNo_4-s_10-n_50-h_1-minVAF_0.02-m_25-fp_0.00001-fn_0.2-na_0.05-d_0.2-l_1000-cov_10000	0.985335	0.763547	0.911151
simNo_75-s_10-n_50-h_1-minVAF_0.02-m_25-fp_0.00001-fn_0.2-na_0.05-d_0.2-l_1-cov_10000	1	0.750564	0.795237
simNo_39-s_10-n_50-h_1-minVAF_0.02-m_25-fp_0.00001-fn_0.2-na_0.05-d_0.2-l_5-cov_10000	1	0.727001	0.923091
simNo_94-s_10-n_50-h_1-minVAF_0.02-m_25-fp_0.00001-fn_0.2-na_0.05-d_0.2-l_1-cov_10000	0.976167	0.919672	0.911266
simNo_90-s_10-n_50-h_1-minVAF_0.02-m_25-fp_0.00001-fn_0.2-na_0.05-d_0-l_10-cov_10000	0.985992	0.763345	0.861118
simNo_72-s_10-n_50-h_1-minVAF_0.02-m_25-fp_0.00001-fn_0.2-na_0.05-d_0.2-l_1000-cov_10000	0.986914	0.745624	0.90337
simNo_74-s_10-n_50-h_1-minVAF_0.02-m_25-fp_0.00001-fn_0.2-na_0.05-d_0.2-l_10-cov_10000	1	0.400033	0.949008
simNo_93-s_10-n_50-h_1-minVAF_0.02-m_25-fp_0.00001-fn_0.2-na_0.05-d_0-l_10-cov_10000	1	0.738341	1
simNo_11-s_10-n_50-h_1-minVAF_0.02-m_25-fp_0.00001-fn_0.2-na_0.05-d_0.2-l_5-cov_10000	0.974044	0.808675	0.831905
simNo_12-s_10-n_50-h_1-minVAF_0.02-m_25-fp_0.00001-fn_0.2-na_0.05-d_0.1-l_10-cov_10000	0.95852	0.733488	0.788562
simNo_24-s_10-n_50-h_1-minVAF_0.02-m_25-fp_0.00001-fn_0.2-na_0.05-d_0-l_5-cov_10000	0.9598	0.738611	0.830509
simNo_30-s_10-n_50-h_1-minVAF_0.02-m_25-fp_0.00001-fn_0.2-na_0.05-d_0.1-l_1000-cov_10000	0.981302	0.870415	0.831412
simNo_84-s_10-n_50-h_1-minVAF_0.02-m_25-fp_0.00001-fn_0.2-na_0.05-d_0.1-l_5-cov_10000	0.980877	0.765283	1
simNo_68-s_10-n_50-h_1-minVAF_0.02-m_25-fp_0.00001-fn_0.2-na_0.05-d_0.2-l_10-cov_10000	0.979733	0.770111	1
simNo_30-s_10-n_50-h_1-minVAF_0.02-m_25-fp_0.00001-fn_0.2-na_0.05-d_0.2-l_1-cov_10000	0.972923	0.669617	0.718828
simNo_84-s_10-n_50-h_1-minVAF_0.02-m_25-fp_0.00001-fn_0.2-na_0.05-d_0.2-l_5-cov_10000	0.956237	0.80208	0.921472
simNo_23-s_10-n_50-h_1-minVAF_0.02-m_25-fp_0.00001-fn_0.2-na_0.05-d_0.1-l_5-cov_10000	0.982222	0.775374	1
simNo_72-s_10-n_50-h_1-minVAF_0.02-m_25-fp_0.00001-fn_0.2-na_0.05-d_0.2-l_1-cov_10000	0.945557	0.769725	0.769691
simNo_2-s_10-n_50-h_1-minVAF_0.02-m_25-fp_0.00001-fn_0.2-na_0.05-d_0.2-l_10-cov_10000	1	0.769294	0.887596
simNo_97-s_10-n_50-h_1-minVAF_0.02-m_25-fp_0.00001-fn_0.2-na_0.05-d_0-l_10-cov_10000	0.974872	0.681416	1
simNo_82-s_10-n_50-h_1-minVAF_0.02-m_25-fp_0.00001-fn_0.2-na_0.05-d_0.1-l_10-cov_10000	0.9837	0.725817	0.810123
simNo_60-s_10-n_50-h_1-minVAF_0.02-m_25-fp_0.00001-fn_0.2-na_0.05-d_0-l_10-cov_10000	1	0.770094	0.97484
simNo_18-s_10-n_50-h_1-minVAF_0.02-m_25-fp_0.00001-fn_0.2-na_0.05-d_0-l_1-cov_10000	1	0.804502	0.880714
simNo_72-s_10-n_50-h_1-minVAF_0.02-m_25-fp_0.00001-fn_0.2-na_0.05-d_0-l_5-cov_10000	0.969991	0.743095	0.788435
simNo_52-s_10-n_50-h_1-minVAF_0.02-m_25-fp_0.00001-fn_0.2-na_0.05-d_0-l_10-cov_10000	0.98103	0.756478	0.918319
simNo_5-s_10-n_50-h_1-minVAF_0.02-m_25-fp_0.00001-fn_0.2-na_0.05-d_0.1-l_1000-cov_10000	1	0.818463	0.93185
simNo_33-s_10-n_50-h_1-minVAF_0.02-m_25-fp_0.00001-fn_0.2-na_0.05-d_0.1-l_10-cov_10000	0.941465	0.737801	0.963053
simNo_43-s_10-n_50-h_1-minVAF_0.02-m_25-fp_0.00001-fn_0.2-na_0.05-d_0-l_10-cov_10000	0.968195	0.755639	0.943856
simNo_96-s_10-n_50-h_1-minVAF_0.02-m_25-fp_0.00001-fn_0.2-na_0.05-d_0.2-l_1000-cov_10000	0.957778	0.698966	0.902182
simNo_69-s_10-n_50-h_1-minVAF_0.02-m_25-fp_0.00001-fn_0.2-na_0.05-d_0-l_10-cov_10000	1	0.889915	0.902555
simNo_10-s_10-n_50-h_1-minVAF_0.02-m_25-fp_0.00001-fn_0.2-na_0.05-d_0.2-l_10-cov_10000	0.959859	0.672701	0.800641
simNo_21-s_10-n_50-h_1-minVAF_0.02-m_25-fp_0.00001-fn_0.2-na_0.05-d_0-l_5-cov_10000	0.947197	0.968697	1
simNo_100-s_10-n_50-h_1-minVAF_0.02-m_25-fp_0.00001-fn_0.2-na_0.05-d_0.2-l_10-cov_10000	1	0.793295	0.838946
simNo_46-s_10-n_50-h_1-minVAF_0.02-m_25-fp_0.00001-fn_0.2-na_0.05-d_0.1-l_1000-cov_10000	1	0.838797	1
simNo_15-s_10-n_50-h_1-minVAF_0.02-m_25-fp_0.00001-fn_0.2-na_0.05-d_0.2-l_5-cov_10000	1	0.79237	0.821441
simNo_23-s_10-n_50-h_1-minVAF_0.02-m_25-fp_0.00001-fn_0.2-na_0.05-d_0.2-l_10-cov_10000	1	0.762629	1
simNo_8-s_10-n_50-h_1-minVAF_0.02-m_25-fp_0.00001-fn_0.2-na_0.05-d_0.2-l_5-cov_10000	0.960587	0.674795	0.809753
simNo_73-s_10-n_50-h_1-minVAF_0.02-m_25-fp_0.00001-fn_0.2-na_0.05-d_0.1-l_10-cov_10000	1	0.891451	0.697652
simNo_66-s_10-n_50-h_1-minVAF_0.02-m_25-fp_0.00001-fn_0.2-na_0.05-d_0-l_5-cov_10000	0.976857	0.695886	0.917538
simNo_88-s_10-n_50-h_1-minVAF_0.02-m_25-fp_0.00001-fn_0.2-na_0.05-d_0.2-l_1-cov_10000	0.971955	0.672353	0.76556
simNo_1-s_10-n_50-h_1-minVAF_0.02-m_25-fp_0.00001-fn_0.2-na_0.05-d_0-l_1-cov_10000	1	0.711886	1
simNo_82-s_10-n_50-h_1-minVAF_0.02-m_25-fp_0.00001-fn_0.2-na_0.05-d_0.2-l_5-cov_10000	0.966451	0.775329	0.893832
simNo_89-s_10-n_50-h_1-minVAF_0.02-m_25-fp_0.00001-fn_0.2-na_0.05-d_0.2-l_5-cov_10000	0.978765	0.768539	0.881013
simNo_63-s_10-n_50-h_1-minVAF_0.02-m_25-fp_0.00001-fn_0.2-na_0.05-d_0.2-l_1000-cov_10000	0.940598	0.969947	0.952958
simNo_96-s_10-n_50-h_1-minVAF_0.02-m_25-fp_0.00001-fn_0.2-na_0.05-d_0.1-l_10-cov_10000	0.957922	0.838423	0.907864
simNo_58-s_10-n_50-h_1-minVAF_0.02-m_25-fp_0.00001-fn_0.2-na_0.05-d_0.2-l_1000-cov_10000	0.966348	0.63545	0.907336
simNo_75-s_10-n_50-h_1-minVAF_0.02-m_25-fp_0.00001-fn_0.2-na_0.05-d_0.2-l_10-cov_10000	1	0.744107	0.874497
simNo_89-s_10-n_50-h_1-minVAF_0.02-m_25-fp_0.00001-fn_0.2-na_0.05-d_0-l_5-cov_10000	0.9379	0.748268	0.79358
simNo_18-s_10-n_50-h_1-minVAF_0.02-m_25-fp_0.00001-fn_0.2-na_0.05-d_0.2-l_10-cov_10000	1	0.745201	0.911414
simNo_74-s_10-n_50-h_1-minVAF_0.02-m_25-fp_0.00001-fn_0.2-na_0.05-d_0.1-l_1000-cov_10000	1	0.740965	0.843498
simNo_78-s_10-n_50-h_1-minVAF_0.02-m_25-fp_0.00001-fn_0.2-na_0.05-d_0.1-l_10-cov_10000	0.955055	0.724971	0.908619
simNo_81-s_10-n_50-h_1-minVAF_0.02-m_25-fp_0.00001-fn_0.2-na_0.05-d_0-l_1-cov_10000	0.973386	0.697115	1
simNo_95-s_10-n_50-h_1-minVAF_0.02-m_25-fp_0.00001-fn_0.2-na_0.05-d_0-l_1000-cov_10000	0.945216	0.77831	0.95818
simNo_97-s_10-n_50-h_1-minVAF_0.02-m_25-fp_0.00001-fn_0.2-na_0.05-d_0.2-l_10-cov_10000	0.98302	0.880876	0.944604
simNo_96-s_10-n_50-h_1-minVAF_0.02-m_25-fp_0.00001-fn_0.2-na_0.05-d_0.1-l_1000-cov_10000	0.962192	0.773185	0.964864
simNo_86-s_10-n_50-h_1-minVAF_0.02-m_25-fp_0.00001-fn_0.2-na_0.05-d_0.1-l_10-cov_10000	1	0.749524	0.896606
simNo_11-s_10-n_50-h_1-minVAF_0.02-m_25-fp_0.00001-fn_0.2-na_0.05-d_0-l_1000-cov_10000	1	0.755787	1
simNo_94-s_10-n_50-h_1-minVAF_0.02-m_25-fp_0.00001-fn_0.2-na_0.05-d_0.2-l_1000-cov_10000	0.965341	0.564773	0.965324
simNo_59-s_10-n_50-h_1-minVAF_0.02-m_25-fp_0.00001-fn_0.2-na_0.05-d_0.2-l_1-cov_10000	0.924455	0.70468	0.760308
simNo_83-s_10-n_50-h_1-minVAF_0.02-m_25-fp_0.00001-fn_0.2-na_0.05-d_0.1-l_5-cov_10000	0.923665	0.684361	0.936391
simNo_88-s_10-n_50-h_1-minVAF_0.02-m_25-fp_0.00001-fn_0.2-na_0.05-d_0.2-l_1000-cov_10000	0.973701	0.748216	0.877361
simNo_40-s_10-n_50-h_1-minVAF_0.02-m_25-fp_0.00001-fn_0.2-na_0.05-d_0.2-l_10-cov_10000	1	0.934428	0.960592
simNo_6-s_10-n_50-h_1-minVAF_0.02-m_25-fp_0.00001-fn_0.2-na_0.05-d_0.2-l_5-cov_10000	1	0.719631	0.894528
simNo_98-s_10-n_50-h_1-minVAF_0.02-m_25-fp_0.00001-fn_0.2-na_0.05-d_0.1-l_1-cov_10000	1	0.897737	0.767006
simNo_51-s_10-n_50-h_1-minVAF_0.02-m_25-fp_0.00001-fn_0.2-na_0.05-d_0-l_1-cov_10000	1	0.699307	0.919386
simNo_87-s_10-n_50-h_1-minVAF_0.02-m_25-fp_0.00001-fn_0.2-na_0.05-d_0.2-l_1000-cov_10000	1	0.722173	0.868815
simNo_82-s_10-n_50-h_1-minVAF_0.02-m_25-fp_0.00001-fn_0.2-na_0.05-d_0.1-l_1-cov_10000	0.978821	0.654859	0.685704
simNo_8-s_10-n_50-h_1-minVAF_0.02-m_25-fp_0.00001-fn_0.2-na_0.05-d_0.2-l_10-cov_10000	0.922131	0.796681	0.78451
simNo_61-s_10-n_50-h_1-minVAF_0.02-m_25-fp_0.00001-fn_0.2-na_0.05-d_0-l_10-cov_10000	0.978543	1	0.942713
simNo_48-s_10-n_50-h_1-minVAF_0.02-m_25-fp_0.00001-fn_0.2-na_0.05-d_0.2-l_1-cov_10000	1	1	0.866222
simNo_16-s_10-n_50-h_1-minVAF_0.02-m_25-fp_0.00001-fn_0.2-na_0.05-d_0.1-l_10-cov_10000	1	0.730558	0.871543
simNo_44-s_10-n_50-h_1-minVAF_0.02-m_25-fp_0.00001-fn_0.2-na_0.05-d_0-l_1-cov_10000	0.978951	0.679114	0.743178
simNo_16-s_10-n_50-h_1-minVAF_0.02-m_25-fp_0.00001-fn_0.2-na_0.05-d_0-l_10-cov_10000	1	0.712137	0.838245
simNo_34-s_10-n_50-h_1-minVAF_0.02-m_25-fp_0.00001-fn_0.2-na_0.05-d_0-l_1-cov_10000	0.964565	0.923922	0.823899
simNo_3-s_10-n_50-h_1-minVAF_0.02-m_25-fp_0.00001-fn_0.2-na_0.05-d_0.1-l_5-cov_10000	0.962463	0.759929	0.904497
simNo_69-s_10-n_50-h_1-minVAF_0.02-m_25-fp_0.00001-fn_0.2-na_0.05-d_0-l_5-cov_10000	0.987837	0.740585	0.961257
simNo_36-s_10-n_50-h_1-minVAF_0.02-m_25-fp_0.00001-fn_0.2-na_0.05-d_0.1-l_1-cov_10000	0.953816	0.699138	0.823565
simNo_80-s_10-n_50-h_1-minVAF_0.02-m_25-fp_0.00001-fn_0.2-na_0.05-d_0-l_1000-cov_10000	0.916019	0.751847	0.940694
simNo_96-s_10-n_50-h_1-minVAF_0.02-m_25-fp_0.00001-fn_0.2-na_0.05-d_0-l_5-cov_10000	0.94601	0.74101	0.940709
simNo_93-s_10-n_50-h_1-minVAF_0.02-m_25-fp_0.00001-fn_0.2-na_0.05-d_0.1-l_1000-cov_10000	1	0.781379	1
simNo_24-s_10-n_50-h_1-minVAF_0.02-m_25-fp_0.00001-fn_0.2-na_0.05-d_0.2-l_10-cov_10000	0.96116	0.777065	0.82
simNo_50-s_10-n_50-h_1-minVAF_0.02-m_25-fp_0.00001-fn_0.2-na_0.05-d_0.1-l_1000-cov_10000	1	0.763405	0.936595
simNo_80-s_10-n_50-h_1-minVAF_0.02-m_25-fp_0.00001-fn_0.2-na_0.05-d_0-l_5-cov_10000	0.951917	0.746081	0.956589
simNo_66-s_10-n_50-h_1-minVAF_0.02-m_25-fp_0.00001-fn_0.2-na_0.05-d_0.2-l_10-cov_10000	0.974808	0.665925	0.847627
simNo_1-s_10-n_50-h_1-minVAF_0.02-m_25-fp_0.00001-fn_0.2-na_0.05-d_0.2-l_1-cov_10000	1	1	1
simNo_51-s_10-n_50-h_1-minVAF_0.02-m_25-fp_0.00001-fn_0.2-na_0.05-d_0-l_10-cov_10000	1	0.829964	0.955082
simNo_16-s_10-n_50-h_1-minVAF_0.02-m_25-fp_0.00001-fn_0.2-na_0.05-d_0-l_1-cov_10000	1	0.630143	0.821591
simNo_82-s_10-n_50-h_1-minVAF_0.02-m_25-fp_0.00001-fn_0.2-na_0.05-d_0-l_5-cov_10000	0.982906	0.74327	0.643675
simNo_51-s_10-n_50-h_1-minVAF_0.02-m_25-fp_0.00001-fn_0.2-na_0.05-d_0-l_5-cov_10000	1	0.811915	0.950974
simNo_64-s_10-n_50-h_1-minVAF_0.02-m_25-fp_0.00001-fn_0.2-na_0.05-d_0-l_10-cov_10000	1	0.764272	0.95914
simNo_12-s_10-n_50-h_1-minVAF_0.02-m_25-fp_0.00001-fn_0.2-na_0.05-d_0.1-l_1-cov_10000	0.953679	0.699592	0.835294
simNo_63-s_10-n_50-h_1-minVAF_0.02-m_25-fp_0.00001-fn_0.2-na_0.05-d_0.2-l_10-cov_10000	0.971651	0.792304	0.903195
simNo_52-s_10-n_50-h_1-minVAF_0.02-m_25-fp_0.00001-fn_0.2-na_0.05-d_0.2-l_10-cov_10000	0.957424	0.770772	0.953624
simNo_82-s_10-n_50-h_1-minVAF_0.02-m_25-fp_0.00001-fn_0.2-na_0.05-d_0.1-l_5-cov_10000	0.981137	0.717158	0.725746
simNo_70-s_10-n_50-h_1-minVAF_0.02-m_25-fp_0.00001-fn_0.2-na_0.05-d_0.2-l_10-cov_10000	1	0.742193	0.928524
simNo_11-s_10-n_50-h_1-minVAF_0.02-m_25-fp_0.00001-fn_0.2-na_0.05-d_0.1-l_1000-cov_10000	1	0.735237	0.871527
simNo_20-s_10-n_50-h_1-minVAF_0.02-m_25-fp_0.00001-fn_0.2-na_0.05-d_0.2-l_10-cov_10000	0.955951	0.80457	0.913447
simNo_13-s_10-n_50-h_1-minVAF_0.02-m_25-fp_0.00001-fn_0.2-na_0.05-d_0.2-l_5-cov_10000	1	0.754781	0.864737
simNo_35-s_10-n_50-h_1-minVAF_0.02-m_25-fp_0.00001-fn_0.2-na_0.05-d_0.2-l_1-cov_10000	0.985448	0.744135	0.693758
simNo_98-s_10-n_50-h_1-minVAF_0.02-m_25-fp_0.00001-fn_0.2-na_0.05-d_0-l_5-cov_10000	0.98333	1	0.903205
simNo_26-s_10-n_50-h_1-minVAF_0.02-m_25-fp_0.00001-fn_0.2-na_0.05-d_0.2-l_5-cov_10000	0.983688	0.752455	0.883131
simNo_80-s_10-n_50-h_1-minVAF_0.02-m_25-fp_0.00001-fn_0.2-na_0.05-d_0.1-l_1-cov_10000	0.823276	0.800713	0.818716
simNo_99-s_10-n_50-h_1-minVAF_0.02-m_25-fp_0.00001-fn_0.2-na_0.05-d_0.1-l_1-cov_10000	1	0.610076	0.743901
simNo_89-s_10-n_50-h_1-minVAF_0.02-m_25-fp_0.00001-fn_0.2-na_0.05-d_0.1-l_1000-cov_10000	0.975728	0.804056	1
simNo_81-s_10-n_50-h_1-minVAF_0.02-m_25-fp_0.00001-fn_0.2-na_0.05-d_0.2-l_1-cov_10000	0.979784	0.857141	0.93093
simNo_7-s_10-n_50-h_1-minVAF_0.02-m_25-fp_0.00001-fn_0.2-na_0.05-d_0.1-l_1000-cov_10000	1	0.744317	0.919644
simNo_86-s_10-n_50-h_1-minVAF_0.02-m_25-fp_0.00001-fn_0.2-na_0.05-d_0.2-l_5-cov_10000	0.965076	0.748255	0.969426
simNo_49-s_10-n_50-h_1-minVAF_0.02-m_25-fp_0.00001-fn_0.2-na_0.05-d_0-l_1000-cov_10000	0.986908	0.836162	0.946072
simNo_61-s_10-n_50-h_1-minVAF_0.02-m_25-fp_0.00001-fn_0.2-na_0.05-d_0.2-l_5-cov_10000	0.981102	0.741171	0.955169
simNo_66-s_10-n_50-h_1-minVAF_0.02-m_25-fp_0.00001-fn_0.2-na_0.05-d_0.1-l_5-cov_10000	1	0.665362	0.747718
simNo_2-s_10-n_50-h_1-minVAF_0.02-m_25-fp_0.00001-fn_0.2-na_0.05-d_0-l_10-cov_10000	0.987278	0.696216	0.912047
simNo_51-s_10-n_50-h_1-minVAF_0.02-m_25-fp_0.00001-fn_0.2-na_0.05-d_0.1-l_10-cov_10000	1	0.78343	1
simNo_61-s_10-n_50-h_1-minVAF_0.02-m_25-fp_0.00001-fn_0.2-na_0.05-d_0.1-l_5-cov_10000	0.982699	0.8355	0.792464
simNo_100-s_10-n_50-h_1-minVAF_0.02-m_25-fp_0.00001-fn_0.2-na_0.05-d_0.2-l_1000-cov_10000	0.989365	0.919054	0.917518
simNo_59-s_10-n_50-h_1-minVAF_0.02-m_25-fp_0.00001-fn_0.2-na_0.05-d_0.1-l_10-cov_10000	0.944943	0.743997	0.817786
simNo_40-s_10-n_50-h_1-minVAF_0.02-m_25-fp_0.00001-fn_0.2-na_0.05-d_0-l_5-cov_10000	1	0.687238	0.822643
simNo_41-s_10-n_50-h_1-minVAF_0.02-m_25-fp_0.00001-fn_0.2-na_0.05-d_0-l_1000-cov_10000	0.98791	0.803292	0.949807
simNo_58-s_10-n_50-h_1-minVAF_0.02-m_25-fp_0.00001-fn_0.2-na_0.05-d_0.1-l_1000-cov_10000	0.952056	0.785519	0.946765
simNo_17-s_10-n_50-h_1-minVAF_0.02-m_25-fp_0.00001-fn_0.2-na_0.05-d_0.1-l_5-cov_10000	0.968045	0.741753	0.867767
simNo_65-s_10-n_50-h_1-minVAF_0.02-m_25-fp_0.00001-fn_0.2-na_0.05-d_0-l_5-cov_10000	0.981525	0.732006	0.743708
simNo_91-s_10-n_50-h_1-minVAF_0.02-m_25-fp_0.00001-fn_0.2-na_0.05-d_0.1-l_10-cov_10000	1	0.769079	0.848258
simNo_47-s_10-n_50-h_1-minVAF_0.02-m_25-fp_0.00001-fn_0.2-na_0.05-d_0-l_10-cov_10000	1	0.908884	0.889906
simNo_33-s_10-n_50-h_1-minVAF_0.02-m_25-fp_0.00001-fn_0.2-na_0.05-d_0-l_5-cov_10000	1	0.732189	1
simNo_11-s_10-n_50-h_1-minVAF_0.02-m_25-fp_0.00001-fn_0.2-na_0.05-d_0-l_1-cov_10000	0.973102	0.744023	0.854269
simNo_9-s_10-n_50-h_1-minVAF_0.02-m_25-fp_0.00001-fn_0.2-na_0.05-d_0-l_5-cov_10000	1	0.695304	0.91573
simNo_48-s_10-n_50-h_1-minVAF_0.02-m_25-fp_0.00001-fn_0.2-na_0.05-d_0.1-l_5-cov_10000	1	1	0.878122
simNo_10-s_10-n_50-h_1-minVAF_0.02-m_25-fp_0.00001-fn_0.2-na_0.05-d_0.2-l_1000-cov_10000	0.980604	0.740837	0.898027
simNo_4-s_10-n_50-h_1-minVAF_0.02-m_25-fp_0.00001-fn_0.2-na_0.05-d_0.2-l_5-cov_10000	1	0.78934	0.892295
simNo_11-s_10-n_50-h_1-minVAF_0.02-m_25-fp_0.00001-fn_0.2-na_0.05-d_0.1-l_5-cov_10000	0.973729	0.714146	0.867567
simNo_73-s_10-n_50-h_1-minVAF_0.02-m_25-fp_0.00001-fn_0.2-na_0.05-d_0.2-l_1-cov_10000	0.963804	0.734089	0.64421
simNo_94-s_10-n_50-h_1-minVAF_0.02-m_25-fp_0.00001-fn_0.2-na_0.05-d_0.1-l_5-cov_10000	0.986939	0.737419	0.970322
simNo_87-s_10-n_50-h_1-minVAF_0.02-m_25-fp_0.00001-fn_0.2-na_0.05-d_0.2-l_1-cov_10000	0.966198	0.722372	0.656146
simNo_6-s_10-n_50-h_1-minVAF_0.02-m_25-fp_0.00001-fn_0.2-na_0.05-d_0.2-l_10-cov_10000	0.962884	0.750944	0.974496
simNo_19-s_10-n_50-h_1-minVAF_0.02-m_25-fp_0.00001-fn_0.2-na_0.05-d_0.1-l_10-cov_10000	1	0.734976	0.891546
simNo_95-s_10-n_50-h_1-minVAF_0.02-m_25-fp_0.00001-fn_0.2-na_0.05-d_0.1-l_5-cov_10000	1	0.682083	1
simNo_3-s_10-n_50-h_1-minVAF_0.02-m_25-fp_0.00001-fn_0.2-na_0.05-d_0-l_1000-cov_10000	0.986488	0.791764	0.976631
simNo_54-s_10-n_50-h_1-minVAF_0.02-m_25-fp_0.00001-fn_0.2-na_0.05-d_0-l_1000-cov_10000	1	0.778056	0.969162
simNo_89-s_10-n_50-h_1-minVAF_0.02-m_25-fp_0.00001-fn_0.2-na_0.05-d_0.2-l_1000-cov_10000	0.975095	0.777438	0.91618
simNo_63-s_10-n_50-h_1-minVAF_0.02-m_25-fp_0.00001-fn_0.2-na_0.05-d_0.1-l_5-cov_10000	0.898967	0.735416	0.917927
simNo_29-s_10-n_50-h_1-minVAF_0.02-m_25-fp_0.00001-fn_0.2-na_0.05-d_0-l_10-cov_10000	0.976666	0.745272	0.912359
simNo_39-s_10-n_50-h_1-minVAF_0.02-m_25-fp_0.00001-fn_0.2-na_0.05-d_0-l_1-cov_10000	1	0.740117	0.964504
simNo_54-s_10-n_50-h_1-minVAF_0.02-m_25-fp_0.00001-fn_0.2-na_0.05-d_0.2-l_10-cov_10000	1	0.718991	0.975018
simNo_77-s_10-n_50-h_1-minVAF_0.02-m_25-fp_0.00001-fn_0.2-na_0.05-d_0.1-l_10-cov_10000	0.986747	0.779222	0.891395
simNo_43-s_10-n_50-h_1-minVAF_0.02-m_25-fp_0.00001-fn_0.2-na_0.05-d_0-l_1000-cov_10000	1	0.745091	0.948109
simNo_73-s_10-n_50-h_1-minVAF_0.02-m_25-fp_0.00001-fn_0.2-na_0.05-d_0.1-l_1-cov_10000	0.965039	0.752954	0.693676
simNo_26-s_10-n_50-h_1-minVAF_0.02-m_25-fp_0.00001-fn_0.2-na_0.05-d_0.2-l_1000-cov_10000	0.933931	0.77045	0.896831
simNo_13-s_10-n_50-h_1-minVAF_0.02-m_25-fp_0.00001-fn_0.2-na_0.05-d_0-l_1-cov_10000	1	0.723679	0.354178
simNo_63-s_10-n_50-h_1-minVAF_0.02-m_25-fp_0.00001-fn_0.2-na_0.05-d_0.2-l_1-cov_10000	0.854564	0.832814	0.772585
simNo_25-s_10-n_50-h_1-minVAF_0.02-m_25-fp_0.00001-fn_0.2-na_0.05-d_0.1-l_1-cov_10000	1	0.757031	0.829687
simNo_6-s_10-n_50-h_1-minVAF_0.02-m_25-fp_0.00001-fn_0.2-na_0.05-d_0.1-l_10-cov_10000	1	0.698324	0.884547
simNo_37-s_10-n_50-h_1-minVAF_0.02-m_25-fp_0.00001-fn_0.2-na_0.05-d_0.1-l_10-cov_10000	0.957396	0.802795	0.857207
simNo_85-s_10-n_50-h_1-minVAF_0.02-m_25-fp_0.00001-fn_0.2-na_0.05-d_0.2-l_10-cov_10000	0.942107	0.930175	0.847937
simNo_62-s_10-n_50-h_1-minVAF_0.02-m_25-fp_0.00001-fn_0.2-na_0.05-d_0.1-l_10-cov_10000	0.94047	0.929342	0.815842
simNo_72-s_10-n_50-h_1-minVAF_0.02-m_25-fp_0.00001-fn_0.2-na_0.05-d_0-l_1000-cov_10000	0.986624	0.738151	0.861599
simNo_21-s_10-n_50-h_1-minVAF_0.02-m_25-fp_0.00001-fn_0.2-na_0.05-d_0.1-l_1000-cov_10000	0.968035	0.859043	0.961326
simNo_27-s_10-n_50-h_1-minVAF_0.02-m_25-fp_0.00001-fn_0.2-na_0.05-d_0.2-l_5-cov_10000	0.964234	0.721768	0.958818
simNo_97-s_10-n_50-h_1-minVAF_0.02-m_25-fp_0.00001-fn_0.2-na_0.05-d_0-l_5-cov_10000	1	0.68525	0.816603
simNo_35-s_10-n_50-h_1-minVAF_0.02-m_25-fp_0.00001-fn_0.2-na_0.05-d_0.2-l_10-cov_10000	0.977042	0.737776	0.887954
simNo_81-s_10-n_50-h_1-minVAF_0.02-m_25-fp_0.00001-fn_0.2-na_0.05-d_0-l_10-cov_10000	0.977862	0.823285	0.881166
simNo_59-s_10-n_50-h_1-minVAF_0.02-m_25-fp_0.00001-fn_0.2-na_0.05-d_0.2-l_1000-cov_10000	0.990876	0.82765	0.837439
simNo_85-s_10-n_50-h_1-minVAF_0.02-m_25-fp_0.00001-fn_0.2-na_0.05-d_0-l_1-cov_10000	0.942186	0.731601	0.844875
simNo_3-s_10-n_50-h_1-minVAF_0.02-m_25-fp_0.00001-fn_0.2-na_0.05-d_0.2-l_1000-cov_10000	0.983759	0.876841	0.956535
simNo_100-s_10-n_50-h_1-minVAF_0.02-m_25-fp_0.00001-fn_0.2-na_0.05-d_0.1-l_1000-cov_10000	1	0.746485	1
simNo_60-s_10-n_50-h_1-minVAF_0.02-m_25-fp_0.00001-fn_0.2-na_0.05-d_0-l_1000-cov_10000	1	0.796495	0.935089
simNo_69-s_10-n_50-h_1-minVAF_0.02-m_25-fp_0.00001-fn_0.2-na_0.05-d_0.1-l_1-cov_10000	0.983329	0.723275	0.634938
simNo_59-s_10-n_50-h_1-minVAF_0.02-m_25-fp_0.00001-fn_0.2-na_0.05-d_0-l_10-cov_10000	0.992549	0.728212	0.883705
simNo_95-s_10-n_50-h_1-minVAF_0.02-m_25-fp_0.00001-fn_0.2-na_0.05-d_0.2-l_10-cov_10000	0.982969	0.839016	1
simNo_60-s_10-n_50-h_1-minVAF_0.02-m_25-fp_0.00001-fn_0.2-na_0.05-d_0.2-l_5-cov_10000	1	0.812693	1
simNo_2-s_10-n_50-h_1-minVAF_0.02-m_25-fp_0.00001-fn_0.2-na_0.05-d_0.2-l_5-cov_10000	0.9854	0.7438	0.892907
simNo_90-s_10-n_50-h_1-minVAF_0.02-m_25-fp_0.00001-fn_0.2-na_0.05-d_0.2-l_5-cov_10000	0.985992	0.741035	0.923315
simNo_3-s_10-n_50-h_1-minVAF_0.02-m_25-fp_0.00001-fn_0.2-na_0.05-d_0-l_1-cov_10000	0.981802	0.957985	0.826064
simNo_2-s_10-n_50-h_1-minVAF_0.02-m_25-fp_0.00001-fn_0.2-na_0.05-d_0.1-l_1-cov_10000	1	0.884848	0.884848
simNo_38-s_10-n_50-h_1-minVAF_0.02-m_25-fp_0.00001-fn_0.2-na_0.05-d_0-l_5-cov_10000	0.954681	0.792567	0.975635
simNo_60-s_10-n_50-h_1-minVAF_0.02-m_25-fp_0.00001-fn_0.2-na_0.05-d_0.2-l_1000-cov_10000	0.977719	0.786111	0.959077
simNo_55-s_10-n_50-h_1-minVAF_0.02-m_25-fp_0.00001-fn_0.2-na_0.05-d_0.2-l_10-cov_10000	0.949853	0.726324	0.943121
simNo_19-s_10-n_50-h_1-minVAF_0.02-m_25-fp_0.00001-fn_0.2-na_0.05-d_0-l_5-cov_10000	0.984081	0.736721	1
simNo_28-s_10-n_50-h_1-minVAF_0.02-m_25-fp_0.00001-fn_0.2-na_0.05-d_0-l_5-cov_10000	0.956998	0.692009	0.959039
simNo_2-s_10-n_50-h_1-minVAF_0.02-m_25-fp_0.00001-fn_0.2-na_0.05-d_0-l_1-cov_10000	1	0.7105	0.884848
simNo_97-s_10-n_50-h_1-minVAF_0.02-m_25-fp_0.00001-fn_0.2-na_0.05-d_0.1-l_5-cov_10000	0.939043	0.730007	0.85629
simNo_66-s_10-n_50-h_1-minVAF_0.02-m_25-fp_0.00001-fn_0.2-na_0.05-d_0.2-l_1000-cov_10000	0.970351	0.738659	0.856537
simNo_38-s_10-n_50-h_1-minVAF_0.02-m_25-fp_0.00001-fn_0.2-na_0.05-d_0.2-l_5-cov_10000	0.98027	0.883091	0.923947
simNo_76-s_10-n_50-h_1-minVAF_0.02-m_25-fp_0.00001-fn_0.2-na_0.05-d_0.1-l_1-cov_10000	1	0.732809	0.797196
simNo_40-s_10-n_50-h_1-minVAF_0.02-m_25-fp_0.00001-fn_0.2-na_0.05-d_0.1-l_5-cov_10000	1	0.761934	0.898422
simNo_22-s_10-n_50-h_1-minVAF_0.02-m_25-fp_0.00001-fn_0.2-na_0.05-d_0.2-l_5-cov_10000	1	0.747087	0.932063
simNo_68-s_10-n_50-h_1-minVAF_0.02-m_25-fp_0.00001-fn_0.2-na_0.05-d_0.1-l_5-cov_10000	0.958006	0.714426	0.869597
simNo_21-s_10-n_50-h_1-minVAF_0.02-m_25-fp_0.00001-fn_0.2-na_0.05-d_0-l_1000-cov_10000	0.974923	0.788998	0.963997
simNo_31-s_10-n_50-h_1-minVAF_0.02-m_25-fp_0.00001-fn_0.2-na_0.05-d_0-l_1000-cov_10000	0.98142	0.744872	0.855891
simNo_45-s_10-n_50-h_1-minVAF_0.02-m_25-fp_0.00001-fn_0.2-na_0.05-d_0.2-l_5-cov_10000	1	0.705724	0.683476
simNo_83-s_10-n_50-h_1-minVAF_0.02-m_25-fp_0.00001-fn_0.2-na_0.05-d_0.1-l_1-cov_10000	0.908773	0.618558	0.924086

## Sheet: Figure 4
co-clustering accuracy
sampleID	OncoNEM	SCITE	B-SCITE
simNo_1-s_10-n_50-minVAF_0.02-m_25-fp_1e-05-fn_0.2-na_0.05-d_0-l_1-cov_10000	1	1	1
simNo_2-s_10-n_50-minVAF_0.02-m_25-fp_1e-05-fn_0.2-na_0.05-d_0-l_1-cov_10000	0.731034	0.799026	1
simNo_3-s_10-n_50-minVAF_0.02-m_25-fp_1e-05-fn_0.2-na_0.05-d_0-l_1-cov_10000	0.622176	0.792972	1
simNo_4-s_10-n_50-minVAF_0.02-m_25-fp_1e-05-fn_0.2-na_0.05-d_0-l_1-cov_10000	0.86865	0.905791	0.933962
simNo_5-s_10-n_50-minVAF_0.02-m_25-fp_1e-05-fn_0.2-na_0.05-d_0-l_1-cov_10000	0.657765	0.83915	0.931818
simNo_6-s_10-n_50-minVAF_0.02-m_25-fp_1e-05-fn_0.2-na_0.05-d_0-l_1-cov_10000	0.606234	0.774892	1
simNo_7-s_10-n_50-minVAF_0.02-m_25-fp_1e-05-fn_0.2-na_0.05-d_0-l_1-cov_10000	0.887059	0.942549	1
simNo_8-s_10-n_50-minVAF_0.02-m_25-fp_1e-05-fn_0.2-na_0.05-d_0-l_1-cov_10000	0.722222	0.731853	1
simNo_9-s_10-n_50-minVAF_0.02-m_25-fp_1e-05-fn_0.2-na_0.05-d_0-l_1-cov_10000	0.545463	0.66964	1
simNo_10-s_10-n_50-minVAF_0.02-m_25-fp_1e-05-fn_0.2-na_0.05-d_0-l_1-cov_10000	0.605026	0.716066	0.9
simNo_11-s_10-n_50-minVAF_0.02-m_25-fp_1e-05-fn_0.2-na_0.05-d_0-l_1-cov_10000	0.681061	0.769193	1
simNo_12-s_10-n_50-minVAF_0.02-m_25-fp_1e-05-fn_0.2-na_0.05-d_0-l_1-cov_10000	0.682674	0.819428	1
simNo_13-s_10-n_50-minVAF_0.02-m_25-fp_1e-05-fn_0.2-na_0.05-d_0-l_1-cov_10000	0.386069	0.518348	1
simNo_14-s_10-n_50-minVAF_0.02-m_25-fp_1e-05-fn_0.2-na_0.05-d_0-l_1-cov_10000	1	1	1
simNo_15-s_10-n_50-minVAF_0.02-m_25-fp_1e-05-fn_0.2-na_0.05-d_0-l_1-cov_10000	0.51139	0.601808	0.854167
simNo_16-s_10-n_50-minVAF_0.02-m_25-fp_1e-05-fn_0.2-na_0.05-d_0-l_1-cov_10000	0.678951	0.791298	1
simNo_17-s_10-n_50-minVAF_0.02-m_25-fp_1e-05-fn_0.2-na_0.05-d_0-l_1-cov_10000	0.840686	0.898424	1
simNo_18-s_10-n_50-minVAF_0.02-m_25-fp_1e-05-fn_0.2-na_0.05-d_0-l_1-cov_10000	0.809426	0.850527	1
simNo_19-s_10-n_50-minVAF_0.02-m_25-fp_1e-05-fn_0.2-na_0.05-d_0-l_1-cov_10000	0.875	0.904698	1
simNo_20-s_10-n_50-minVAF_0.02-m_25-fp_1e-05-fn_0.2-na_0.05-d_0-l_1-cov_10000	0.809615	0.866363	1
simNo_21-s_10-n_50-minVAF_0.02-m_25-fp_1e-05-fn_0.2-na_0.05-d_0-l_1-cov_10000	1	1	1
simNo_22-s_10-n_50-minVAF_0.02-m_25-fp_1e-05-fn_0.2-na_0.05-d_0-l_1-cov_10000	0.765217	0.878071	1
simNo_23-s_10-n_50-minVAF_0.02-m_25-fp_1e-05-fn_0.2-na_0.05-d_0-l_1-cov_10000	1	1	1
simNo_24-s_10-n_50-minVAF_0.02-m_25-fp_1e-05-fn_0.2-na_0.05-d_0-l_1-cov_10000	0.819834	0.906572	1
simNo_25-s_10-n_50-minVAF_0.02-m_25-fp_1e-05-fn_0.2-na_0.05-d_0-l_1-cov_10000	1	1	1
simNo_26-s_10-n_50-minVAF_0.02-m_25-fp_1e-05-fn_0.2-na_0.05-d_0-l_1-cov_10000	0.503146	0.64439	1
simNo_27-s_10-n_50-minVAF_0.02-m_25-fp_1e-05-fn_0.2-na_0.05-d_0-l_1-cov_10000	0.598907	0.747006	1
simNo_28-s_10-n_50-minVAF_0.02-m_25-fp_1e-05-fn_0.2-na_0.05-d_0-l_1-cov_10000	1	0.991803	1
simNo_29-s_10-n_50-minVAF_0.02-m_25-fp_1e-05-fn_0.2-na_0.05-d_0-l_1-cov_10000	0.494118	0.687185	0.927536
simNo_30-s_10-n_50-minVAF_0.02-m_25-fp_1e-05-fn_0.2-na_0.05-d_0-l_1-cov_10000	0.793596	0.82833	1
simNo_31-s_10-n_50-minVAF_0.02-m_25-fp_1e-05-fn_0.2-na_0.05-d_0-l_1-cov_10000	0.780844	0.858146	1
simNo_32-s_10-n_50-minVAF_0.02-m_25-fp_1e-05-fn_0.2-na_0.05-d_0-l_1-cov_10000	1	1	1
simNo_33-s_10-n_50-minVAF_0.02-m_25-fp_1e-05-fn_0.2-na_0.05-d_0-l_1-cov_10000	0.836364	0.884698	1
simNo_34-s_10-n_50-minVAF_0.02-m_25-fp_1e-05-fn_0.2-na_0.05-d_0-l_1-cov_10000	0.727891	0.798929	1
simNo_35-s_10-n_50-minVAF_0.02-m_25-fp_1e-05-fn_0.2-na_0.05-d_0-l_1-cov_10000	0.473495	0.64941	1
simNo_36-s_10-n_50-minVAF_0.02-m_25-fp_1e-05-fn_0.2-na_0.05-d_0-l_1-cov_10000	0.633635	0.763054	1
simNo_37-s_10-n_50-minVAF_0.02-m_25-fp_1e-05-fn_0.2-na_0.05-d_0-l_1-cov_10000	0.700855	0.839209	1
simNo_38-s_10-n_50-minVAF_0.02-m_25-fp_1e-05-fn_0.2-na_0.05-d_0-l_1-cov_10000	0.959872	0.969262	1
simNo_39-s_10-n_50-minVAF_0.02-m_25-fp_1e-05-fn_0.2-na_0.05-d_0-l_1-cov_10000	0.953416	0.959601	1
simNo_40-s_10-n_50-minVAF_0.02-m_25-fp_1e-05-fn_0.2-na_0.05-d_0-l_1-cov_10000	0.671176	0.800493	0.990437
simNo_41-s_10-n_50-minVAF_0.02-m_25-fp_1e-05-fn_0.2-na_0.05-d_0-l_1-cov_10000	0.912109	0.960938	1
simNo_42-s_10-n_50-minVAF_0.02-m_25-fp_1e-05-fn_0.2-na_0.05-d_0-l_1-cov_10000	1	1	1
simNo_43-s_10-n_50-minVAF_0.02-m_25-fp_1e-05-fn_0.2-na_0.05-d_0-l_1-cov_10000	1	1	1
simNo_44-s_10-n_50-minVAF_0.02-m_25-fp_1e-05-fn_0.2-na_0.05-d_0-l_1-cov_10000	0.552483	0.667374	0.924242
simNo_45-s_10-n_50-minVAF_0.02-m_25-fp_1e-05-fn_0.2-na_0.05-d_0-l_1-cov_10000	0.802122	0.871592	1
simNo_46-s_10-n_50-minVAF_0.02-m_25-fp_1e-05-fn_0.2-na_0.05-d_0-l_1-cov_10000	0.755742	0.832563	1
simNo_47-s_10-n_50-minVAF_0.02-m_25-fp_1e-05-fn_0.2-na_0.05-d_0-l_1-cov_10000	0.930337	0.937333	1
simNo_48-s_10-n_50-minVAF_0.02-m_25-fp_1e-05-fn_0.2-na_0.05-d_0-l_1-cov_10000	1	1	1
simNo_49-s_10-n_50-minVAF_0.02-m_25-fp_1e-05-fn_0.2-na_0.05-d_0-l_1-cov_10000	0.611615	0.71344	1
simNo_50-s_10-n_50-minVAF_0.02-m_25-fp_1e-05-fn_0.2-na_0.05-d_0-l_1-cov_10000	0.889655	0.918573	1
simNo_51-s_10-n_50-minVAF_0.02-m_25-fp_1e-05-fn_0.2-na_0.05-d_0-l_1-cov_10000	1	1	1
simNo_52-s_10-n_50-minVAF_0.02-m_25-fp_1e-05-fn_0.2-na_0.05-d_0-l_1-cov_10000	0.469311	0.632039	1
simNo_53-s_10-n_50-minVAF_0.02-m_25-fp_1e-05-fn_0.2-na_0.05-d_0-l_1-cov_10000	0.839542	0.902662	1
simNo_54-s_10-n_50-minVAF_0.02-m_25-fp_1e-05-fn_0.2-na_0.05-d_0-l_1-cov_10000	0.726401	0.800935	0.90411
simNo_55-s_10-n_50-minVAF_0.02-m_25-fp_1e-05-fn_0.2-na_0.05-d_0-l_1-cov_10000	1	1	1
simNo_56-s_10-n_50-minVAF_0.02-m_25-fp_1e-05-fn_0.2-na_0.05-d_0-l_1-cov_10000	0.393838	0.524298	1
simNo_57-s_10-n_50-minVAF_0.02-m_25-fp_1e-05-fn_0.2-na_0.05-d_0-l_1-cov_10000	0.492618	0.631612	1
simNo_58-s_10-n_50-minVAF_0.02-m_25-fp_1e-05-fn_0.2-na_0.05-d_0-l_1-cov_10000	0.832667	0.918274	1
simNo_59-s_10-n_50-minVAF_0.02-m_25-fp_1e-05-fn_0.2-na_0.05-d_0-l_1-cov_10000	0.703196	0.798138	1
simNo_60-s_10-n_50-minVAF_0.02-m_25-fp_1e-05-fn_0.2-na_0.05-d_0-l_1-cov_10000	1	1	1
simNo_61-s_10-n_50-minVAF_0.02-m_25-fp_1e-05-fn_0.2-na_0.05-d_0-l_1-cov_10000	0.712607	0.774643	1
simNo_62-s_10-n_50-minVAF_0.02-m_25-fp_1e-05-fn_0.2-na_0.05-d_0-l_1-cov_10000	0.649351	0.848939	1
simNo_63-s_10-n_50-minVAF_0.02-m_25-fp_1e-05-fn_0.2-na_0.05-d_0-l_1-cov_10000	1	1	1
simNo_64-s_10-n_50-minVAF_0.02-m_25-fp_1e-05-fn_0.2-na_0.05-d_0-l_1-cov_10000	0.924259	0.947814	1
simNo_65-s_10-n_50-minVAF_0.02-m_25-fp_1e-05-fn_0.2-na_0.05-d_0-l_1-cov_10000	0.470588	0.724635	1
simNo_66-s_10-n_50-minVAF_0.02-m_25-fp_1e-05-fn_0.2-na_0.05-d_0-l_1-cov_10000	0.414284	0.552009	1
simNo_67-s_10-n_50-minVAF_0.02-m_25-fp_1e-05-fn_0.2-na_0.05-d_0-l_1-cov_10000	0.465132	0.645918	1
simNo_68-s_10-n_50-minVAF_0.02-m_25-fp_1e-05-fn_0.2-na_0.05-d_0-l_1-cov_10000	0.901547	1	1
simNo_69-s_10-n_50-minVAF_0.02-m_25-fp_1e-05-fn_0.2-na_0.05-d_0-l_1-cov_10000	0.683869	0.774465	1
simNo_70-s_10-n_50-minVAF_0.02-m_25-fp_1e-05-fn_0.2-na_0.05-d_0-l_1-cov_10000	1	1	1
simNo_71-s_10-n_50-minVAF_0.02-m_25-fp_1e-05-fn_0.2-na_0.05-d_0-l_1-cov_10000	0.731669	0.84504	1
simNo_72-s_10-n_50-minVAF_0.02-m_25-fp_1e-05-fn_0.2-na_0.05-d_0-l_1-cov_10000	0.846667	0.911175	1
simNo_73-s_10-n_50-minVAF_0.02-m_25-fp_1e-05-fn_0.2-na_0.05-d_0-l_1-cov_10000	0.30351	0.755927	0.976178
simNo_74-s_10-n_50-minVAF_0.02-m_25-fp_1e-05-fn_0.2-na_0.05-d_0-l_1-cov_10000	0.907721	0.94474	1
simNo_75-s_10-n_50-minVAF_0.02-m_25-fp_1e-05-fn_0.2-na_0.05-d_0-l_1-cov_10000	0.848485	0.88679	1
simNo_76-s_10-n_50-minVAF_0.02-m_25-fp_1e-05-fn_0.2-na_0.05-d_0-l_1-cov_10000	0.598167	0.691534	1
simNo_77-s_10-n_50-minVAF_0.02-m_25-fp_1e-05-fn_0.2-na_0.05-d_0-l_1-cov_10000	0.934066	0.958205	1
simNo_78-s_10-n_50-minVAF_0.02-m_25-fp_1e-05-fn_0.2-na_0.05-d_0-l_1-cov_10000	0.618083	0.793521	1
simNo_79-s_10-n_50-minVAF_0.02-m_25-fp_1e-05-fn_0.2-na_0.05-d_0-l_1-cov_10000	0.78379	0.826968	1
simNo_80-s_10-n_50-minVAF_0.02-m_25-fp_1e-05-fn_0.2-na_0.05-d_0-l_1-cov_10000	0.825157	0.897799	0.9646
simNo_81-s_10-n_50-minVAF_0.02-m_25-fp_1e-05-fn_0.2-na_0.05-d_0-l_1-cov_10000	1	1	1
simNo_82-s_10-n_50-minVAF_0.02-m_25-fp_1e-05-fn_0.2-na_0.05-d_0-l_1-cov_10000	0.488599	0.60161	1
simNo_83-s_10-n_50-minVAF_0.02-m_25-fp_1e-05-fn_0.2-na_0.05-d_0-l_1-cov_10000	0.854167	0.881119	1
simNo_84-s_10-n_50-minVAF_0.02-m_25-fp_1e-05-fn_0.2-na_0.05-d_0-l_1-cov_10000	0.624286	0.831025	1
simNo_85-s_10-n_50-minVAF_0.02-m_25-fp_1e-05-fn_0.2-na_0.05-d_0-l_1-cov_10000	0.675134	0.780875	0.823529
simNo_86-s_10-n_50-minVAF_0.02-m_25-fp_1e-05-fn_0.2-na_0.05-d_0-l_1-cov_10000	0.615912	0.625298	1
simNo_87-s_10-n_50-minVAF_0.02-m_25-fp_1e-05-fn_0.2-na_0.05-d_0-l_1-cov_10000	0.751077	0.858862	1
simNo_88-s_10-n_50-minVAF_0.02-m_25-fp_1e-05-fn_0.2-na_0.05-d_0-l_1-cov_10000	0.54929	0.686941	0.936709
simNo_89-s_10-n_50-minVAF_0.02-m_25-fp_1e-05-fn_0.2-na_0.05-d_0-l_1-cov_10000	0.896709	0.946569	1
simNo_90-s_10-n_50-minVAF_0.02-m_25-fp_1e-05-fn_0.2-na_0.05-d_0-l_1-cov_10000	0.653837	0.722543	1
simNo_91-s_10-n_50-minVAF_0.02-m_25-fp_1e-05-fn_0.2-na_0.05-d_0-l_1-cov_10000	0.72131	0.831078	0.829787
simNo_92-s_10-n_50-minVAF_0.02-m_25-fp_1e-05-fn_0.2-na_0.05-d_0-l_1-cov_10000	0.682875	0.786912	0.940476
simNo_93-s_10-n_50-minVAF_0.02-m_25-fp_1e-05-fn_0.2-na_0.05-d_0-l_1-cov_10000	1	1	1
simNo_94-s_10-n_50-minVAF_0.02-m_25-fp_1e-05-fn_0.2-na_0.05-d_0-l_1-cov_10000	0.937236	1	1
simNo_95-s_10-n_50-minVAF_0.02-m_25-fp_1e-05-fn_0.2-na_0.05-d_0-l_1-cov_10000	1	1	1
simNo_96-s_10-n_50-minVAF_0.02-m_25-fp_1e-05-fn_0.2-na_0.05-d_0-l_1-cov_10000	0.828231	0.859531	1
simNo_97-s_10-n_50-minVAF_0.02-m_25-fp_1e-05-fn_0.2-na_0.05-d_0-l_1-cov_10000	0.715323	0.854635	1
simNo_98-s_10-n_50-minVAF_0.02-m_25-fp_1e-05-fn_0.2-na_0.05-d_0-l_1-cov_10000	0.554817	0.698988	1
simNo_99-s_10-n_50-minVAF_0.02-m_25-fp_1e-05-fn_0.2-na_0.05-d_0-l_1-cov_10000	0.552737	0.555441	1
simNo_100-s_10-n_50-minVAF_0.02-m_25-fp_1e-05-fn_0.2-na_0.05-d_0-l_1-cov_10000	0.57619	0.714837	1
simNo_1-s_10-n_50-minVAF_0.02-m_25-fp_1e-05-fn_0.2-na_0.05-d_0.1-l_1-cov_10000	1	1	1
simNo_2-s_10-n_50-minVAF_0.02-m_25-fp_1e-05-fn_0.2-na_0.05-d_0.1-l_1-cov_10000	0.731034	0.836893	1
simNo_3-s_10-n_50-minVAF_0.02-m_25-fp_1e-05-fn_0.2-na_0.05-d_0.1-l_1-cov_10000	0.617774	0.73776	0.89011
simNo_4-s_10-n_50-minVAF_0.02-m_25-fp_1e-05-fn_0.2-na_0.05-d_0.1-l_1-cov_10000	0.776937	0.854812	0.933962
simNo_5-s_10-n_50-minVAF_0.02-m_25-fp_1e-05-fn_0.2-na_0.05-d_0.1-l_1-cov_10000	0.535111	0.736873	1
simNo_6-s_10-n_50-minVAF_0.02-m_25-fp_1e-05-fn_0.2-na_0.05-d_0.1-l_1-cov_10000	0.682395	0.898918	1
simNo_7-s_10-n_50-minVAF_0.02-m_25-fp_1e-05-fn_0.2-na_0.05-d_0.1-l_1-cov_10000	0.795057	0.891289	0.905882
simNo_8-s_10-n_50-minVAF_0.02-m_25-fp_1e-05-fn_0.2-na_0.05-d_0.1-l_1-cov_10000	0.696825	0.792143	0.978009
simNo_9-s_10-n_50-minVAF_0.02-m_25-fp_1e-05-fn_0.2-na_0.05-d_0.1-l_1-cov_10000	0.5819	0.747753	0.969231
simNo_10-s_10-n_50-minVAF_0.02-m_25-fp_1e-05-fn_0.2-na_0.05-d_0.1-l_1-cov_10000	0.530458	0.77832	1
simNo_11-s_10-n_50-minVAF_0.02-m_25-fp_1e-05-fn_0.2-na_0.05-d_0.1-l_1-cov_10000	0.681061	0.842453	1
simNo_12-s_10-n_50-minVAF_0.02-m_25-fp_1e-05-fn_0.2-na_0.05-d_0.1-l_1-cov_10000	0.68772	0.871722	1
simNo_13-s_10-n_50-minVAF_0.02-m_25-fp_1e-05-fn_0.2-na_0.05-d_0.1-l_1-cov_10000	0.579884	0.691194	1
simNo_14-s_10-n_50-minVAF_0.02-m_25-fp_1e-05-fn_0.2-na_0.05-d_0.1-l_1-cov_10000	0.901989	0.945942	1
simNo_15-s_10-n_50-minVAF_0.02-m_25-fp_1e-05-fn_0.2-na_0.05-d_0.1-l_1-cov_10000	0.838462	0.844002	1
simNo_16-s_10-n_50-minVAF_0.02-m_25-fp_1e-05-fn_0.2-na_0.05-d_0.1-l_1-cov_10000	0.650384	0.731828	1
simNo_17-s_10-n_50-minVAF_0.02-m_25-fp_1e-05-fn_0.2-na_0.05-d_0.1-l_1-cov_10000	0.834314	0.888025	1
simNo_18-s_10-n_50-minVAF_0.02-m_25-fp_1e-05-fn_0.2-na_0.05-d_0.1-l_1-cov_10000	1	0.972222	1
simNo_19-s_10-n_50-minVAF_0.02-m_25-fp_1e-05-fn_0.2-na_0.05-d_0.1-l_1-cov_10000	0.911392	0.746835	1
simNo_20-s_10-n_50-minVAF_0.02-m_25-fp_1e-05-fn_0.2-na_0.05-d_0.1-l_1-cov_10000	0.80114	0.886281	1
simNo_21-s_10-n_50-minVAF_0.02-m_25-fp_1e-05-fn_0.2-na_0.05-d_0.1-l_1-cov_10000	0.95814	0.967442	1
simNo_22-s_10-n_50-minVAF_0.02-m_25-fp_1e-05-fn_0.2-na_0.05-d_0.1-l_1-cov_10000	0.727857	0.909436	1
simNo_23-s_10-n_50-minVAF_0.02-m_25-fp_1e-05-fn_0.2-na_0.05-d_0.1-l_1-cov_10000	1	0.975	1
simNo_24-s_10-n_50-minVAF_0.02-m_25-fp_1e-05-fn_0.2-na_0.05-d_0.1-l_1-cov_10000	0.82611	0.909475	1
simNo_25-s_10-n_50-minVAF_0.02-m_25-fp_1e-05-fn_0.2-na_0.05-d_0.1-l_1-cov_10000	0.703846	0.843051	1
simNo_26-s_10-n_50-minVAF_0.02-m_25-fp_1e-05-fn_0.2-na_0.05-d_0.1-l_1-cov_10000	0.697315	0.824146	1
simNo_27-s_10-n_50-minVAF_0.02-m_25-fp_1e-05-fn_0.2-na_0.05-d_0.1-l_1-cov_10000	0.716931	0.815014	1
simNo_28-s_10-n_50-minVAF_0.02-m_25-fp_1e-05-fn_0.2-na_0.05-d_0.1-l_1-cov_10000	0.874883	0.965626	1
simNo_29-s_10-n_50-minVAF_0.02-m_25-fp_1e-05-fn_0.2-na_0.05-d_0.1-l_1-cov_10000	0.377481	0.489928	0.967296
simNo_30-s_10-n_50-minVAF_0.02-m_25-fp_1e-05-fn_0.2-na_0.05-d_0.1-l_1-cov_10000	0.577647	0.740624	0.917647
simNo_31-s_10-n_50-minVAF_0.02-m_25-fp_1e-05-fn_0.2-na_0.05-d_0.1-l_1-cov_10000	0.814455	0.880863	1
simNo_32-s_10-n_50-minVAF_0.02-m_25-fp_1e-05-fn_0.2-na_0.05-d_0.1-l_1-cov_10000	1	1	1
simNo_33-s_10-n_50-minVAF_0.02-m_25-fp_1e-05-fn_0.2-na_0.05-d_0.1-l_1-cov_10000	0.760837	0.923072	1
simNo_34-s_10-n_50-minVAF_0.02-m_25-fp_1e-05-fn_0.2-na_0.05-d_0.1-l_1-cov_10000	0.727891	0.81419	1
simNo_35-s_10-n_50-minVAF_0.02-m_25-fp_1e-05-fn_0.2-na_0.05-d_0.1-l_1-cov_10000	0.501774	0.615035	1
simNo_36-s_10-n_50-minVAF_0.02-m_25-fp_1e-05-fn_0.2-na_0.05-d_0.1-l_1-cov_10000	0.597049	0.704741	0.939024
simNo_37-s_10-n_50-minVAF_0.02-m_25-fp_1e-05-fn_0.2-na_0.05-d_0.1-l_1-cov_10000	0.735256	0.898718	1
simNo_38-s_10-n_50-minVAF_0.02-m_25-fp_1e-05-fn_0.2-na_0.05-d_0.1-l_1-cov_10000	0.842506	0.92066	0.9375
simNo_39-s_10-n_50-minVAF_0.02-m_25-fp_1e-05-fn_0.2-na_0.05-d_0.1-l_1-cov_10000	0.785579	0.914448	0.954545
simNo_40-s_10-n_50-minVAF_0.02-m_25-fp_1e-05-fn_0.2-na_0.05-d_0.1-l_1-cov_10000	0.609405	0.798987	0.990667
simNo_41-s_10-n_50-minVAF_0.02-m_25-fp_1e-05-fn_0.2-na_0.05-d_0.1-l_1-cov_10000	0.795798	0.903065	1
simNo_42-s_10-n_50-minVAF_0.02-m_25-fp_1e-05-fn_0.2-na_0.05-d_0.1-l_1-cov_10000	1	0.941176	1
simNo_43-s_10-n_50-minVAF_0.02-m_25-fp_1e-05-fn_0.2-na_0.05-d_0.1-l_1-cov_10000	1	1	1
simNo_44-s_10-n_50-minVAF_0.02-m_25-fp_1e-05-fn_0.2-na_0.05-d_0.1-l_1-cov_10000	0.42296	0.639665	0.954545
simNo_45-s_10-n_50-minVAF_0.02-m_25-fp_1e-05-fn_0.2-na_0.05-d_0.1-l_1-cov_10000	0.713556	0.851486	1
simNo_46-s_10-n_50-minVAF_0.02-m_25-fp_1e-05-fn_0.2-na_0.05-d_0.1-l_1-cov_10000	0.690323	0.916692	1
simNo_47-s_10-n_50-minVAF_0.02-m_25-fp_1e-05-fn_0.2-na_0.05-d_0.1-l_1-cov_10000	0.921348	0.946522	1
simNo_48-s_10-n_50-minVAF_0.02-m_25-fp_1e-05-fn_0.2-na_0.05-d_0.1-l_1-cov_10000	1	1	1
simNo_49-s_10-n_50-minVAF_0.02-m_25-fp_1e-05-fn_0.2-na_0.05-d_0.1-l_1-cov_10000	0.611615	0.750944	1
simNo_50-s_10-n_50-minVAF_0.02-m_25-fp_1e-05-fn_0.2-na_0.05-d_0.1-l_1-cov_10000	0.95468	0.978435	1
simNo_51-s_10-n_50-minVAF_0.02-m_25-fp_1e-05-fn_0.2-na_0.05-d_0.1-l_1-cov_10000	1	1	1
simNo_52-s_10-n_50-minVAF_0.02-m_25-fp_1e-05-fn_0.2-na_0.05-d_0.1-l_1-cov_10000	0.659216	0.783087	1
simNo_53-s_10-n_50-minVAF_0.02-m_25-fp_1e-05-fn_0.2-na_0.05-d_0.1-l_1-cov_10000	0.818949	0.880312	1
simNo_54-s_10-n_50-minVAF_0.02-m_25-fp_1e-05-fn_0.2-na_0.05-d_0.1-l_1-cov_10000	0.725988	0.85407	1
simNo_55-s_10-n_50-minVAF_0.02-m_25-fp_1e-05-fn_0.2-na_0.05-d_0.1-l_1-cov_10000	0.662103	0.967007	1
simNo_56-s_10-n_50-minVAF_0.02-m_25-fp_1e-05-fn_0.2-na_0.05-d_0.1-l_1-cov_10000	0.345705	0.519726	1
simNo_57-s_10-n_50-minVAF_0.02-m_25-fp_1e-05-fn_0.2-na_0.05-d_0.1-l_1-cov_10000	0.513083	0.689404	1
simNo_58-s_10-n_50-minVAF_0.02-m_25-fp_1e-05-fn_0.2-na_0.05-d_0.1-l_1-cov_10000	0.871795	0.929324	1
simNo_59-s_10-n_50-minVAF_0.02-m_25-fp_1e-05-fn_0.2-na_0.05-d_0.1-l_1-cov_10000	0.676333	0.777953	1
simNo_60-s_10-n_50-minVAF_0.02-m_25-fp_1e-05-fn_0.2-na_0.05-d_0.1-l_1-cov_10000	0.921131	1	1
simNo_61-s_10-n_50-minVAF_0.02-m_25-fp_1e-05-fn_0.2-na_0.05-d_0.1-l_1-cov_10000	0.564375	0.740706	1
simNo_62-s_10-n_50-minVAF_0.02-m_25-fp_1e-05-fn_0.2-na_0.05-d_0.1-l_1-cov_10000	0.674978	0.775652	1
simNo_63-s_10-n_50-minVAF_0.02-m_25-fp_1e-05-fn_0.2-na_0.05-d_0.1-l_1-cov_10000	1	1	1
simNo_64-s_10-n_50-minVAF_0.02-m_25-fp_1e-05-fn_0.2-na_0.05-d_0.1-l_1-cov_10000	0.811603	0.859501	1
simNo_65-s_10-n_50-minVAF_0.02-m_25-fp_1e-05-fn_0.2-na_0.05-d_0.1-l_1-cov_10000	0.876033	0.886561	1
simNo_66-s_10-n_50-minVAF_0.02-m_25-fp_1e-05-fn_0.2-na_0.05-d_0.1-l_1-cov_10000	0.492551	0.569847	1
simNo_67-s_10-n_50-minVAF_0.02-m_25-fp_1e-05-fn_0.2-na_0.05-d_0.1-l_1-cov_10000	0.511018	0.742776	1
simNo_68-s_10-n_50-minVAF_0.02-m_25-fp_1e-05-fn_0.2-na_0.05-d_0.1-l_1-cov_10000	0.866202	0.876602	1
simNo_69-s_10-n_50-minVAF_0.02-m_25-fp_1e-05-fn_0.2-na_0.05-d_0.1-l_1-cov_10000	0.528755	0.804962	1
simNo_70-s_10-n_50-minVAF_0.02-m_25-fp_1e-05-fn_0.2-na_0.05-d_0.1-l_1-cov_10000	0.682971	0.805268	1
simNo_71-s_10-n_50-minVAF_0.02-m_25-fp_1e-05-fn_0.2-na_0.05-d_0.1-l_1-cov_10000	0.739558	0.76305	0.878378
simNo_72-s_10-n_50-minVAF_0.02-m_25-fp_1e-05-fn_0.2-na_0.05-d_0.1-l_1-cov_10000	0.719161	0.840878	1
simNo_73-s_10-n_50-minVAF_0.02-m_25-fp_1e-05-fn_0.2-na_0.05-d_0.1-l_1-cov_10000	0.53712	0.63507	0.958039
simNo_74-s_10-n_50-minVAF_0.02-m_25-fp_1e-05-fn_0.2-na_0.05-d_0.1-l_1-cov_10000	0.900103	0.928072	1
simNo_75-s_10-n_50-minVAF_0.02-m_25-fp_1e-05-fn_0.2-na_0.05-d_0.1-l_1-cov_10000	0.680808	0.791248	1
simNo_76-s_10-n_50-minVAF_0.02-m_25-fp_1e-05-fn_0.2-na_0.05-d_0.1-l_1-cov_10000	0.599674	0.732655	1
simNo_77-s_10-n_50-minVAF_0.02-m_25-fp_1e-05-fn_0.2-na_0.05-d_0.1-l_1-cov_10000	0.918478	0.954313	1
simNo_78-s_10-n_50-minVAF_0.02-m_25-fp_1e-05-fn_0.2-na_0.05-d_0.1-l_1-cov_10000	0.5	0.811841	1
simNo_79-s_10-n_50-minVAF_0.02-m_25-fp_1e-05-fn_0.2-na_0.05-d_0.1-l_1-cov_10000	0.745455	0.782502	1
simNo_80-s_10-n_50-minVAF_0.02-m_25-fp_1e-05-fn_0.2-na_0.05-d_0.1-l_1-cov_10000	0.861654	0.890093	1
simNo_81-s_10-n_50-minVAF_0.02-m_25-fp_1e-05-fn_0.2-na_0.05-d_0.1-l_1-cov_10000	0.800228	1	1
simNo_82-s_10-n_50-minVAF_0.02-m_25-fp_1e-05-fn_0.2-na_0.05-d_0.1-l_1-cov_10000	0.481993	0.607432	1
simNo_83-s_10-n_50-minVAF_0.02-m_25-fp_1e-05-fn_0.2-na_0.05-d_0.1-l_1-cov_10000	0.924731	0.933487	1
simNo_84-s_10-n_50-minVAF_0.02-m_25-fp_1e-05-fn_0.2-na_0.05-d_0.1-l_1-cov_10000	0.795756	0.835388	1
simNo_85-s_10-n_50-minVAF_0.02-m_25-fp_1e-05-fn_0.2-na_0.05-d_0.1-l_1-cov_10000	0.608175	0.701332	1
simNo_86-s_10-n_50-minVAF_0.02-m_25-fp_1e-05-fn_0.2-na_0.05-d_0.1-l_1-cov_10000	0.527799	0.771123	1
simNo_87-s_10-n_50-minVAF_0.02-m_25-fp_1e-05-fn_0.2-na_0.05-d_0.1-l_1-cov_10000	0.343169	0.627258	1
simNo_88-s_10-n_50-minVAF_0.02-m_25-fp_1e-05-fn_0.2-na_0.05-d_0.1-l_1-cov_10000	0.54929	0.709622	1
simNo_89-s_10-n_50-minVAF_0.02-m_25-fp_1e-05-fn_0.2-na_0.05-d_0.1-l_1-cov_10000	0.87395	0.959804	1
simNo_90-s_10-n_50-minVAF_0.02-m_25-fp_1e-05-fn_0.2-na_0.05-d_0.1-l_1-cov_10000	0.693361	0.80059	1
simNo_91-s_10-n_50-minVAF_0.02-m_25-fp_1e-05-fn_0.2-na_0.05-d_0.1-l_1-cov_10000	0.722082	0.813779	1
simNo_92-s_10-n_50-minVAF_0.02-m_25-fp_1e-05-fn_0.2-na_0.05-d_0.1-l_1-cov_10000	0.422584	0.647363	1
simNo_93-s_10-n_50-minVAF_0.02-m_25-fp_1e-05-fn_0.2-na_0.05-d_0.1-l_1-cov_10000	1	1	1
simNo_94-s_10-n_50-minVAF_0.02-m_25-fp_1e-05-fn_0.2-na_0.05-d_0.1-l_1-cov_10000	0.936343	0.972396	0.958333
simNo_95-s_10-n_50-minVAF_0.02-m_25-fp_1e-05-fn_0.2-na_0.05-d_0.1-l_1-cov_10000	1	1	1
simNo_96-s_10-n_50-minVAF_0.02-m_25-fp_1e-05-fn_0.2-na_0.05-d_0.1-l_1-cov_10000	0.835714	0.949957	1
simNo_97-s_10-n_50-minVAF_0.02-m_25-fp_1e-05-fn_0.2-na_0.05-d_0.1-l_1-cov_10000	0.719697	0.825543	1
simNo_98-s_10-n_50-minVAF_0.02-m_25-fp_1e-05-fn_0.2-na_0.05-d_0.1-l_1-cov_10000	0.563322	0.697345	1
simNo_99-s_10-n_50-minVAF_0.02-m_25-fp_1e-05-fn_0.2-na_0.05-d_0.1-l_1-cov_10000	0.754545	1	1
simNo_100-s_10-n_50-minVAF_0.02-m_25-fp_1e-05-fn_0.2-na_0.05-d_0.1-l_1-cov_10000	0.638755	0.728681	1
simNo_1-s_10-n_50-minVAF_0.02-m_25-fp_1e-05-fn_0.2-na_0.05-d_0.2-l_1-cov_10000	1	1	1
simNo_2-s_10-n_50-minVAF_0.02-m_25-fp_1e-05-fn_0.2-na_0.05-d_0.2-l_1-cov_10000	0.765006	0.825706	1
simNo_3-s_10-n_50-minVAF_0.02-m_25-fp_1e-05-fn_0.2-na_0.05-d_0.2-l_1-cov_10000	0.622176	0.761815	1
simNo_4-s_10-n_50-minVAF_0.02-m_25-fp_1e-05-fn_0.2-na_0.05-d_0.2-l_1-cov_10000	0.822859	0.907496	0.933962
simNo_5-s_10-n_50-minVAF_0.02-m_25-fp_1e-05-fn_0.2-na_0.05-d_0.2-l_1-cov_10000	0.689286	0.818805	1
simNo_6-s_10-n_50-minVAF_0.02-m_25-fp_1e-05-fn_0.2-na_0.05-d_0.2-l_1-cov_10000	0.599026	0.826644	1
simNo_7-s_10-n_50-minVAF_0.02-m_25-fp_1e-05-fn_0.2-na_0.05-d_0.2-l_1-cov_10000	0.749914	0.866519	0.948454
simNo_8-s_10-n_50-minVAF_0.02-m_25-fp_1e-05-fn_0.2-na_0.05-d_0.2-l_1-cov_10000	0.742095	0.836671	0.96
simNo_9-s_10-n_50-minVAF_0.02-m_25-fp_1e-05-fn_0.2-na_0.05-d_0.2-l_1-cov_10000	0.5819	0.715302	1
simNo_10-s_10-n_50-minVAF_0.02-m_25-fp_1e-05-fn_0.2-na_0.05-d_0.2-l_1-cov_10000	0.530458	0.741073	0.974532
simNo_11-s_10-n_50-minVAF_0.02-m_25-fp_1e-05-fn_0.2-na_0.05-d_0.2-l_1-cov_10000	0.688679	0.789097	1
simNo_12-s_10-n_50-minVAF_0.02-m_25-fp_1e-05-fn_0.2-na_0.05-d_0.2-l_1-cov_10000	0.714904	0.798498	0.825581
simNo_13-s_10-n_50-minVAF_0.02-m_25-fp_1e-05-fn_0.2-na_0.05-d_0.2-l_1-cov_10000	0.504731	0.711048	1
simNo_14-s_10-n_50-minVAF_0.02-m_25-fp_1e-05-fn_0.2-na_0.05-d_0.2-l_1-cov_10000	1	1	1
simNo_15-s_10-n_50-minVAF_0.02-m_25-fp_1e-05-fn_0.2-na_0.05-d_0.2-l_1-cov_10000	0.966038	0.988679	1
simNo_16-s_10-n_50-minVAF_0.02-m_25-fp_1e-05-fn_0.2-na_0.05-d_0.2-l_1-cov_10000	0.678951	0.745488	1
simNo_17-s_10-n_50-minVAF_0.02-m_25-fp_1e-05-fn_0.2-na_0.05-d_0.2-l_1-cov_10000	0.880682	0.913663	1
simNo_18-s_10-n_50-minVAF_0.02-m_25-fp_1e-05-fn_0.2-na_0.05-d_0.2-l_1-cov_10000	0.821615	0.905134	1
simNo_19-s_10-n_50-minVAF_0.02-m_25-fp_1e-05-fn_0.2-na_0.05-d_0.2-l_1-cov_10000	0.912831	1	1
simNo_20-s_10-n_50-minVAF_0.02-m_25-fp_1e-05-fn_0.2-na_0.05-d_0.2-l_1-cov_10000	0.847522	0.909932	1
simNo_21-s_10-n_50-minVAF_0.02-m_25-fp_1e-05-fn_0.2-na_0.05-d_0.2-l_1-cov_10000	1	1	1
simNo_22-s_10-n_50-minVAF_0.02-m_25-fp_1e-05-fn_0.2-na_0.05-d_0.2-l_1-cov_10000	0.853	0.9355	1
simNo_23-s_10-n_50-minVAF_0.02-m_25-fp_1e-05-fn_0.2-na_0.05-d_0.2-l_1-cov_10000	0.879464	1	1
simNo_24-s_10-n_50-minVAF_0.02-m_25-fp_1e-05-fn_0.2-na_0.05-d_0.2-l_1-cov_10000	0.647157	0.756693	1
simNo_25-s_10-n_50-minVAF_0.02-m_25-fp_1e-05-fn_0.2-na_0.05-d_0.2-l_1-cov_10000	1	1	1
simNo_26-s_10-n_50-minVAF_0.02-m_25-fp_1e-05-fn_0.2-na_0.05-d_0.2-l_1-cov_10000	0.471014	0.598843	1
simNo_27-s_10-n_50-minVAF_0.02-m_25-fp_1e-05-fn_0.2-na_0.05-d_0.2-l_1-cov_10000	0.795405	0.86881	1
simNo_28-s_10-n_50-minVAF_0.02-m_25-fp_1e-05-fn_0.2-na_0.05-d_0.2-l_1-cov_10000	0.80721	1	1
simNo_29-s_10-n_50-minVAF_0.02-m_25-fp_1e-05-fn_0.2-na_0.05-d_0.2-l_1-cov_10000	0.414807	0.59292	0.972917
simNo_30-s_10-n_50-minVAF_0.02-m_25-fp_1e-05-fn_0.2-na_0.05-d_0.2-l_1-cov_10000	0.659216	0.844672	1
simNo_31-s_10-n_50-minVAF_0.02-m_25-fp_1e-05-fn_0.2-na_0.05-d_0.2-l_1-cov_10000	0.815901	0.888784	1
simNo_32-s_10-n_50-minVAF_0.02-m_25-fp_1e-05-fn_0.2-na_0.05-d_0.2-l_1-cov_10000	1	1	1
simNo_33-s_10-n_50-minVAF_0.02-m_25-fp_1e-05-fn_0.2-na_0.05-d_0.2-l_1-cov_10000	0.725527	0.784864	0.925926
simNo_34-s_10-n_50-minVAF_0.02-m_25-fp_1e-05-fn_0.2-na_0.05-d_0.2-l_1-cov_10000	0.747372	0.832646	1
simNo_35-s_10-n_50-minVAF_0.02-m_25-fp_1e-05-fn_0.2-na_0.05-d_0.2-l_1-cov_10000	0.474455	0.69973	1
simNo_36-s_10-n_50-minVAF_0.02-m_25-fp_1e-05-fn_0.2-na_0.05-d_0.2-l_1-cov_10000	0.633635	0.769863	1
simNo_37-s_10-n_50-minVAF_0.02-m_25-fp_1e-05-fn_0.2-na_0.05-d_0.2-l_1-cov_10000	0.871795	0.887363	1
simNo_38-s_10-n_50-minVAF_0.02-m_25-fp_1e-05-fn_0.2-na_0.05-d_0.2-l_1-cov_10000	0.963925	0.942063	1
simNo_39-s_10-n_50-minVAF_0.02-m_25-fp_1e-05-fn_0.2-na_0.05-d_0.2-l_1-cov_10000	0.868875	0.887862	0.956522
simNo_40-s_10-n_50-minVAF_0.02-m_25-fp_1e-05-fn_0.2-na_0.05-d_0.2-l_1-cov_10000	0.71196	0.825326	0.991026
simNo_41-s_10-n_50-minVAF_0.02-m_25-fp_1e-05-fn_0.2-na_0.05-d_0.2-l_1-cov_10000	0.740675	0.855702	1
simNo_42-s_10-n_50-minVAF_0.02-m_25-fp_1e-05-fn_0.2-na_0.05-d_0.2-l_1-cov_10000	1	1	1
simNo_43-s_10-n_50-minVAF_0.02-m_25-fp_1e-05-fn_0.2-na_0.05-d_0.2-l_1-cov_10000	0.885621	0.93408	1
simNo_44-s_10-n_50-minVAF_0.02-m_25-fp_1e-05-fn_0.2-na_0.05-d_0.2-l_1-cov_10000	0.65838	0.742979	0.848485
simNo_45-s_10-n_50-minVAF_0.02-m_25-fp_1e-05-fn_0.2-na_0.05-d_0.2-l_1-cov_10000	0.736138	0.671775	0.970874
simNo_46-s_10-n_50-minVAF_0.02-m_25-fp_1e-05-fn_0.2-na_0.05-d_0.2-l_1-cov_10000	0.727451	0.921078	1
simNo_47-s_10-n_50-minVAF_0.02-m_25-fp_1e-05-fn_0.2-na_0.05-d_0.2-l_1-cov_10000	0.8084	0.903719	0.974866
simNo_48-s_10-n_50-minVAF_0.02-m_25-fp_1e-05-fn_0.2-na_0.05-d_0.2-l_1-cov_10000	0.925995	0.967644	1
simNo_49-s_10-n_50-minVAF_0.02-m_25-fp_1e-05-fn_0.2-na_0.05-d_0.2-l_1-cov_10000	0.611615	0.70895	1
simNo_50-s_10-n_50-minVAF_0.02-m_25-fp_1e-05-fn_0.2-na_0.05-d_0.2-l_1-cov_10000	0.833666	0.894031	1
simNo_51-s_10-n_50-minVAF_0.02-m_25-fp_1e-05-fn_0.2-na_0.05-d_0.2-l_1-cov_10000	0.858907	0.949383	1
simNo_52-s_10-n_50-minVAF_0.02-m_25-fp_1e-05-fn_0.2-na_0.05-d_0.2-l_1-cov_10000	0.462949	0.576032	1
simNo_53-s_10-n_50-minVAF_0.02-m_25-fp_1e-05-fn_0.2-na_0.05-d_0.2-l_1-cov_10000	0.828609	0.887433	1
simNo_54-s_10-n_50-minVAF_0.02-m_25-fp_1e-05-fn_0.2-na_0.05-d_0.2-l_1-cov_10000	0.721242	0.801063	0.86747
simNo_55-s_10-n_50-minVAF_0.02-m_25-fp_1e-05-fn_0.2-na_0.05-d_0.2-l_1-cov_10000	0.931839	1	1
simNo_56-s_10-n_50-minVAF_0.02-m_25-fp_1e-05-fn_0.2-na_0.05-d_0.2-l_1-cov_10000	0.376564	0.497677	1
simNo_57-s_10-n_50-minVAF_0.02-m_25-fp_1e-05-fn_0.2-na_0.05-d_0.2-l_1-cov_10000	0.492618	0.644639	1
simNo_58-s_10-n_50-minVAF_0.02-m_25-fp_1e-05-fn_0.2-na_0.05-d_0.2-l_1-cov_10000	0.846011	0.918212	1
simNo_59-s_10-n_50-minVAF_0.02-m_25-fp_1e-05-fn_0.2-na_0.05-d_0.2-l_1-cov_10000	0.623497	0.786485	1
simNo_60-s_10-n_50-minVAF_0.02-m_25-fp_1e-05-fn_0.2-na_0.05-d_0.2-l_1-cov_10000	0.981481	1	1
simNo_61-s_10-n_50-minVAF_0.02-m_25-fp_1e-05-fn_0.2-na_0.05-d_0.2-l_1-cov_10000	0.686074	0.781703	1
simNo_62-s_10-n_50-minVAF_0.02-m_25-fp_1e-05-fn_0.2-na_0.05-d_0.2-l_1-cov_10000	0.649351	0.751117	1
simNo_63-s_10-n_50-minVAF_0.02-m_25-fp_1e-05-fn_0.2-na_0.05-d_0.2-l_1-cov_10000	0.830711	0.755769	0.833333
simNo_64-s_10-n_50-minVAF_0.02-m_25-fp_1e-05-fn_0.2-na_0.05-d_0.2-l_1-cov_10000	1	1	1
simNo_65-s_10-n_50-minVAF_0.02-m_25-fp_1e-05-fn_0.2-na_0.05-d_0.2-l_1-cov_10000	0.586438	0.659127	1
simNo_66-s_10-n_50-minVAF_0.02-m_25-fp_1e-05-fn_0.2-na_0.05-d_0.2-l_1-cov_10000	0.402095	0.589245	1
simNo_67-s_10-n_50-minVAF_0.02-m_25-fp_1e-05-fn_0.2-na_0.05-d_0.2-l_1-cov_10000	0.5651	0.641902	1
simNo_68-s_10-n_50-minVAF_0.02-m_25-fp_1e-05-fn_0.2-na_0.05-d_0.2-l_1-cov_10000	1	1	1
simNo_69-s_10-n_50-minVAF_0.02-m_25-fp_1e-05-fn_0.2-na_0.05-d_0.2-l_1-cov_10000	0.553343	0.864767	1
simNo_70-s_10-n_50-minVAF_0.02-m_25-fp_1e-05-fn_0.2-na_0.05-d_0.2-l_1-cov_10000	1	1	1
simNo_71-s_10-n_50-minVAF_0.02-m_25-fp_1e-05-fn_0.2-na_0.05-d_0.2-l_1-cov_10000	0.739558	0.817326	1
simNo_72-s_10-n_50-minVAF_0.02-m_25-fp_1e-05-fn_0.2-na_0.05-d_0.2-l_1-cov_10000	0.888889	0.877006	1
simNo_73-s_10-n_50-minVAF_0.02-m_25-fp_1e-05-fn_0.2-na_0.05-d_0.2-l_1-cov_10000	0.530207	0.655399	0.967641
simNo_74-s_10-n_50-minVAF_0.02-m_25-fp_1e-05-fn_0.2-na_0.05-d_0.2-l_1-cov_10000	0.915254	0.94474	1
simNo_75-s_10-n_50-minVAF_0.02-m_25-fp_1e-05-fn_0.2-na_0.05-d_0.2-l_1-cov_10000	0.661932	0.912983	1
simNo_76-s_10-n_50-minVAF_0.02-m_25-fp_1e-05-fn_0.2-na_0.05-d_0.2-l_1-cov_10000	0.625092	0.629058	1
simNo_77-s_10-n_50-minVAF_0.02-m_25-fp_1e-05-fn_0.2-na_0.05-d_0.2-l_1-cov_10000	0.59475	0.934971	1
simNo_78-s_10-n_50-minVAF_0.02-m_25-fp_1e-05-fn_0.2-na_0.05-d_0.2-l_1-cov_10000	0.550647	0.711842	1
simNo_79-s_10-n_50-minVAF_0.02-m_25-fp_1e-05-fn_0.2-na_0.05-d_0.2-l_1-cov_10000	0.863043	0.907621	1
simNo_80-s_10-n_50-minVAF_0.02-m_25-fp_1e-05-fn_0.2-na_0.05-d_0.2-l_1-cov_10000	0.771429	0.858362	1
simNo_81-s_10-n_50-minVAF_0.02-m_25-fp_1e-05-fn_0.2-na_0.05-d_0.2-l_1-cov_10000	0.904468	0.937615	1
simNo_82-s_10-n_50-minVAF_0.02-m_25-fp_1e-05-fn_0.2-na_0.05-d_0.2-l_1-cov_10000	0.516855	0.643054	1
simNo_83-s_10-n_50-minVAF_0.02-m_25-fp_1e-05-fn_0.2-na_0.05-d_0.2-l_1-cov_10000	1	1	1
simNo_84-s_10-n_50-minVAF_0.02-m_25-fp_1e-05-fn_0.2-na_0.05-d_0.2-l_1-cov_10000	1	1	1
simNo_85-s_10-n_50-minVAF_0.02-m_25-fp_1e-05-fn_0.2-na_0.05-d_0.2-l_1-cov_10000	0.716783	0.872952	1
simNo_86-s_10-n_50-minVAF_0.02-m_25-fp_1e-05-fn_0.2-na_0.05-d_0.2-l_1-cov_10000	0.735987	0.827411	0.940299
simNo_87-s_10-n_50-minVAF_0.02-m_25-fp_1e-05-fn_0.2-na_0.05-d_0.2-l_1-cov_10000	0.441997	0.715316	0.943662
simNo_88-s_10-n_50-minVAF_0.02-m_25-fp_1e-05-fn_0.2-na_0.05-d_0.2-l_1-cov_10000	0.54929	0.681242	1
simNo_89-s_10-n_50-minVAF_0.02-m_25-fp_1e-05-fn_0.2-na_0.05-d_0.2-l_1-cov_10000	0.607982	0.751541	1
simNo_90-s_10-n_50-minVAF_0.02-m_25-fp_1e-05-fn_0.2-na_0.05-d_0.2-l_1-cov_10000	0.720621	0.839755	1
simNo_91-s_10-n_50-minVAF_0.02-m_25-fp_1e-05-fn_0.2-na_0.05-d_0.2-l_1-cov_10000	0.614098	0.794006	1
simNo_92-s_10-n_50-minVAF_0.02-m_25-fp_1e-05-fn_0.2-na_0.05-d_0.2-l_1-cov_10000	0.573971	0.773842	0.897436
simNo_93-s_10-n_50-minVAF_0.02-m_25-fp_1e-05-fn_0.2-na_0.05-d_0.2-l_1-cov_10000	0.904746	1	1
simNo_94-s_10-n_50-minVAF_0.02-m_25-fp_1e-05-fn_0.2-na_0.05-d_0.2-l_1-cov_10000	0.946347	0.921952	0.958904
simNo_95-s_10-n_50-minVAF_0.02-m_25-fp_1e-05-fn_0.2-na_0.05-d_0.2-l_1-cov_10000	1	1	1
simNo_96-s_10-n_50-minVAF_0.02-m_25-fp_1e-05-fn_0.2-na_0.05-d_0.2-l_1-cov_10000	0.711224	0.905279	1
simNo_97-s_10-n_50-minVAF_0.02-m_25-fp_1e-05-fn_0.2-na_0.05-d_0.2-l_1-cov_10000	0.719697	0.860331	1
simNo_98-s_10-n_50-minVAF_0.02-m_25-fp_1e-05-fn_0.2-na_0.05-d_0.2-l_1-cov_10000	0.563322	0.698472	1
simNo_99-s_10-n_50-minVAF_0.02-m_25-fp_1e-05-fn_0.2-na_0.05-d_0.2-l_1-cov_10000	1	1	1
simNo_100-s_10-n_50-minVAF_0.02-m_25-fp_1e-05-fn_0.2-na_0.05-d_0.2-l_1-cov_10000	0.410312	0.561758	1
simNo_1-s_10-n_50-minVAF_0.02-m_25-fp_1e-05-fn_0.2-na_0.05-d_0-l_5-cov_10000	1	0.978022	1
simNo_2-s_10-n_50-minVAF_0.02-m_25-fp_1e-05-fn_0.2-na_0.05-d_0-l_5-cov_10000	0.857209	0.852188	1
simNo_3-s_10-n_50-minVAF_0.02-m_25-fp_1e-05-fn_0.2-na_0.05-d_0-l_5-cov_10000	0.754722	0.847064	1
simNo_4-s_10-n_50-minVAF_0.02-m_25-fp_1e-05-fn_0.2-na_0.05-d_0-l_5-cov_10000	0.875687	0.944971	1
simNo_5-s_10-n_50-minVAF_0.02-m_25-fp_1e-05-fn_0.2-na_0.05-d_0-l_5-cov_10000	0.718204	0.824536	1
simNo_6-s_10-n_50-minVAF_0.02-m_25-fp_1e-05-fn_0.2-na_0.05-d_0-l_5-cov_10000	0.790521	0.883934	1
simNo_7-s_10-n_50-minVAF_0.02-m_25-fp_1e-05-fn_0.2-na_0.05-d_0-l_5-cov_10000	0.866131	0.963612	0.939759
simNo_8-s_10-n_50-minVAF_0.02-m_25-fp_1e-05-fn_0.2-na_0.05-d_0-l_5-cov_10000	0.734774	0.810679	1
simNo_9-s_10-n_50-minVAF_0.02-m_25-fp_1e-05-fn_0.2-na_0.05-d_0-l_5-cov_10000	0.905031	0.897118	1
simNo_10-s_10-n_50-minVAF_0.02-m_25-fp_1e-05-fn_0.2-na_0.05-d_0-l_5-cov_10000	0.606328	0.774228	1
simNo_11-s_10-n_50-minVAF_0.02-m_25-fp_1e-05-fn_0.2-na_0.05-d_0-l_5-cov_10000	0.754915	0.830412	1
simNo_12-s_10-n_50-minVAF_0.02-m_25-fp_1e-05-fn_0.2-na_0.05-d_0-l_5-cov_10000	0.830426	0.898863	1
simNo_13-s_10-n_50-minVAF_0.02-m_25-fp_1e-05-fn_0.2-na_0.05-d_0-l_5-cov_10000	0.67668	0.818555	1
simNo_14-s_10-n_50-minVAF_0.02-m_25-fp_1e-05-fn_0.2-na_0.05-d_0-l_5-cov_10000	0.982861	0.97639	1
simNo_15-s_10-n_50-minVAF_0.02-m_25-fp_1e-05-fn_0.2-na_0.05-d_0-l_5-cov_10000	0.770909	0.818303	0.945455
simNo_16-s_10-n_50-minVAF_0.02-m_25-fp_1e-05-fn_0.2-na_0.05-d_0-l_5-cov_10000	0.568708	0.798281	1
simNo_17-s_10-n_50-minVAF_0.02-m_25-fp_1e-05-fn_0.2-na_0.05-d_0-l_5-cov_10000	1	1	1
simNo_18-s_10-n_50-minVAF_0.02-m_25-fp_1e-05-fn_0.2-na_0.05-d_0-l_5-cov_10000	1	1	1
simNo_19-s_10-n_50-minVAF_0.02-m_25-fp_1e-05-fn_0.2-na_0.05-d_0-l_5-cov_10000	1	1	1
simNo_20-s_10-n_50-minVAF_0.02-m_25-fp_1e-05-fn_0.2-na_0.05-d_0-l_5-cov_10000	0.843137	0.867661	1
simNo_21-s_10-n_50-minVAF_0.02-m_25-fp_1e-05-fn_0.2-na_0.05-d_0-l_5-cov_10000	1	0.938776	1
simNo_22-s_10-n_50-minVAF_0.02-m_25-fp_1e-05-fn_0.2-na_0.05-d_0-l_5-cov_10000	0.92782	0.942956	1
simNo_23-s_10-n_50-minVAF_0.02-m_25-fp_1e-05-fn_0.2-na_0.05-d_0-l_5-cov_10000	1	1	1
simNo_24-s_10-n_50-minVAF_0.02-m_25-fp_1e-05-fn_0.2-na_0.05-d_0-l_5-cov_10000	0.858743	0.903809	1
simNo_25-s_10-n_50-minVAF_0.02-m_25-fp_1e-05-fn_0.2-na_0.05-d_0-l_5-cov_10000	1	1	0.97619
simNo_26-s_10-n_50-minVAF_0.02-m_25-fp_1e-05-fn_0.2-na_0.05-d_0-l_5-cov_10000	0.906951	0.978723	1
simNo_27-s_10-n_50-minVAF_0.02-m_25-fp_1e-05-fn_0.2-na_0.05-d_0-l_5-cov_10000	1	1	1
simNo_28-s_10-n_50-minVAF_0.02-m_25-fp_1e-05-fn_0.2-na_0.05-d_0-l_5-cov_10000	1	1	0.952381
simNo_29-s_10-n_50-minVAF_0.02-m_25-fp_1e-05-fn_0.2-na_0.05-d_0-l_5-cov_10000	0.654868	0.770506	0.855439
simNo_30-s_10-n_50-minVAF_0.02-m_25-fp_1e-05-fn_0.2-na_0.05-d_0-l_5-cov_10000	0.985124	0.946889	1
simNo_31-s_10-n_50-minVAF_0.02-m_25-fp_1e-05-fn_0.2-na_0.05-d_0-l_5-cov_10000	0.746954	0.825898	1
simNo_32-s_10-n_50-minVAF_0.02-m_25-fp_1e-05-fn_0.2-na_0.05-d_0-l_5-cov_10000	0.967871	0.981526	1
simNo_33-s_10-n_50-minVAF_0.02-m_25-fp_1e-05-fn_0.2-na_0.05-d_0-l_5-cov_10000	1	1	1
simNo_34-s_10-n_50-minVAF_0.02-m_25-fp_1e-05-fn_0.2-na_0.05-d_0-l_5-cov_10000	0.587949	0.738504	1
simNo_35-s_10-n_50-minVAF_0.02-m_25-fp_1e-05-fn_0.2-na_0.05-d_0-l_5-cov_10000	0.548485	0.730959	1
simNo_36-s_10-n_50-minVAF_0.02-m_25-fp_1e-05-fn_0.2-na_0.05-d_0-l_5-cov_10000	0.688998	0.892597	1
simNo_37-s_10-n_50-minVAF_0.02-m_25-fp_1e-05-fn_0.2-na_0.05-d_0-l_5-cov_10000	1	1	1
simNo_38-s_10-n_50-minVAF_0.02-m_25-fp_1e-05-fn_0.2-na_0.05-d_0-l_5-cov_10000	0.969734	0.983051	1
simNo_39-s_10-n_50-minVAF_0.02-m_25-fp_1e-05-fn_0.2-na_0.05-d_0-l_5-cov_10000	0.794902	0.867531	1
simNo_40-s_10-n_50-minVAF_0.02-m_25-fp_1e-05-fn_0.2-na_0.05-d_0-l_5-cov_10000	0.758103	0.841124	1
simNo_41-s_10-n_50-minVAF_0.02-m_25-fp_1e-05-fn_0.2-na_0.05-d_0-l_5-cov_10000	0.96224	0.984375	1
simNo_42-s_10-n_50-minVAF_0.02-m_25-fp_1e-05-fn_0.2-na_0.05-d_0-l_5-cov_10000	1	1	1
simNo_43-s_10-n_50-minVAF_0.02-m_25-fp_1e-05-fn_0.2-na_0.05-d_0-l_5-cov_10000	0.861111	0.986806	1
simNo_44-s_10-n_50-minVAF_0.02-m_25-fp_1e-05-fn_0.2-na_0.05-d_0-l_5-cov_10000	0.615018	0.735185	0.924242
simNo_45-s_10-n_50-minVAF_0.02-m_25-fp_1e-05-fn_0.2-na_0.05-d_0-l_5-cov_10000	0.83748	0.94932	1
simNo_46-s_10-n_50-minVAF_0.02-m_25-fp_1e-05-fn_0.2-na_0.05-d_0-l_5-cov_10000	0.828942	0.912662	0.961039
simNo_47-s_10-n_50-minVAF_0.02-m_25-fp_1e-05-fn_0.2-na_0.05-d_0-l_5-cov_10000	0.801846	0.881627	1
simNo_48-s_10-n_50-minVAF_0.02-m_25-fp_1e-05-fn_0.2-na_0.05-d_0-l_5-cov_10000	0.930693	0.952039	1
simNo_49-s_10-n_50-minVAF_0.02-m_25-fp_1e-05-fn_0.2-na_0.05-d_0-l_5-cov_10000	0.768875	0.882138	1
simNo_50-s_10-n_50-minVAF_0.02-m_25-fp_1e-05-fn_0.2-na_0.05-d_0-l_5-cov_10000	0.894505	0.967168	1
simNo_51-s_10-n_50-minVAF_0.02-m_25-fp_1e-05-fn_0.2-na_0.05-d_0-l_5-cov_10000	0.874552	0.939785	1
simNo_52-s_10-n_50-minVAF_0.02-m_25-fp_1e-05-fn_0.2-na_0.05-d_0-l_5-cov_10000	0.92755	0.91839	1
simNo_53-s_10-n_50-minVAF_0.02-m_25-fp_1e-05-fn_0.2-na_0.05-d_0-l_5-cov_10000	1	1	1
simNo_54-s_10-n_50-minVAF_0.02-m_25-fp_1e-05-fn_0.2-na_0.05-d_0-l_5-cov_10000	0.910638	0.952115	0.797872
simNo_55-s_10-n_50-minVAF_0.02-m_25-fp_1e-05-fn_0.2-na_0.05-d_0-l_5-cov_10000	0.892496	0.927008	1
simNo_56-s_10-n_50-minVAF_0.02-m_25-fp_1e-05-fn_0.2-na_0.05-d_0-l_5-cov_10000	0.668031	0.780617	1
simNo_57-s_10-n_50-minVAF_0.02-m_25-fp_1e-05-fn_0.2-na_0.05-d_0-l_5-cov_10000	0.791777	0.938249	1
simNo_58-s_10-n_50-minVAF_0.02-m_25-fp_1e-05-fn_0.2-na_0.05-d_0-l_5-cov_10000	0.888889	0.896821	1
simNo_59-s_10-n_50-minVAF_0.02-m_25-fp_1e-05-fn_0.2-na_0.05-d_0-l_5-cov_10000	0.834101	0.909098	1
simNo_60-s_10-n_50-minVAF_0.02-m_25-fp_1e-05-fn_0.2-na_0.05-d_0-l_5-cov_10000	1	1	1
simNo_61-s_10-n_50-minVAF_0.02-m_25-fp_1e-05-fn_0.2-na_0.05-d_0-l_5-cov_10000	0.816071	0.863331	1
simNo_62-s_10-n_50-minVAF_0.02-m_25-fp_1e-05-fn_0.2-na_0.05-d_0-l_5-cov_10000	0.842982	1	1
simNo_63-s_10-n_50-minVAF_0.02-m_25-fp_1e-05-fn_0.2-na_0.05-d_0-l_5-cov_10000	1	1	1
simNo_64-s_10-n_50-minVAF_0.02-m_25-fp_1e-05-fn_0.2-na_0.05-d_0-l_5-cov_10000	1	0.97561	1
simNo_65-s_10-n_50-minVAF_0.02-m_25-fp_1e-05-fn_0.2-na_0.05-d_0-l_5-cov_10000	0.700752	0.784912	0.965116
simNo_66-s_10-n_50-minVAF_0.02-m_25-fp_1e-05-fn_0.2-na_0.05-d_0-l_5-cov_10000	0.777143	0.792378	1
simNo_67-s_10-n_50-minVAF_0.02-m_25-fp_1e-05-fn_0.2-na_0.05-d_0-l_5-cov_10000	1	1	1
simNo_68-s_10-n_50-minVAF_0.02-m_25-fp_1e-05-fn_0.2-na_0.05-d_0-l_5-cov_10000	1	1	1
simNo_69-s_10-n_50-minVAF_0.02-m_25-fp_1e-05-fn_0.2-na_0.05-d_0-l_5-cov_10000	0.898573	0.924519	1
simNo_70-s_10-n_50-minVAF_0.02-m_25-fp_1e-05-fn_0.2-na_0.05-d_0-l_5-cov_10000	0.970344	0.938186	1
simNo_71-s_10-n_50-minVAF_0.02-m_25-fp_1e-05-fn_0.2-na_0.05-d_0-l_5-cov_10000	0.941558	0.948472	1
simNo_72-s_10-n_50-minVAF_0.02-m_25-fp_1e-05-fn_0.2-na_0.05-d_0-l_5-cov_10000	0.786171	0.810486	1
simNo_73-s_10-n_50-minVAF_0.02-m_25-fp_1e-05-fn_0.2-na_0.05-d_0-l_5-cov_10000	0.700691	0.792625	0.977346
simNo_74-s_10-n_50-minVAF_0.02-m_25-fp_1e-05-fn_0.2-na_0.05-d_0-l_5-cov_10000	0.915712	0.925347	1
simNo_75-s_10-n_50-minVAF_0.02-m_25-fp_1e-05-fn_0.2-na_0.05-d_0-l_5-cov_10000	0.822596	0.883333	1
simNo_76-s_10-n_50-minVAF_0.02-m_25-fp_1e-05-fn_0.2-na_0.05-d_0-l_5-cov_10000	0.647594	0.768781	1
simNo_77-s_10-n_50-minVAF_0.02-m_25-fp_1e-05-fn_0.2-na_0.05-d_0-l_5-cov_10000	0.94375	0.957464	1
simNo_78-s_10-n_50-minVAF_0.02-m_25-fp_1e-05-fn_0.2-na_0.05-d_0-l_5-cov_10000	0.780624	0.882636	1
simNo_79-s_10-n_50-minVAF_0.02-m_25-fp_1e-05-fn_0.2-na_0.05-d_0-l_5-cov_10000	1	0.959596	1
simNo_80-s_10-n_50-minVAF_0.02-m_25-fp_1e-05-fn_0.2-na_0.05-d_0-l_5-cov_10000	0.912727	0.909196	0.973247
simNo_81-s_10-n_50-minVAF_0.02-m_25-fp_1e-05-fn_0.2-na_0.05-d_0-l_5-cov_10000	1	0.978723	1
simNo_82-s_10-n_50-minVAF_0.02-m_25-fp_1e-05-fn_0.2-na_0.05-d_0-l_5-cov_10000	0.467725	0.682686	1
simNo_83-s_10-n_50-minVAF_0.02-m_25-fp_1e-05-fn_0.2-na_0.05-d_0-l_5-cov_10000	0.83738	0.873536	1
simNo_84-s_10-n_50-minVAF_0.02-m_25-fp_1e-05-fn_0.2-na_0.05-d_0-l_5-cov_10000	0.949187	1	1
simNo_85-s_10-n_50-minVAF_0.02-m_25-fp_1e-05-fn_0.2-na_0.05-d_0-l_5-cov_10000	0.733844	0.808917	1
simNo_86-s_10-n_50-minVAF_0.02-m_25-fp_1e-05-fn_0.2-na_0.05-d_0-l_5-cov_10000	0.828571	0.923231	1
simNo_87-s_10-n_50-minVAF_0.02-m_25-fp_1e-05-fn_0.2-na_0.05-d_0-l_5-cov_10000	0.705431	0.92105	1
simNo_88-s_10-n_50-minVAF_0.02-m_25-fp_1e-05-fn_0.2-na_0.05-d_0-l_5-cov_10000	0.797101	0.937833	1
simNo_89-s_10-n_50-minVAF_0.02-m_25-fp_1e-05-fn_0.2-na_0.05-d_0-l_5-cov_10000	0.662944	0.7424	0.762887
simNo_90-s_10-n_50-minVAF_0.02-m_25-fp_1e-05-fn_0.2-na_0.05-d_0-l_5-cov_10000	0.822103	0.830458	1
simNo_91-s_10-n_50-minVAF_0.02-m_25-fp_1e-05-fn_0.2-na_0.05-d_0-l_5-cov_10000	0.747734	0.839012	1
simNo_92-s_10-n_50-minVAF_0.02-m_25-fp_1e-05-fn_0.2-na_0.05-d_0-l_5-cov_10000	0.820513	0.917133	0.933333
simNo_93-s_10-n_50-minVAF_0.02-m_25-fp_1e-05-fn_0.2-na_0.05-d_0-l_5-cov_10000	1	1	1
simNo_94-s_10-n_50-minVAF_0.02-m_25-fp_1e-05-fn_0.2-na_0.05-d_0-l_5-cov_10000	0.903946	0.938469	1
simNo_95-s_10-n_50-minVAF_0.02-m_25-fp_1e-05-fn_0.2-na_0.05-d_0-l_5-cov_10000	0.971014	0.942029	0.971014
simNo_96-s_10-n_50-minVAF_0.02-m_25-fp_1e-05-fn_0.2-na_0.05-d_0-l_5-cov_10000	0.885714	0.951209	1
simNo_97-s_10-n_50-minVAF_0.02-m_25-fp_1e-05-fn_0.2-na_0.05-d_0-l_5-cov_10000	0.672263	0.876346	1
simNo_98-s_10-n_50-minVAF_0.02-m_25-fp_1e-05-fn_0.2-na_0.05-d_0-l_5-cov_10000	0.727104	0.828805	1
simNo_99-s_10-n_50-minVAF_0.02-m_25-fp_1e-05-fn_0.2-na_0.05-d_0-l_5-cov_10000	0.822222	1	1
simNo_100-s_10-n_50-minVAF_0.02-m_25-fp_1e-05-fn_0.2-na_0.05-d_0-l_5-cov_10000	0.909901	0.976022	1
simNo_1-s_10-n_50-minVAF_0.02-m_25-fp_1e-05-fn_0.2-na_0.05-d_0.1-l_5-cov_10000	0.95393	0.978261	1
simNo_2-s_10-n_50-minVAF_0.02-m_25-fp_1e-05-fn_0.2-na_0.05-d_0.1-l_5-cov_10000	0.933333	0.906037	1
simNo_3-s_10-n_50-minVAF_0.02-m_25-fp_1e-05-fn_0.2-na_0.05-d_0.1-l_5-cov_10000	0.802044	0.873738	0.933962
simNo_4-s_10-n_50-minVAF_0.02-m_25-fp_1e-05-fn_0.2-na_0.05-d_0.1-l_5-cov_10000	0.958112	0.913356	0.939655
simNo_5-s_10-n_50-minVAF_0.02-m_25-fp_1e-05-fn_0.2-na_0.05-d_0.1-l_5-cov_10000	0.622545	0.788723	0.973913
simNo_6-s_10-n_50-minVAF_0.02-m_25-fp_1e-05-fn_0.2-na_0.05-d_0.1-l_5-cov_10000	0.846684	0.96976	1
simNo_7-s_10-n_50-minVAF_0.02-m_25-fp_1e-05-fn_0.2-na_0.05-d_0.1-l_5-cov_10000	0.828414	0.89967	0.950495
simNo_8-s_10-n_50-minVAF_0.02-m_25-fp_1e-05-fn_0.2-na_0.05-d_0.1-l_5-cov_10000	0.723479	0.780112	1
simNo_9-s_10-n_50-minVAF_0.02-m_25-fp_1e-05-fn_0.2-na_0.05-d_0.1-l_5-cov_10000	0.769715	0.823904	1
simNo_10-s_10-n_50-minVAF_0.02-m_25-fp_1e-05-fn_0.2-na_0.05-d_0.1-l_5-cov_10000	0.701469	0.892642	0.976847
simNo_11-s_10-n_50-minVAF_0.02-m_25-fp_1e-05-fn_0.2-na_0.05-d_0.1-l_5-cov_10000	0.745126	0.817032	1
simNo_12-s_10-n_50-minVAF_0.02-m_25-fp_1e-05-fn_0.2-na_0.05-d_0.1-l_5-cov_10000	1	1	1
simNo_13-s_10-n_50-minVAF_0.02-m_25-fp_1e-05-fn_0.2-na_0.05-d_0.1-l_5-cov_10000	0.70181	0.806314	1
simNo_14-s_10-n_50-minVAF_0.02-m_25-fp_1e-05-fn_0.2-na_0.05-d_0.1-l_5-cov_10000	0.972603	0.979452	1
simNo_15-s_10-n_50-minVAF_0.02-m_25-fp_1e-05-fn_0.2-na_0.05-d_0.1-l_5-cov_10000	0.611346	0.709099	1
simNo_16-s_10-n_50-minVAF_0.02-m_25-fp_1e-05-fn_0.2-na_0.05-d_0.1-l_5-cov_10000	0.882353	0.921569	1
simNo_17-s_10-n_50-minVAF_0.02-m_25-fp_1e-05-fn_0.2-na_0.05-d_0.1-l_5-cov_10000	0.904661	0.938358	1
simNo_18-s_10-n_50-minVAF_0.02-m_25-fp_1e-05-fn_0.2-na_0.05-d_0.1-l_5-cov_10000	0.923246	0.969737	1
simNo_19-s_10-n_50-minVAF_0.02-m_25-fp_1e-05-fn_0.2-na_0.05-d_0.1-l_5-cov_10000	1	0.977273	0.943182
simNo_20-s_10-n_50-minVAF_0.02-m_25-fp_1e-05-fn_0.2-na_0.05-d_0.1-l_5-cov_10000	0.828304	0.923981	0.957895
simNo_21-s_10-n_50-minVAF_0.02-m_25-fp_1e-05-fn_0.2-na_0.05-d_0.1-l_5-cov_10000	1	1	1
simNo_22-s_10-n_50-minVAF_0.02-m_25-fp_1e-05-fn_0.2-na_0.05-d_0.1-l_5-cov_10000	0.912403	0.956602	1
simNo_23-s_10-n_50-minVAF_0.02-m_25-fp_1e-05-fn_0.2-na_0.05-d_0.1-l_5-cov_10000	1	1	1
simNo_24-s_10-n_50-minVAF_0.02-m_25-fp_1e-05-fn_0.2-na_0.05-d_0.1-l_5-cov_10000	0.954369	0.90386	1
simNo_25-s_10-n_50-minVAF_0.02-m_25-fp_1e-05-fn_0.2-na_0.05-d_0.1-l_5-cov_10000	0.817473	1	1
simNo_26-s_10-n_50-minVAF_0.02-m_25-fp_1e-05-fn_0.2-na_0.05-d_0.1-l_5-cov_10000	0.804785	0.871346	1
simNo_27-s_10-n_50-minVAF_0.02-m_25-fp_1e-05-fn_0.2-na_0.05-d_0.1-l_5-cov_10000	0.927586	0.948738	1
simNo_28-s_10-n_50-minVAF_0.02-m_25-fp_1e-05-fn_0.2-na_0.05-d_0.1-l_5-cov_10000	1	1	0.952
simNo_29-s_10-n_50-minVAF_0.02-m_25-fp_1e-05-fn_0.2-na_0.05-d_0.1-l_5-cov_10000	0.654868	0.725566	0.930702
simNo_30-s_10-n_50-minVAF_0.02-m_25-fp_1e-05-fn_0.2-na_0.05-d_0.1-l_5-cov_10000	0.944828	0.958689	1
simNo_31-s_10-n_50-minVAF_0.02-m_25-fp_1e-05-fn_0.2-na_0.05-d_0.1-l_5-cov_10000	0.73872	0.797229	1
simNo_32-s_10-n_50-minVAF_0.02-m_25-fp_1e-05-fn_0.2-na_0.05-d_0.1-l_5-cov_10000	0.954082	0.988848	1
simNo_33-s_10-n_50-minVAF_0.02-m_25-fp_1e-05-fn_0.2-na_0.05-d_0.1-l_5-cov_10000	0.914657	1	1
simNo_34-s_10-n_50-minVAF_0.02-m_25-fp_1e-05-fn_0.2-na_0.05-d_0.1-l_5-cov_10000	0.889699	0.891294	1
simNo_35-s_10-n_50-minVAF_0.02-m_25-fp_1e-05-fn_0.2-na_0.05-d_0.1-l_5-cov_10000	0.458949	0.769467	1
simNo_36-s_10-n_50-minVAF_0.02-m_25-fp_1e-05-fn_0.2-na_0.05-d_0.1-l_5-cov_10000	0.816451	0.813246	0.934783
simNo_37-s_10-n_50-minVAF_0.02-m_25-fp_1e-05-fn_0.2-na_0.05-d_0.1-l_5-cov_10000	0.940387	0.967213	1
simNo_38-s_10-n_50-minVAF_0.02-m_25-fp_1e-05-fn_0.2-na_0.05-d_0.1-l_5-cov_10000	0.968112	0.982143	0.964286
simNo_39-s_10-n_50-minVAF_0.02-m_25-fp_1e-05-fn_0.2-na_0.05-d_0.1-l_5-cov_10000	0.94958	1	0.952941
simNo_40-s_10-n_50-minVAF_0.02-m_25-fp_1e-05-fn_0.2-na_0.05-d_0.1-l_5-cov_10000	0.846995	0.932868	1
simNo_41-s_10-n_50-minVAF_0.02-m_25-fp_1e-05-fn_0.2-na_0.05-d_0.1-l_5-cov_10000	0.927283	0.917647	0.929412
simNo_42-s_10-n_50-minVAF_0.02-m_25-fp_1e-05-fn_0.2-na_0.05-d_0.1-l_5-cov_10000	0.89899	0.950835	1
simNo_43-s_10-n_50-minVAF_0.02-m_25-fp_1e-05-fn_0.2-na_0.05-d_0.1-l_5-cov_10000	1	1	1
simNo_44-s_10-n_50-minVAF_0.02-m_25-fp_1e-05-fn_0.2-na_0.05-d_0.1-l_5-cov_10000	0.77841	0.788157	0.924812
simNo_45-s_10-n_50-minVAF_0.02-m_25-fp_1e-05-fn_0.2-na_0.05-d_0.1-l_5-cov_10000	0.798949	0.918919	1
simNo_46-s_10-n_50-minVAF_0.02-m_25-fp_1e-05-fn_0.2-na_0.05-d_0.1-l_5-cov_10000	0.971429	1	1
simNo_47-s_10-n_50-minVAF_0.02-m_25-fp_1e-05-fn_0.2-na_0.05-d_0.1-l_5-cov_10000	0.702799	0.843623	0.956522
simNo_48-s_10-n_50-minVAF_0.02-m_25-fp_1e-05-fn_0.2-na_0.05-d_0.1-l_5-cov_10000	1	0.972603	1
simNo_49-s_10-n_50-minVAF_0.02-m_25-fp_1e-05-fn_0.2-na_0.05-d_0.1-l_5-cov_10000	0.876392	0.859428	1
simNo_50-s_10-n_50-minVAF_0.02-m_25-fp_1e-05-fn_0.2-na_0.05-d_0.1-l_5-cov_10000	0.934311	0.97619	1
simNo_51-s_10-n_50-minVAF_0.02-m_25-fp_1e-05-fn_0.2-na_0.05-d_0.1-l_5-cov_10000	0.728507	0.824837	0.752137
simNo_52-s_10-n_50-minVAF_0.02-m_25-fp_1e-05-fn_0.2-na_0.05-d_0.1-l_5-cov_10000	0.701233	0.832226	1
simNo_53-s_10-n_50-minVAF_0.02-m_25-fp_1e-05-fn_0.2-na_0.05-d_0.1-l_5-cov_10000	0.912379	0.930756	1
simNo_54-s_10-n_50-minVAF_0.02-m_25-fp_1e-05-fn_0.2-na_0.05-d_0.1-l_5-cov_10000	0.872753	0.894734	0.9
simNo_55-s_10-n_50-minVAF_0.02-m_25-fp_1e-05-fn_0.2-na_0.05-d_0.1-l_5-cov_10000	0.816166	0.856853	0.934426
simNo_56-s_10-n_50-minVAF_0.02-m_25-fp_1e-05-fn_0.2-na_0.05-d_0.1-l_5-cov_10000	0.693287	0.805372	1
simNo_57-s_10-n_50-minVAF_0.02-m_25-fp_1e-05-fn_0.2-na_0.05-d_0.1-l_5-cov_10000	0.814152	0.907243	1
simNo_58-s_10-n_50-minVAF_0.02-m_25-fp_1e-05-fn_0.2-na_0.05-d_0.1-l_5-cov_10000	0.901961	1	1
simNo_59-s_10-n_50-minVAF_0.02-m_25-fp_1e-05-fn_0.2-na_0.05-d_0.1-l_5-cov_10000	0.744746	0.843917	1
simNo_60-s_10-n_50-minVAF_0.02-m_25-fp_1e-05-fn_0.2-na_0.05-d_0.1-l_5-cov_10000	1	1	1
simNo_61-s_10-n_50-minVAF_0.02-m_25-fp_1e-05-fn_0.2-na_0.05-d_0.1-l_5-cov_10000	0.772653	0.919037	1
simNo_62-s_10-n_50-minVAF_0.02-m_25-fp_1e-05-fn_0.2-na_0.05-d_0.1-l_5-cov_10000	0.943287	0.923641	1
simNo_63-s_10-n_50-minVAF_0.02-m_25-fp_1e-05-fn_0.2-na_0.05-d_0.1-l_5-cov_10000	1	1	1
simNo_64-s_10-n_50-minVAF_0.02-m_25-fp_1e-05-fn_0.2-na_0.05-d_0.1-l_5-cov_10000	0.839571	0.898667	1
simNo_65-s_10-n_50-minVAF_0.02-m_25-fp_1e-05-fn_0.2-na_0.05-d_0.1-l_5-cov_10000	0.910867	1	0.953846
simNo_66-s_10-n_50-minVAF_0.02-m_25-fp_1e-05-fn_0.2-na_0.05-d_0.1-l_5-cov_10000	0.664722	0.706821	1
simNo_67-s_10-n_50-minVAF_0.02-m_25-fp_1e-05-fn_0.2-na_0.05-d_0.1-l_5-cov_10000	0.820761	0.879616	1
simNo_68-s_10-n_50-minVAF_0.02-m_25-fp_1e-05-fn_0.2-na_0.05-d_0.1-l_5-cov_10000	0.881198	0.932618	1
simNo_69-s_10-n_50-minVAF_0.02-m_25-fp_1e-05-fn_0.2-na_0.05-d_0.1-l_5-cov_10000	0.668046	0.931608	1
simNo_70-s_10-n_50-minVAF_0.02-m_25-fp_1e-05-fn_0.2-na_0.05-d_0.1-l_5-cov_10000	1	1	1
simNo_71-s_10-n_50-minVAF_0.02-m_25-fp_1e-05-fn_0.2-na_0.05-d_0.1-l_5-cov_10000	0.846591	0.830511	1
simNo_72-s_10-n_50-minVAF_0.02-m_25-fp_1e-05-fn_0.2-na_0.05-d_0.1-l_5-cov_10000	0.851482	0.945117	1
simNo_73-s_10-n_50-minVAF_0.02-m_25-fp_1e-05-fn_0.2-na_0.05-d_0.1-l_5-cov_10000	0.625848	0.777204	0.96327
simNo_74-s_10-n_50-minVAF_0.02-m_25-fp_1e-05-fn_0.2-na_0.05-d_0.1-l_5-cov_10000	1	1	1
simNo_75-s_10-n_50-minVAF_0.02-m_25-fp_1e-05-fn_0.2-na_0.05-d_0.1-l_5-cov_10000	0.706528	0.898885	1
simNo_76-s_10-n_50-minVAF_0.02-m_25-fp_1e-05-fn_0.2-na_0.05-d_0.1-l_5-cov_10000	0.604247	0.761129	1
simNo_77-s_10-n_50-minVAF_0.02-m_25-fp_1e-05-fn_0.2-na_0.05-d_0.1-l_5-cov_10000	0.965812	0.97906	1
simNo_78-s_10-n_50-minVAF_0.02-m_25-fp_1e-05-fn_0.2-na_0.05-d_0.1-l_5-cov_10000	0.831382	0.805885	1
simNo_79-s_10-n_50-minVAF_0.02-m_25-fp_1e-05-fn_0.2-na_0.05-d_0.1-l_5-cov_10000	0.96087	0.947019	0.991304
simNo_80-s_10-n_50-minVAF_0.02-m_25-fp_1e-05-fn_0.2-na_0.05-d_0.1-l_5-cov_10000	0.891445	0.943967	0.9752
simNo_81-s_10-n_50-minVAF_0.02-m_25-fp_1e-05-fn_0.2-na_0.05-d_0.1-l_5-cov_10000	0.853909	0.880046	1
simNo_82-s_10-n_50-minVAF_0.02-m_25-fp_1e-05-fn_0.2-na_0.05-d_0.1-l_5-cov_10000	0.450669	0.651476	1
simNo_83-s_10-n_50-minVAF_0.02-m_25-fp_1e-05-fn_0.2-na_0.05-d_0.1-l_5-cov_10000	0.867788	0.909019	1
simNo_84-s_10-n_50-minVAF_0.02-m_25-fp_1e-05-fn_0.2-na_0.05-d_0.1-l_5-cov_10000	1	0.978261	1
simNo_85-s_10-n_50-minVAF_0.02-m_25-fp_1e-05-fn_0.2-na_0.05-d_0.1-l_5-cov_10000	0.837349	0.944789	0.915663
simNo_86-s_10-n_50-minVAF_0.02-m_25-fp_1e-05-fn_0.2-na_0.05-d_0.1-l_5-cov_10000	0.660583	0.844827	1
simNo_87-s_10-n_50-minVAF_0.02-m_25-fp_1e-05-fn_0.2-na_0.05-d_0.1-l_5-cov_10000	0.498608	0.769478	0.887324
simNo_88-s_10-n_50-minVAF_0.02-m_25-fp_1e-05-fn_0.2-na_0.05-d_0.1-l_5-cov_10000	0.875232	0.943454	1
simNo_89-s_10-n_50-minVAF_0.02-m_25-fp_1e-05-fn_0.2-na_0.05-d_0.1-l_5-cov_10000	0.935287	0.870726	1
simNo_90-s_10-n_50-minVAF_0.02-m_25-fp_1e-05-fn_0.2-na_0.05-d_0.1-l_5-cov_10000	0.762564	0.849089	1
simNo_91-s_10-n_50-minVAF_0.02-m_25-fp_1e-05-fn_0.2-na_0.05-d_0.1-l_5-cov_10000	0.735061	0.828875	0.962963
simNo_92-s_10-n_50-minVAF_0.02-m_25-fp_1e-05-fn_0.2-na_0.05-d_0.1-l_5-cov_10000	0.820513	0.88862	1
simNo_93-s_10-n_50-minVAF_0.02-m_25-fp_1e-05-fn_0.2-na_0.05-d_0.1-l_5-cov_10000	1	1	1
simNo_94-s_10-n_50-minVAF_0.02-m_25-fp_1e-05-fn_0.2-na_0.05-d_0.1-l_5-cov_10000	0.96	0.985333	1
simNo_95-s_10-n_50-minVAF_0.02-m_25-fp_1e-05-fn_0.2-na_0.05-d_0.1-l_5-cov_10000	1	1	1
simNo_96-s_10-n_50-minVAF_0.02-m_25-fp_1e-05-fn_0.2-na_0.05-d_0.1-l_5-cov_10000	0.889655	0.930911	0.965517
simNo_97-s_10-n_50-minVAF_0.02-m_25-fp_1e-05-fn_0.2-na_0.05-d_0.1-l_5-cov_10000	0.733242	0.880975	0.863636
simNo_98-s_10-n_50-minVAF_0.02-m_25-fp_1e-05-fn_0.2-na_0.05-d_0.1-l_5-cov_10000	0.666667	0.754969	1
simNo_99-s_10-n_50-minVAF_0.02-m_25-fp_1e-05-fn_0.2-na_0.05-d_0.1-l_5-cov_10000	0.631217	0.874852	1
simNo_100-s_10-n_50-minVAF_0.02-m_25-fp_1e-05-fn_0.2-na_0.05-d_0.1-l_5-cov_10000	0.931907	0.959198	1
simNo_1-s_10-n_50-minVAF_0.02-m_25-fp_1e-05-fn_0.2-na_0.05-d_0.2-l_5-cov_10000	0.96112	0.936087	1
simNo_2-s_10-n_50-minVAF_0.02-m_25-fp_1e-05-fn_0.2-na_0.05-d_0.2-l_5-cov_10000	0.866558	0.876306	0.961538
simNo_3-s_10-n_50-minVAF_0.02-m_25-fp_1e-05-fn_0.2-na_0.05-d_0.2-l_5-cov_10000	0.693929	0.843458	1
simNo_4-s_10-n_50-minVAF_0.02-m_25-fp_1e-05-fn_0.2-na_0.05-d_0.2-l_5-cov_10000	0.869878	0.916395	1
simNo_5-s_10-n_50-minVAF_0.02-m_25-fp_1e-05-fn_0.2-na_0.05-d_0.2-l_5-cov_10000	0.68691	0.766637	0.867925
simNo_6-s_10-n_50-minVAF_0.02-m_25-fp_1e-05-fn_0.2-na_0.05-d_0.2-l_5-cov_10000	0.841473	0.863599	1
simNo_7-s_10-n_50-minVAF_0.02-m_25-fp_1e-05-fn_0.2-na_0.05-d_0.2-l_5-cov_10000	0.845796	0.921794	0.950495
simNo_8-s_10-n_50-minVAF_0.02-m_25-fp_1e-05-fn_0.2-na_0.05-d_0.2-l_5-cov_10000	0.747614	0.80825	1
simNo_9-s_10-n_50-minVAF_0.02-m_25-fp_1e-05-fn_0.2-na_0.05-d_0.2-l_5-cov_10000	0.762376	0.817264	0.970297
simNo_10-s_10-n_50-minVAF_0.02-m_25-fp_1e-05-fn_0.2-na_0.05-d_0.2-l_5-cov_10000	0.602333	0.764014	1
simNo_11-s_10-n_50-minVAF_0.02-m_25-fp_1e-05-fn_0.2-na_0.05-d_0.2-l_5-cov_10000	0.7391	0.873758	1
simNo_12-s_10-n_50-minVAF_0.02-m_25-fp_1e-05-fn_0.2-na_0.05-d_0.2-l_5-cov_10000	0.894007	1	0.883721
simNo_13-s_10-n_50-minVAF_0.02-m_25-fp_1e-05-fn_0.2-na_0.05-d_0.2-l_5-cov_10000	0.773445	0.786472	1
simNo_14-s_10-n_50-minVAF_0.02-m_25-fp_1e-05-fn_0.2-na_0.05-d_0.2-l_5-cov_10000	0.913699	0.94828	1
simNo_15-s_10-n_50-minVAF_0.02-m_25-fp_1e-05-fn_0.2-na_0.05-d_0.2-l_5-cov_10000	0.757197	0.768968	1
simNo_16-s_10-n_50-minVAF_0.02-m_25-fp_1e-05-fn_0.2-na_0.05-d_0.2-l_5-cov_10000	0.747894	0.791662	1
simNo_17-s_10-n_50-minVAF_0.02-m_25-fp_1e-05-fn_0.2-na_0.05-d_0.2-l_5-cov_10000	1	1	1
simNo_18-s_10-n_50-minVAF_0.02-m_25-fp_1e-05-fn_0.2-na_0.05-d_0.2-l_5-cov_10000	1	0.932432	1
simNo_19-s_10-n_50-minVAF_0.02-m_25-fp_1e-05-fn_0.2-na_0.05-d_0.2-l_5-cov_10000	1	1	1
simNo_20-s_10-n_50-minVAF_0.02-m_25-fp_1e-05-fn_0.2-na_0.05-d_0.2-l_5-cov_10000	0.837092	0.889181	1
simNo_21-s_10-n_50-minVAF_0.02-m_25-fp_1e-05-fn_0.2-na_0.05-d_0.2-l_5-cov_10000	1	0.851485	0.930693
simNo_22-s_10-n_50-minVAF_0.02-m_25-fp_1e-05-fn_0.2-na_0.05-d_0.2-l_5-cov_10000	0.922581	0.963364	1
simNo_23-s_10-n_50-minVAF_0.02-m_25-fp_1e-05-fn_0.2-na_0.05-d_0.2-l_5-cov_10000	0.967273	1	1
simNo_24-s_10-n_50-minVAF_0.02-m_25-fp_1e-05-fn_0.2-na_0.05-d_0.2-l_5-cov_10000	0.83301	0.923678	1
simNo_25-s_10-n_50-minVAF_0.02-m_25-fp_1e-05-fn_0.2-na_0.05-d_0.2-l_5-cov_10000	1	1	1
simNo_26-s_10-n_50-minVAF_0.02-m_25-fp_1e-05-fn_0.2-na_0.05-d_0.2-l_5-cov_10000	0.933446	0.94718	0.952756
simNo_27-s_10-n_50-minVAF_0.02-m_25-fp_1e-05-fn_0.2-na_0.05-d_0.2-l_5-cov_10000	0.926957	0.936263	1
simNo_28-s_10-n_50-minVAF_0.02-m_25-fp_1e-05-fn_0.2-na_0.05-d_0.2-l_5-cov_10000	0.779526	0.817365	0.991379
simNo_29-s_10-n_50-minVAF_0.02-m_25-fp_1e-05-fn_0.2-na_0.05-d_0.2-l_5-cov_10000	0.609673	0.648906	0.968013
simNo_30-s_10-n_50-minVAF_0.02-m_25-fp_1e-05-fn_0.2-na_0.05-d_0.2-l_5-cov_10000	0.896655	0.97142	1
simNo_31-s_10-n_50-minVAF_0.02-m_25-fp_1e-05-fn_0.2-na_0.05-d_0.2-l_5-cov_10000	0.809107	0.906139	1
simNo_32-s_10-n_50-minVAF_0.02-m_25-fp_1e-05-fn_0.2-na_0.05-d_0.2-l_5-cov_10000	0.965591	0.969867	1
simNo_33-s_10-n_50-minVAF_0.02-m_25-fp_1e-05-fn_0.2-na_0.05-d_0.2-l_5-cov_10000	1	1	0.925926
simNo_34-s_10-n_50-minVAF_0.02-m_25-fp_1e-05-fn_0.2-na_0.05-d_0.2-l_5-cov_10000	0.925351	0.959635	1
simNo_35-s_10-n_50-minVAF_0.02-m_25-fp_1e-05-fn_0.2-na_0.05-d_0.2-l_5-cov_10000	0.681608	0.754185	0.975207
simNo_36-s_10-n_50-minVAF_0.02-m_25-fp_1e-05-fn_0.2-na_0.05-d_0.2-l_5-cov_10000	1	1	1
simNo_37-s_10-n_50-minVAF_0.02-m_25-fp_1e-05-fn_0.2-na_0.05-d_0.2-l_5-cov_10000	1	0.927536	0.898551
simNo_38-s_10-n_50-minVAF_0.02-m_25-fp_1e-05-fn_0.2-na_0.05-d_0.2-l_5-cov_10000	0.958592	0.975518	1
simNo_39-s_10-n_50-minVAF_0.02-m_25-fp_1e-05-fn_0.2-na_0.05-d_0.2-l_5-cov_10000	0.89171	0.969436	1
simNo_40-s_10-n_50-minVAF_0.02-m_25-fp_1e-05-fn_0.2-na_0.05-d_0.2-l_5-cov_10000	0.645381	0.915521	1
simNo_41-s_10-n_50-minVAF_0.02-m_25-fp_1e-05-fn_0.2-na_0.05-d_0.2-l_5-cov_10000	0.808239	1	1
simNo_42-s_10-n_50-minVAF_0.02-m_25-fp_1e-05-fn_0.2-na_0.05-d_0.2-l_5-cov_10000	0.916667	1	1
simNo_43-s_10-n_50-minVAF_0.02-m_25-fp_1e-05-fn_0.2-na_0.05-d_0.2-l_5-cov_10000	0.91358	0.930212	1
simNo_44-s_10-n_50-minVAF_0.02-m_25-fp_1e-05-fn_0.2-na_0.05-d_0.2-l_5-cov_10000	0.672771	0.742919	0.924242
simNo_45-s_10-n_50-minVAF_0.02-m_25-fp_1e-05-fn_0.2-na_0.05-d_0.2-l_5-cov_10000	0.711054	0.841636	1
simNo_46-s_10-n_50-minVAF_0.02-m_25-fp_1e-05-fn_0.2-na_0.05-d_0.2-l_5-cov_10000	0.859483	0.851998	1
simNo_47-s_10-n_50-minVAF_0.02-m_25-fp_1e-05-fn_0.2-na_0.05-d_0.2-l_5-cov_10000	0.849091	0.949773	1
simNo_48-s_10-n_50-minVAF_0.02-m_25-fp_1e-05-fn_0.2-na_0.05-d_0.2-l_5-cov_10000	0.921437	0.946801	1
simNo_49-s_10-n_50-minVAF_0.02-m_25-fp_1e-05-fn_0.2-na_0.05-d_0.2-l_5-cov_10000	0.823245	0.920453	1
simNo_50-s_10-n_50-minVAF_0.02-m_25-fp_1e-05-fn_0.2-na_0.05-d_0.2-l_5-cov_10000	0.953061	1	1
simNo_51-s_10-n_50-minVAF_0.02-m_25-fp_1e-05-fn_0.2-na_0.05-d_0.2-l_5-cov_10000	1	1	1
simNo_52-s_10-n_50-minVAF_0.02-m_25-fp_1e-05-fn_0.2-na_0.05-d_0.2-l_5-cov_10000	0.758722	0.873985	1
simNo_53-s_10-n_50-minVAF_0.02-m_25-fp_1e-05-fn_0.2-na_0.05-d_0.2-l_5-cov_10000	0.90386	0.924735	0.861111
simNo_54-s_10-n_50-minVAF_0.02-m_25-fp_1e-05-fn_0.2-na_0.05-d_0.2-l_5-cov_10000	0.854281	0.901052	0.862385
simNo_55-s_10-n_50-minVAF_0.02-m_25-fp_1e-05-fn_0.2-na_0.05-d_0.2-l_5-cov_10000	0.826376	0.920503	0.977195
simNo_56-s_10-n_50-minVAF_0.02-m_25-fp_1e-05-fn_0.2-na_0.05-d_0.2-l_5-cov_10000	0.717701	0.76152	0.938776
simNo_57-s_10-n_50-minVAF_0.02-m_25-fp_1e-05-fn_0.2-na_0.05-d_0.2-l_5-cov_10000	0.841669	1	1
simNo_58-s_10-n_50-minVAF_0.02-m_25-fp_1e-05-fn_0.2-na_0.05-d_0.2-l_5-cov_10000	0.934641	0.956913	0.960784
simNo_59-s_10-n_50-minVAF_0.02-m_25-fp_1e-05-fn_0.2-na_0.05-d_0.2-l_5-cov_10000	0.826057	0.878307	1
simNo_60-s_10-n_50-minVAF_0.02-m_25-fp_1e-05-fn_0.2-na_0.05-d_0.2-l_5-cov_10000	1	1	1
simNo_61-s_10-n_50-minVAF_0.02-m_25-fp_1e-05-fn_0.2-na_0.05-d_0.2-l_5-cov_10000	0.956502	0.980769	1
simNo_62-s_10-n_50-minVAF_0.02-m_25-fp_1e-05-fn_0.2-na_0.05-d_0.2-l_5-cov_10000	0.656987	0.887518	1
simNo_63-s_10-n_50-minVAF_0.02-m_25-fp_1e-05-fn_0.2-na_0.05-d_0.2-l_5-cov_10000	1	0.958904	1
simNo_64-s_10-n_50-minVAF_0.02-m_25-fp_1e-05-fn_0.2-na_0.05-d_0.2-l_5-cov_10000	0.954082	0.97155	1
simNo_65-s_10-n_50-minVAF_0.02-m_25-fp_1e-05-fn_0.2-na_0.05-d_0.2-l_5-cov_10000	0.840094	0.947991	1
simNo_66-s_10-n_50-minVAF_0.02-m_25-fp_1e-05-fn_0.2-na_0.05-d_0.2-l_5-cov_10000	0.508282	0.683543	1
simNo_67-s_10-n_50-minVAF_0.02-m_25-fp_1e-05-fn_0.2-na_0.05-d_0.2-l_5-cov_10000	0.595829	0.705447	0.90625
simNo_68-s_10-n_50-minVAF_0.02-m_25-fp_1e-05-fn_0.2-na_0.05-d_0.2-l_5-cov_10000	0.936508	0.911493	1
simNo_69-s_10-n_50-minVAF_0.02-m_25-fp_1e-05-fn_0.2-na_0.05-d_0.2-l_5-cov_10000	0.781338	0.921912	1
simNo_70-s_10-n_50-minVAF_0.02-m_25-fp_1e-05-fn_0.2-na_0.05-d_0.2-l_5-cov_10000	0.794286	0.888841	1
simNo_71-s_10-n_50-minVAF_0.02-m_25-fp_1e-05-fn_0.2-na_0.05-d_0.2-l_5-cov_10000	0.834152	0.872464	0.918919
simNo_72-s_10-n_50-minVAF_0.02-m_25-fp_1e-05-fn_0.2-na_0.05-d_0.2-l_5-cov_10000	0.721047	0.813582	1
simNo_73-s_10-n_50-minVAF_0.02-m_25-fp_1e-05-fn_0.2-na_0.05-d_0.2-l_5-cov_10000	0.572964	0.81928	0.965454
simNo_74-s_10-n_50-minVAF_0.02-m_25-fp_1e-05-fn_0.2-na_0.05-d_0.2-l_5-cov_10000	1	0.968886	1
simNo_75-s_10-n_50-minVAF_0.02-m_25-fp_1e-05-fn_0.2-na_0.05-d_0.2-l_5-cov_10000	0.817875	0.928283	1
simNo_76-s_10-n_50-minVAF_0.02-m_25-fp_1e-05-fn_0.2-na_0.05-d_0.2-l_5-cov_10000	0.598167	0.792477	1
simNo_77-s_10-n_50-minVAF_0.02-m_25-fp_1e-05-fn_0.2-na_0.05-d_0.2-l_5-cov_10000	0.928797	0.951808	1
simNo_78-s_10-n_50-minVAF_0.02-m_25-fp_1e-05-fn_0.2-na_0.05-d_0.2-l_5-cov_10000	0.817714	0.892871	1
simNo_79-s_10-n_50-minVAF_0.02-m_25-fp_1e-05-fn_0.2-na_0.05-d_0.2-l_5-cov_10000	0.973958	0.9375	1
simNo_80-s_10-n_50-minVAF_0.02-m_25-fp_1e-05-fn_0.2-na_0.05-d_0.2-l_5-cov_10000	0.874147	0.936638	0.922018
simNo_81-s_10-n_50-minVAF_0.02-m_25-fp_1e-05-fn_0.2-na_0.05-d_0.2-l_5-cov_10000	0.971408	0.948374	1
simNo_82-s_10-n_50-minVAF_0.02-m_25-fp_1e-05-fn_0.2-na_0.05-d_0.2-l_5-cov_10000	0.694804	0.777853	1
simNo_83-s_10-n_50-minVAF_0.02-m_25-fp_1e-05-fn_0.2-na_0.05-d_0.2-l_5-cov_10000	0.877369	0.90023	1
simNo_84-s_10-n_50-minVAF_0.02-m_25-fp_1e-05-fn_0.2-na_0.05-d_0.2-l_5-cov_10000	0.822676	0.89242	1
simNo_85-s_10-n_50-minVAF_0.02-m_25-fp_1e-05-fn_0.2-na_0.05-d_0.2-l_5-cov_10000	0.747032	0.88543	1
simNo_86-s_10-n_50-minVAF_0.02-m_25-fp_1e-05-fn_0.2-na_0.05-d_0.2-l_5-cov_10000	1	1	0.886792
simNo_87-s_10-n_50-minVAF_0.02-m_25-fp_1e-05-fn_0.2-na_0.05-d_0.2-l_5-cov_10000	0.804774	0.89408	1
simNo_88-s_10-n_50-minVAF_0.02-m_25-fp_1e-05-fn_0.2-na_0.05-d_0.2-l_5-cov_10000	0.673846	0.780459	1
simNo_89-s_10-n_50-minVAF_0.02-m_25-fp_1e-05-fn_0.2-na_0.05-d_0.2-l_5-cov_10000	0.876256	0.941715	0.956044
simNo_90-s_10-n_50-minVAF_0.02-m_25-fp_1e-05-fn_0.2-na_0.05-d_0.2-l_5-cov_10000	0.833942	0.892314	1
simNo_91-s_10-n_50-minVAF_0.02-m_25-fp_1e-05-fn_0.2-na_0.05-d_0.2-l_5-cov_10000	0.710553	0.759943	0.900901
simNo_92-s_10-n_50-minVAF_0.02-m_25-fp_1e-05-fn_0.2-na_0.05-d_0.2-l_5-cov_10000	0.904762	0.933005	0.947368
simNo_93-s_10-n_50-minVAF_0.02-m_25-fp_1e-05-fn_0.2-na_0.05-d_0.2-l_5-cov_10000	1	1	1
simNo_94-s_10-n_50-minVAF_0.02-m_25-fp_1e-05-fn_0.2-na_0.05-d_0.2-l_5-cov_10000	0.931349	0.906395	0.857143
simNo_95-s_10-n_50-minVAF_0.02-m_25-fp_1e-05-fn_0.2-na_0.05-d_0.2-l_5-cov_10000	0.974129	1	1
simNo_96-s_10-n_50-minVAF_0.02-m_25-fp_1e-05-fn_0.2-na_0.05-d_0.2-l_5-cov_10000	0.857778	0.93877	1
simNo_97-s_10-n_50-minVAF_0.02-m_25-fp_1e-05-fn_0.2-na_0.05-d_0.2-l_5-cov_10000	0.751152	0.863944	0.984
simNo_98-s_10-n_50-minVAF_0.02-m_25-fp_1e-05-fn_0.2-na_0.05-d_0.2-l_5-cov_10000	0.653241	0.746994	1
simNo_99-s_10-n_50-minVAF_0.02-m_25-fp_1e-05-fn_0.2-na_0.05-d_0.2-l_5-cov_10000	1	1	1
simNo_100-s_10-n_50-minVAF_0.02-m_25-fp_1e-05-fn_0.2-na_0.05-d_0.2-l_5-cov_10000	0.675934	0.889417	0.95098
simNo_1-s_10-n_50-minVAF_0.02-m_25-fp_1e-05-fn_0.2-na_0.05-d_0-l_10-cov_10000	1	1	1
simNo_2-s_10-n_50-minVAF_0.02-m_25-fp_1e-05-fn_0.2-na_0.05-d_0-l_10-cov_10000	0.869338	0.86627	1
simNo_3-s_10-n_50-minVAF_0.02-m_25-fp_1e-05-fn_0.2-na_0.05-d_0-l_10-cov_10000	0.861002	0.95803	0.970588
simNo_4-s_10-n_50-minVAF_0.02-m_25-fp_1e-05-fn_0.2-na_0.05-d_0-l_10-cov_10000	1	0.977528	1
simNo_5-s_10-n_50-minVAF_0.02-m_25-fp_1e-05-fn_0.2-na_0.05-d_0-l_10-cov_10000	0.916045	1	1
simNo_6-s_10-n_50-minVAF_0.02-m_25-fp_1e-05-fn_0.2-na_0.05-d_0-l_10-cov_10000	0.924122	0.959652	1
simNo_7-s_10-n_50-minVAF_0.02-m_25-fp_1e-05-fn_0.2-na_0.05-d_0-l_10-cov_10000	0.938246	0.980251	1
simNo_8-s_10-n_50-minVAF_0.02-m_25-fp_1e-05-fn_0.2-na_0.05-d_0-l_10-cov_10000	0.951852	0.954599	0.974359
simNo_9-s_10-n_50-minVAF_0.02-m_25-fp_1e-05-fn_0.2-na_0.05-d_0-l_10-cov_10000	0.925664	1	1
simNo_10-s_10-n_50-minVAF_0.02-m_25-fp_1e-05-fn_0.2-na_0.05-d_0-l_10-cov_10000	0.822308	0.880857	0.962536
simNo_11-s_10-n_50-minVAF_0.02-m_25-fp_1e-05-fn_0.2-na_0.05-d_0-l_10-cov_10000	0.690886	0.780834	1
simNo_12-s_10-n_50-minVAF_0.02-m_25-fp_1e-05-fn_0.2-na_0.05-d_0-l_10-cov_10000	0.830426	0.901838	1
simNo_13-s_10-n_50-minVAF_0.02-m_25-fp_1e-05-fn_0.2-na_0.05-d_0-l_10-cov_10000	0.746056	0.867977	1
simNo_14-s_10-n_50-minVAF_0.02-m_25-fp_1e-05-fn_0.2-na_0.05-d_0-l_10-cov_10000	1	1	1
simNo_15-s_10-n_50-minVAF_0.02-m_25-fp_1e-05-fn_0.2-na_0.05-d_0-l_10-cov_10000	0.658011	0.809005	1
simNo_16-s_10-n_50-minVAF_0.02-m_25-fp_1e-05-fn_0.2-na_0.05-d_0-l_10-cov_10000	0.729778	0.871887	1
simNo_17-s_10-n_50-minVAF_0.02-m_25-fp_1e-05-fn_0.2-na_0.05-d_0-l_10-cov_10000	1	1	1
simNo_18-s_10-n_50-minVAF_0.02-m_25-fp_1e-05-fn_0.2-na_0.05-d_0-l_10-cov_10000	0.966846	0.977673	1
simNo_19-s_10-n_50-minVAF_0.02-m_25-fp_1e-05-fn_0.2-na_0.05-d_0-l_10-cov_10000	0.881672	0.96635	1
simNo_20-s_10-n_50-minVAF_0.02-m_25-fp_1e-05-fn_0.2-na_0.05-d_0-l_10-cov_10000	1	1	1
simNo_21-s_10-n_50-minVAF_0.02-m_25-fp_1e-05-fn_0.2-na_0.05-d_0-l_10-cov_10000	0.856893	0.946725	1
simNo_22-s_10-n_50-minVAF_0.02-m_25-fp_1e-05-fn_0.2-na_0.05-d_0-l_10-cov_10000	0.964581	0.971212	1
simNo_23-s_10-n_50-minVAF_0.02-m_25-fp_1e-05-fn_0.2-na_0.05-d_0-l_10-cov_10000	1	1	1
simNo_24-s_10-n_50-minVAF_0.02-m_25-fp_1e-05-fn_0.2-na_0.05-d_0-l_10-cov_10000	0.888791	0.900682	1
simNo_25-s_10-n_50-minVAF_0.02-m_25-fp_1e-05-fn_0.2-na_0.05-d_0-l_10-cov_10000	1	1	1
simNo_26-s_10-n_50-minVAF_0.02-m_25-fp_1e-05-fn_0.2-na_0.05-d_0-l_10-cov_10000	0.844444	0.859612	1
simNo_27-s_10-n_50-minVAF_0.02-m_25-fp_1e-05-fn_0.2-na_0.05-d_0-l_10-cov_10000	1	1	1
simNo_28-s_10-n_50-minVAF_0.02-m_25-fp_1e-05-fn_0.2-na_0.05-d_0-l_10-cov_10000	0.599319	0.769116	1
simNo_29-s_10-n_50-minVAF_0.02-m_25-fp_1e-05-fn_0.2-na_0.05-d_0-l_10-cov_10000	0.84247	0.886886	1
simNo_30-s_10-n_50-minVAF_0.02-m_25-fp_1e-05-fn_0.2-na_0.05-d_0-l_10-cov_10000	1	1	1
simNo_31-s_10-n_50-minVAF_0.02-m_25-fp_1e-05-fn_0.2-na_0.05-d_0-l_10-cov_10000	0.746954	0.861792	1
simNo_32-s_10-n_50-minVAF_0.02-m_25-fp_1e-05-fn_0.2-na_0.05-d_0-l_10-cov_10000	0.902169	0.898786	1
simNo_33-s_10-n_50-minVAF_0.02-m_25-fp_1e-05-fn_0.2-na_0.05-d_0-l_10-cov_10000	0.915195	0.952381	0.96
simNo_34-s_10-n_50-minVAF_0.02-m_25-fp_1e-05-fn_0.2-na_0.05-d_0-l_10-cov_10000	0.983974	0.967308	1
simNo_35-s_10-n_50-minVAF_0.02-m_25-fp_1e-05-fn_0.2-na_0.05-d_0-l_10-cov_10000	0.838388	0.902135	1
simNo_36-s_10-n_50-minVAF_0.02-m_25-fp_1e-05-fn_0.2-na_0.05-d_0-l_10-cov_10000	0.90625	0.93125	1
simNo_37-s_10-n_50-minVAF_0.02-m_25-fp_1e-05-fn_0.2-na_0.05-d_0-l_10-cov_10000	1	0.990196	1
simNo_38-s_10-n_50-minVAF_0.02-m_25-fp_1e-05-fn_0.2-na_0.05-d_0-l_10-cov_10000	0.981273	1	1
simNo_39-s_10-n_50-minVAF_0.02-m_25-fp_1e-05-fn_0.2-na_0.05-d_0-l_10-cov_10000	0.917695	0.916049	1
simNo_40-s_10-n_50-minVAF_0.02-m_25-fp_1e-05-fn_0.2-na_0.05-d_0-l_10-cov_10000	0.971429	0.981746	1
simNo_41-s_10-n_50-minVAF_0.02-m_25-fp_1e-05-fn_0.2-na_0.05-d_0-l_10-cov_10000	0.973732	0.918116	1
simNo_42-s_10-n_50-minVAF_0.02-m_25-fp_1e-05-fn_0.2-na_0.05-d_0-l_10-cov_10000	0.93617	1	1
simNo_43-s_10-n_50-minVAF_0.02-m_25-fp_1e-05-fn_0.2-na_0.05-d_0-l_10-cov_10000	0.88	0.932505	1
simNo_44-s_10-n_50-minVAF_0.02-m_25-fp_1e-05-fn_0.2-na_0.05-d_0-l_10-cov_10000	0.912856	1	0.911765
simNo_45-s_10-n_50-minVAF_0.02-m_25-fp_1e-05-fn_0.2-na_0.05-d_0-l_10-cov_10000	0.896965	0.938422	1
simNo_46-s_10-n_50-minVAF_0.02-m_25-fp_1e-05-fn_0.2-na_0.05-d_0-l_10-cov_10000	0.95586	1	1
simNo_47-s_10-n_50-minVAF_0.02-m_25-fp_1e-05-fn_0.2-na_0.05-d_0-l_10-cov_10000	0.902915	0.910175	1
simNo_48-s_10-n_50-minVAF_0.02-m_25-fp_1e-05-fn_0.2-na_0.05-d_0-l_10-cov_10000	0.819271	0.8891	1
simNo_49-s_10-n_50-minVAF_0.02-m_25-fp_1e-05-fn_0.2-na_0.05-d_0-l_10-cov_10000	0.802632	0.8662	1
simNo_50-s_10-n_50-minVAF_0.02-m_25-fp_1e-05-fn_0.2-na_0.05-d_0-l_10-cov_10000	0.962406	0.981754	1
simNo_51-s_10-n_50-minVAF_0.02-m_25-fp_1e-05-fn_0.2-na_0.05-d_0-l_10-cov_10000	1	1	1
simNo_52-s_10-n_50-minVAF_0.02-m_25-fp_1e-05-fn_0.2-na_0.05-d_0-l_10-cov_10000	0.768287	0.855835	1
simNo_53-s_10-n_50-minVAF_0.02-m_25-fp_1e-05-fn_0.2-na_0.05-d_0-l_10-cov_10000	0.841667	0.847007	1
simNo_54-s_10-n_50-minVAF_0.02-m_25-fp_1e-05-fn_0.2-na_0.05-d_0-l_10-cov_10000	1	1	1
simNo_55-s_10-n_50-minVAF_0.02-m_25-fp_1e-05-fn_0.2-na_0.05-d_0-l_10-cov_10000	0.695944	0.933622	1
simNo_56-s_10-n_50-minVAF_0.02-m_25-fp_1e-05-fn_0.2-na_0.05-d_0-l_10-cov_10000	0.844683	0.980073	1
simNo_57-s_10-n_50-minVAF_0.02-m_25-fp_1e-05-fn_0.2-na_0.05-d_0-l_10-cov_10000	0.921277	0.942361	0.935484
simNo_58-s_10-n_50-minVAF_0.02-m_25-fp_1e-05-fn_0.2-na_0.05-d_0-l_10-cov_10000	1	1	1
simNo_59-s_10-n_50-minVAF_0.02-m_25-fp_1e-05-fn_0.2-na_0.05-d_0-l_10-cov_10000	0.741925	0.804222	1
simNo_60-s_10-n_50-minVAF_0.02-m_25-fp_1e-05-fn_0.2-na_0.05-d_0-l_10-cov_10000	0.970588	0.988562	1
simNo_61-s_10-n_50-minVAF_0.02-m_25-fp_1e-05-fn_0.2-na_0.05-d_0-l_10-cov_10000	0.909561	1	1
simNo_62-s_10-n_50-minVAF_0.02-m_25-fp_1e-05-fn_0.2-na_0.05-d_0-l_10-cov_10000	0.864574	0.90617	1
simNo_63-s_10-n_50-minVAF_0.02-m_25-fp_1e-05-fn_0.2-na_0.05-d_0-l_10-cov_10000	0.888827	1	1
simNo_64-s_10-n_50-minVAF_0.02-m_25-fp_1e-05-fn_0.2-na_0.05-d_0-l_10-cov_10000	0.921348	0.957584	1
simNo_65-s_10-n_50-minVAF_0.02-m_25-fp_1e-05-fn_0.2-na_0.05-d_0-l_10-cov_10000	1	0.948052	1
simNo_66-s_10-n_50-minVAF_0.02-m_25-fp_1e-05-fn_0.2-na_0.05-d_0-l_10-cov_10000	0.52551	0.615804	1
simNo_67-s_10-n_50-minVAF_0.02-m_25-fp_1e-05-fn_0.2-na_0.05-d_0-l_10-cov_10000	0.605732	0.804833	0.910448
simNo_68-s_10-n_50-minVAF_0.02-m_25-fp_1e-05-fn_0.2-na_0.05-d_0-l_10-cov_10000	1	1	1
simNo_69-s_10-n_50-minVAF_0.02-m_25-fp_1e-05-fn_0.2-na_0.05-d_0-l_10-cov_10000	0.860996	0.928693	1
simNo_70-s_10-n_50-minVAF_0.02-m_25-fp_1e-05-fn_0.2-na_0.05-d_0-l_10-cov_10000	0.858462	0.969231	1
simNo_71-s_10-n_50-minVAF_0.02-m_25-fp_1e-05-fn_0.2-na_0.05-d_0-l_10-cov_10000	0.9106	0.939915	1
simNo_72-s_10-n_50-minVAF_0.02-m_25-fp_1e-05-fn_0.2-na_0.05-d_0-l_10-cov_10000	0.847716	0.910106	1
simNo_73-s_10-n_50-minVAF_0.02-m_25-fp_1e-05-fn_0.2-na_0.05-d_0-l_10-cov_10000	0.699979	0.832546	0.977346
simNo_74-s_10-n_50-minVAF_0.02-m_25-fp_1e-05-fn_0.2-na_0.05-d_0-l_10-cov_10000	1	1	1
simNo_75-s_10-n_50-minVAF_0.02-m_25-fp_1e-05-fn_0.2-na_0.05-d_0-l_10-cov_10000	0.724101	0.918333	1
simNo_76-s_10-n_50-minVAF_0.02-m_25-fp_1e-05-fn_0.2-na_0.05-d_0-l_10-cov_10000	0.524587	0.705298	1
simNo_77-s_10-n_50-minVAF_0.02-m_25-fp_1e-05-fn_0.2-na_0.05-d_0-l_10-cov_10000	0.900337	1	1
simNo_78-s_10-n_50-minVAF_0.02-m_25-fp_1e-05-fn_0.2-na_0.05-d_0-l_10-cov_10000	0.663653	0.753004	1
simNo_79-s_10-n_50-minVAF_0.02-m_25-fp_1e-05-fn_0.2-na_0.05-d_0-l_10-cov_10000	0.820202	0.908894	1
simNo_80-s_10-n_50-minVAF_0.02-m_25-fp_1e-05-fn_0.2-na_0.05-d_0-l_10-cov_10000	0.909341	0.958255	1
simNo_81-s_10-n_50-minVAF_0.02-m_25-fp_1e-05-fn_0.2-na_0.05-d_0-l_10-cov_10000	0.80696	1	1
simNo_82-s_10-n_50-minVAF_0.02-m_25-fp_1e-05-fn_0.2-na_0.05-d_0-l_10-cov_10000	0.5939	0.80606	1
simNo_83-s_10-n_50-minVAF_0.02-m_25-fp_1e-05-fn_0.2-na_0.05-d_0-l_10-cov_10000	1	0.979774	1
simNo_84-s_10-n_50-minVAF_0.02-m_25-fp_1e-05-fn_0.2-na_0.05-d_0-l_10-cov_10000	1	0.980392	1
simNo_85-s_10-n_50-minVAF_0.02-m_25-fp_1e-05-fn_0.2-na_0.05-d_0-l_10-cov_10000	0.741418	0.807821	0.944444
simNo_86-s_10-n_50-minVAF_0.02-m_25-fp_1e-05-fn_0.2-na_0.05-d_0-l_10-cov_10000	0.815409	0.818216	0.94382
simNo_87-s_10-n_50-minVAF_0.02-m_25-fp_1e-05-fn_0.2-na_0.05-d_0-l_10-cov_10000	0.895349	0.943688	1
simNo_88-s_10-n_50-minVAF_0.02-m_25-fp_1e-05-fn_0.2-na_0.05-d_0-l_10-cov_10000	0.795745	0.940041	1
simNo_89-s_10-n_50-minVAF_0.02-m_25-fp_1e-05-fn_0.2-na_0.05-d_0-l_10-cov_10000	0.699343	0.825539	0.982143
simNo_90-s_10-n_50-minVAF_0.02-m_25-fp_1e-05-fn_0.2-na_0.05-d_0-l_10-cov_10000	0.654963	0.77508	1
simNo_91-s_10-n_50-minVAF_0.02-m_25-fp_1e-05-fn_0.2-na_0.05-d_0-l_10-cov_10000	0.769231	0.880775	1
simNo_92-s_10-n_50-minVAF_0.02-m_25-fp_1e-05-fn_0.2-na_0.05-d_0-l_10-cov_10000	0.924731	0.955082	1
simNo_93-s_10-n_50-minVAF_0.02-m_25-fp_1e-05-fn_0.2-na_0.05-d_0-l_10-cov_10000	1	0.99115	1
simNo_94-s_10-n_50-minVAF_0.02-m_25-fp_1e-05-fn_0.2-na_0.05-d_0-l_10-cov_10000	1	1	1
simNo_95-s_10-n_50-minVAF_0.02-m_25-fp_1e-05-fn_0.2-na_0.05-d_0-l_10-cov_10000	1	1	1
simNo_96-s_10-n_50-minVAF_0.02-m_25-fp_1e-05-fn_0.2-na_0.05-d_0-l_10-cov_10000	0.843973	0.89537	1
simNo_97-s_10-n_50-minVAF_0.02-m_25-fp_1e-05-fn_0.2-na_0.05-d_0-l_10-cov_10000	1	0.968421	1
simNo_98-s_10-n_50-minVAF_0.02-m_25-fp_1e-05-fn_0.2-na_0.05-d_0-l_10-cov_10000	0.829953	0.854378	0.899225
simNo_99-s_10-n_50-minVAF_0.02-m_25-fp_1e-05-fn_0.2-na_0.05-d_0-l_10-cov_10000	1	1	1
simNo_100-s_10-n_50-minVAF_0.02-m_25-fp_1e-05-fn_0.2-na_0.05-d_0-l_10-cov_10000	0.676832	0.805589	1
simNo_1-s_10-n_50-minVAF_0.02-m_25-fp_1e-05-fn_0.2-na_0.05-d_0.1-l_10-cov_10000	0.882604	1	1
simNo_2-s_10-n_50-minVAF_0.02-m_25-fp_1e-05-fn_0.2-na_0.05-d_0.1-l_10-cov_10000	0.641938	0.742242	0.870703
simNo_3-s_10-n_50-minVAF_0.02-m_25-fp_1e-05-fn_0.2-na_0.05-d_0.1-l_10-cov_10000	0.935354	0.957664	1
simNo_4-s_10-n_50-minVAF_0.02-m_25-fp_1e-05-fn_0.2-na_0.05-d_0.1-l_10-cov_10000	0.953125	1	1
simNo_5-s_10-n_50-minVAF_0.02-m_25-fp_1e-05-fn_0.2-na_0.05-d_0.1-l_10-cov_10000	0.916045	0.980011	1
simNo_6-s_10-n_50-minVAF_0.02-m_25-fp_1e-05-fn_0.2-na_0.05-d_0.1-l_10-cov_10000	0.716352	0.8136	1
simNo_7-s_10-n_50-minVAF_0.02-m_25-fp_1e-05-fn_0.2-na_0.05-d_0.1-l_10-cov_10000	0.898947	0.936558	1
simNo_8-s_10-n_50-minVAF_0.02-m_25-fp_1e-05-fn_0.2-na_0.05-d_0.1-l_10-cov_10000	0.711756	0.817452	0.971963
simNo_9-s_10-n_50-minVAF_0.02-m_25-fp_1e-05-fn_0.2-na_0.05-d_0.1-l_10-cov_10000	0.863782	0.854697	1
simNo_10-s_10-n_50-minVAF_0.02-m_25-fp_1e-05-fn_0.2-na_0.05-d_0.1-l_10-cov_10000	0.790805	0.880156	1
simNo_11-s_10-n_50-minVAF_0.02-m_25-fp_1e-05-fn_0.2-na_0.05-d_0.1-l_10-cov_10000	0.684848	0.779128	0.949168
simNo_12-s_10-n_50-minVAF_0.02-m_25-fp_1e-05-fn_0.2-na_0.05-d_0.1-l_10-cov_10000	0.693401	0.874364	1
simNo_13-s_10-n_50-minVAF_0.02-m_25-fp_1e-05-fn_0.2-na_0.05-d_0.1-l_10-cov_10000	0.728751	0.765383	0.936842
simNo_14-s_10-n_50-minVAF_0.02-m_25-fp_1e-05-fn_0.2-na_0.05-d_0.1-l_10-cov_10000	1	0.972477	1
simNo_15-s_10-n_50-minVAF_0.02-m_25-fp_1e-05-fn_0.2-na_0.05-d_0.1-l_10-cov_10000	0.573659	0.678188	0.98374
simNo_16-s_10-n_50-minVAF_0.02-m_25-fp_1e-05-fn_0.2-na_0.05-d_0.1-l_10-cov_10000	0.755285	0.826721	1
simNo_17-s_10-n_50-minVAF_0.02-m_25-fp_1e-05-fn_0.2-na_0.05-d_0.1-l_10-cov_10000	1	1	1
simNo_18-s_10-n_50-minVAF_0.02-m_25-fp_1e-05-fn_0.2-na_0.05-d_0.1-l_10-cov_10000	0.966254	0.985696	1
simNo_19-s_10-n_50-minVAF_0.02-m_25-fp_1e-05-fn_0.2-na_0.05-d_0.1-l_10-cov_10000	0.824637	0.952774	1
simNo_20-s_10-n_50-minVAF_0.02-m_25-fp_1e-05-fn_0.2-na_0.05-d_0.1-l_10-cov_10000	0.872673	0.859091	0.931818
simNo_21-s_10-n_50-minVAF_0.02-m_25-fp_1e-05-fn_0.2-na_0.05-d_0.1-l_10-cov_10000	0.889086	0.982508	1
simNo_22-s_10-n_50-minVAF_0.02-m_25-fp_1e-05-fn_0.2-na_0.05-d_0.1-l_10-cov_10000	1	0.929577	0.957746
simNo_23-s_10-n_50-minVAF_0.02-m_25-fp_1e-05-fn_0.2-na_0.05-d_0.1-l_10-cov_10000	1	1	1
simNo_24-s_10-n_50-minVAF_0.02-m_25-fp_1e-05-fn_0.2-na_0.05-d_0.1-l_10-cov_10000	0.864159	0.955168	1
simNo_25-s_10-n_50-minVAF_0.02-m_25-fp_1e-05-fn_0.2-na_0.05-d_0.1-l_10-cov_10000	0.962424	1	0.9
simNo_26-s_10-n_50-minVAF_0.02-m_25-fp_1e-05-fn_0.2-na_0.05-d_0.1-l_10-cov_10000	0.92234	1	1
simNo_27-s_10-n_50-minVAF_0.02-m_25-fp_1e-05-fn_0.2-na_0.05-d_0.1-l_10-cov_10000	0.944974	0.968078	1
simNo_28-s_10-n_50-minVAF_0.02-m_25-fp_1e-05-fn_0.2-na_0.05-d_0.1-l_10-cov_10000	0.653029	0.860446	0.837398
simNo_29-s_10-n_50-minVAF_0.02-m_25-fp_1e-05-fn_0.2-na_0.05-d_0.1-l_10-cov_10000	0.815884	0.919598	1
simNo_30-s_10-n_50-minVAF_0.02-m_25-fp_1e-05-fn_0.2-na_0.05-d_0.1-l_10-cov_10000	0.983801	1	1
simNo_31-s_10-n_50-minVAF_0.02-m_25-fp_1e-05-fn_0.2-na_0.05-d_0.1-l_10-cov_10000	0.773482	0.876071	1
simNo_32-s_10-n_50-minVAF_0.02-m_25-fp_1e-05-fn_0.2-na_0.05-d_0.1-l_10-cov_10000	0.978134	0.988848	1
simNo_33-s_10-n_50-minVAF_0.02-m_25-fp_1e-05-fn_0.2-na_0.05-d_0.1-l_10-cov_10000	0.942857	0.979619	0.933333
simNo_34-s_10-n_50-minVAF_0.02-m_25-fp_1e-05-fn_0.2-na_0.05-d_0.1-l_10-cov_10000	0.979167	0.9575	1
simNo_35-s_10-n_50-minVAF_0.02-m_25-fp_1e-05-fn_0.2-na_0.05-d_0.1-l_10-cov_10000	0.836566	0.967794	1
simNo_36-s_10-n_50-minVAF_0.02-m_25-fp_1e-05-fn_0.2-na_0.05-d_0.1-l_10-cov_10000	1	1	1
simNo_37-s_10-n_50-minVAF_0.02-m_25-fp_1e-05-fn_0.2-na_0.05-d_0.1-l_10-cov_10000	0.779136	0.89425	0.960661
simNo_38-s_10-n_50-minVAF_0.02-m_25-fp_1e-05-fn_0.2-na_0.05-d_0.1-l_10-cov_10000	1	0.990385	1
simNo_39-s_10-n_50-minVAF_0.02-m_25-fp_1e-05-fn_0.2-na_0.05-d_0.1-l_10-cov_10000	0.957983	0.854575	1
simNo_40-s_10-n_50-minVAF_0.02-m_25-fp_1e-05-fn_0.2-na_0.05-d_0.1-l_10-cov_10000	1	1	1
simNo_41-s_10-n_50-minVAF_0.02-m_25-fp_1e-05-fn_0.2-na_0.05-d_0.1-l_10-cov_10000	0.915315	1	1
simNo_42-s_10-n_50-minVAF_0.02-m_25-fp_1e-05-fn_0.2-na_0.05-d_0.1-l_10-cov_10000	1	0.931818	0.943182
simNo_43-s_10-n_50-minVAF_0.02-m_25-fp_1e-05-fn_0.2-na_0.05-d_0.1-l_10-cov_10000	1	1	1
simNo_44-s_10-n_50-minVAF_0.02-m_25-fp_1e-05-fn_0.2-na_0.05-d_0.1-l_10-cov_10000	0.810063	0.90633	1
simNo_45-s_10-n_50-minVAF_0.02-m_25-fp_1e-05-fn_0.2-na_0.05-d_0.1-l_10-cov_10000	0.858696	0.964213	1
simNo_46-s_10-n_50-minVAF_0.02-m_25-fp_1e-05-fn_0.2-na_0.05-d_0.1-l_10-cov_10000	0.904661	0.918523	1
simNo_47-s_10-n_50-minVAF_0.02-m_25-fp_1e-05-fn_0.2-na_0.05-d_0.1-l_10-cov_10000	0.878708	0.934093	0.973178
simNo_48-s_10-n_50-minVAF_0.02-m_25-fp_1e-05-fn_0.2-na_0.05-d_0.1-l_10-cov_10000	0.697518	0.86804	1
simNo_49-s_10-n_50-minVAF_0.02-m_25-fp_1e-05-fn_0.2-na_0.05-d_0.1-l_10-cov_10000	0.854369	0.906569	1
simNo_50-s_10-n_50-minVAF_0.02-m_25-fp_1e-05-fn_0.2-na_0.05-d_0.1-l_10-cov_10000	0.816151	0.899818	1
simNo_51-s_10-n_50-minVAF_0.02-m_25-fp_1e-05-fn_0.2-na_0.05-d_0.1-l_10-cov_10000	1	1	1
simNo_52-s_10-n_50-minVAF_0.02-m_25-fp_1e-05-fn_0.2-na_0.05-d_0.1-l_10-cov_10000	0.897727	0.949853	1
simNo_53-s_10-n_50-minVAF_0.02-m_25-fp_1e-05-fn_0.2-na_0.05-d_0.1-l_10-cov_10000	0.989565	0.991014	1
simNo_54-s_10-n_50-minVAF_0.02-m_25-fp_1e-05-fn_0.2-na_0.05-d_0.1-l_10-cov_10000	0.905501	0.946632	1
simNo_55-s_10-n_50-minVAF_0.02-m_25-fp_1e-05-fn_0.2-na_0.05-d_0.1-l_10-cov_10000	0.662577	0.780393	1
simNo_56-s_10-n_50-minVAF_0.02-m_25-fp_1e-05-fn_0.2-na_0.05-d_0.1-l_10-cov_10000	0.702464	0.842717	1
simNo_57-s_10-n_50-minVAF_0.02-m_25-fp_1e-05-fn_0.2-na_0.05-d_0.1-l_10-cov_10000	0.796787	0.973906	1
simNo_58-s_10-n_50-minVAF_0.02-m_25-fp_1e-05-fn_0.2-na_0.05-d_0.1-l_10-cov_10000	1	0.971698	1
simNo_59-s_10-n_50-minVAF_0.02-m_25-fp_1e-05-fn_0.2-na_0.05-d_0.1-l_10-cov_10000	0.629658	0.799633	1
simNo_60-s_10-n_50-minVAF_0.02-m_25-fp_1e-05-fn_0.2-na_0.05-d_0.1-l_10-cov_10000	0.96875	0.980035	1
simNo_61-s_10-n_50-minVAF_0.02-m_25-fp_1e-05-fn_0.2-na_0.05-d_0.1-l_10-cov_10000	0.782738	0.895132	1
simNo_62-s_10-n_50-minVAF_0.02-m_25-fp_1e-05-fn_0.2-na_0.05-d_0.1-l_10-cov_10000	0.800524	0.879238	1
simNo_63-s_10-n_50-minVAF_0.02-m_25-fp_1e-05-fn_0.2-na_0.05-d_0.1-l_10-cov_10000	0.956055	0.980246	0.984375
simNo_64-s_10-n_50-minVAF_0.02-m_25-fp_1e-05-fn_0.2-na_0.05-d_0.1-l_10-cov_10000	0.911392	0.936166	1
simNo_65-s_10-n_50-minVAF_0.02-m_25-fp_1e-05-fn_0.2-na_0.05-d_0.1-l_10-cov_10000	0.818994	0.874174	0.797297
simNo_66-s_10-n_50-minVAF_0.02-m_25-fp_1e-05-fn_0.2-na_0.05-d_0.1-l_10-cov_10000	0.690547	0.802899	1
simNo_67-s_10-n_50-minVAF_0.02-m_25-fp_1e-05-fn_0.2-na_0.05-d_0.1-l_10-cov_10000	1	0.980952	0.752381
simNo_68-s_10-n_50-minVAF_0.02-m_25-fp_1e-05-fn_0.2-na_0.05-d_0.1-l_10-cov_10000	0.971609	1	1
simNo_69-s_10-n_50-minVAF_0.02-m_25-fp_1e-05-fn_0.2-na_0.05-d_0.1-l_10-cov_10000	0.898573	0.940893	1
simNo_70-s_10-n_50-minVAF_0.02-m_25-fp_1e-05-fn_0.2-na_0.05-d_0.1-l_10-cov_10000	1	1	1
simNo_71-s_10-n_50-minVAF_0.02-m_25-fp_1e-05-fn_0.2-na_0.05-d_0.1-l_10-cov_10000	1	1	1
simNo_72-s_10-n_50-minVAF_0.02-m_25-fp_1e-05-fn_0.2-na_0.05-d_0.1-l_10-cov_10000	0.801347	0.890711	1
simNo_73-s_10-n_50-minVAF_0.02-m_25-fp_1e-05-fn_0.2-na_0.05-d_0.1-l_10-cov_10000	0.542618	0.763324	1
simNo_74-s_10-n_50-minVAF_0.02-m_25-fp_1e-05-fn_0.2-na_0.05-d_0.1-l_10-cov_10000	1	0.943182	1
simNo_75-s_10-n_50-minVAF_0.02-m_25-fp_1e-05-fn_0.2-na_0.05-d_0.1-l_10-cov_10000	0.779685	0.904802	0.976
simNo_76-s_10-n_50-minVAF_0.02-m_25-fp_1e-05-fn_0.2-na_0.05-d_0.1-l_10-cov_10000	0.748726	0.825106	1
simNo_77-s_10-n_50-minVAF_0.02-m_25-fp_1e-05-fn_0.2-na_0.05-d_0.1-l_10-cov_10000	0.954762	0.904175	1
simNo_78-s_10-n_50-minVAF_0.02-m_25-fp_1e-05-fn_0.2-na_0.05-d_0.1-l_10-cov_10000	0.785714	0.87329	1
simNo_79-s_10-n_50-minVAF_0.02-m_25-fp_1e-05-fn_0.2-na_0.05-d_0.1-l_10-cov_10000	0.88676	0.904019	1
simNo_80-s_10-n_50-minVAF_0.02-m_25-fp_1e-05-fn_0.2-na_0.05-d_0.1-l_10-cov_10000	1	0.988235	1
simNo_81-s_10-n_50-minVAF_0.02-m_25-fp_1e-05-fn_0.2-na_0.05-d_0.1-l_10-cov_10000	0.886588	0.919845	1
simNo_82-s_10-n_50-minVAF_0.02-m_25-fp_1e-05-fn_0.2-na_0.05-d_0.1-l_10-cov_10000	0.559261	0.828439	1
simNo_83-s_10-n_50-minVAF_0.02-m_25-fp_1e-05-fn_0.2-na_0.05-d_0.1-l_10-cov_10000	0.887205	0.884124	1
simNo_84-s_10-n_50-minVAF_0.02-m_25-fp_1e-05-fn_0.2-na_0.05-d_0.1-l_10-cov_10000	1	1	1
simNo_85-s_10-n_50-minVAF_0.02-m_25-fp_1e-05-fn_0.2-na_0.05-d_0.1-l_10-cov_10000	0.667309	0.81116	1
simNo_86-s_10-n_50-minVAF_0.02-m_25-fp_1e-05-fn_0.2-na_0.05-d_0.1-l_10-cov_10000	0.876407	0.955605	1
simNo_87-s_10-n_50-minVAF_0.02-m_25-fp_1e-05-fn_0.2-na_0.05-d_0.1-l_10-cov_10000	0.86452	0.855399	0.915493
simNo_88-s_10-n_50-minVAF_0.02-m_25-fp_1e-05-fn_0.2-na_0.05-d_0.1-l_10-cov_10000	0.946712	0.980159	1
simNo_89-s_10-n_50-minVAF_0.02-m_25-fp_1e-05-fn_0.2-na_0.05-d_0.1-l_10-cov_10000	0.503274	0.675987	1
simNo_90-s_10-n_50-minVAF_0.02-m_25-fp_1e-05-fn_0.2-na_0.05-d_0.1-l_10-cov_10000	0.670567	0.792314	1
simNo_91-s_10-n_50-minVAF_0.02-m_25-fp_1e-05-fn_0.2-na_0.05-d_0.1-l_10-cov_10000	0.770072	0.862527	1
simNo_92-s_10-n_50-minVAF_0.02-m_25-fp_1e-05-fn_0.2-na_0.05-d_0.1-l_10-cov_10000	0.928736	0.957813	0.908046
simNo_93-s_10-n_50-minVAF_0.02-m_25-fp_1e-05-fn_0.2-na_0.05-d_0.1-l_10-cov_10000	0.951482	0.981132	1
simNo_94-s_10-n_50-minVAF_0.02-m_25-fp_1e-05-fn_0.2-na_0.05-d_0.1-l_10-cov_10000	0.924268	0.885714	0.907563
simNo_95-s_10-n_50-minVAF_0.02-m_25-fp_1e-05-fn_0.2-na_0.05-d_0.1-l_10-cov_10000	0.870041	0.797853	0.721311
simNo_96-s_10-n_50-minVAF_0.02-m_25-fp_1e-05-fn_0.2-na_0.05-d_0.1-l_10-cov_10000	0.814067	0.880778	0.972477
simNo_97-s_10-n_50-minVAF_0.02-m_25-fp_1e-05-fn_0.2-na_0.05-d_0.1-l_10-cov_10000	0.928385	1	1
simNo_98-s_10-n_50-minVAF_0.02-m_25-fp_1e-05-fn_0.2-na_0.05-d_0.1-l_10-cov_10000	0.774459	0.806997	0.939394
simNo_99-s_10-n_50-minVAF_0.02-m_25-fp_1e-05-fn_0.2-na_0.05-d_0.1-l_10-cov_10000	0.92549	0.960784	1
simNo_100-s_10-n_50-minVAF_0.02-m_25-fp_1e-05-fn_0.2-na_0.05-d_0.1-l_10-cov_10000	0.776471	0.854983	1
simNo_1-s_10-n_50-minVAF_0.02-m_25-fp_1e-05-fn_0.2-na_0.05-d_0.2-l_10-cov_10000	0.933333	0.922222	0.855556
simNo_2-s_10-n_50-minVAF_0.02-m_25-fp_1e-05-fn_0.2-na_0.05-d_0.2-l_10-cov_10000	0.72807	0.775433	1
simNo_3-s_10-n_50-minVAF_0.02-m_25-fp_1e-05-fn_0.2-na_0.05-d_0.2-l_10-cov_10000	0.814327	0.908901	1
simNo_4-s_10-n_50-minVAF_0.02-m_25-fp_1e-05-fn_0.2-na_0.05-d_0.2-l_10-cov_10000	0.985124	0.958678	0.942149
simNo_5-s_10-n_50-minVAF_0.02-m_25-fp_1e-05-fn_0.2-na_0.05-d_0.2-l_10-cov_10000	0.845486	0.838483	1
simNo_6-s_10-n_50-minVAF_0.02-m_25-fp_1e-05-fn_0.2-na_0.05-d_0.2-l_10-cov_10000	0.982692	0.903846	0.826923
simNo_7-s_10-n_50-minVAF_0.02-m_25-fp_1e-05-fn_0.2-na_0.05-d_0.2-l_10-cov_10000	0.814848	0.846502	0.953704
simNo_8-s_10-n_50-minVAF_0.02-m_25-fp_1e-05-fn_0.2-na_0.05-d_0.2-l_10-cov_10000	0.614825	0.837569	0.981297
simNo_9-s_10-n_50-minVAF_0.02-m_25-fp_1e-05-fn_0.2-na_0.05-d_0.2-l_10-cov_10000	0.931609	0.974138	1
simNo_10-s_10-n_50-minVAF_0.02-m_25-fp_1e-05-fn_0.2-na_0.05-d_0.2-l_10-cov_10000	0.73348	0.818518	0.953148
simNo_11-s_10-n_50-minVAF_0.02-m_25-fp_1e-05-fn_0.2-na_0.05-d_0.2-l_10-cov_10000	0.686003	0.791043	1
simNo_12-s_10-n_50-minVAF_0.02-m_25-fp_1e-05-fn_0.2-na_0.05-d_0.2-l_10-cov_10000	0.972868	0.968634	1
simNo_13-s_10-n_50-minVAF_0.02-m_25-fp_1e-05-fn_0.2-na_0.05-d_0.2-l_10-cov_10000	0.737876	0.8358	0.969072
simNo_14-s_10-n_50-minVAF_0.02-m_25-fp_1e-05-fn_0.2-na_0.05-d_0.2-l_10-cov_10000	1	1	1
simNo_15-s_10-n_50-minVAF_0.02-m_25-fp_1e-05-fn_0.2-na_0.05-d_0.2-l_10-cov_10000	0.800138	0.926795	0.81982
simNo_16-s_10-n_50-minVAF_0.02-m_25-fp_1e-05-fn_0.2-na_0.05-d_0.2-l_10-cov_10000	0.711128	0.750683	0.779221
simNo_17-s_10-n_50-minVAF_0.02-m_25-fp_1e-05-fn_0.2-na_0.05-d_0.2-l_10-cov_10000	1	1	1
simNo_18-s_10-n_50-minVAF_0.02-m_25-fp_1e-05-fn_0.2-na_0.05-d_0.2-l_10-cov_10000	0.871597	0.951747	1
simNo_19-s_10-n_50-minVAF_0.02-m_25-fp_1e-05-fn_0.2-na_0.05-d_0.2-l_10-cov_10000	0.91344	0.954606	1
simNo_20-s_10-n_50-minVAF_0.02-m_25-fp_1e-05-fn_0.2-na_0.05-d_0.2-l_10-cov_10000	0.852273	0.881345	0.829545
simNo_21-s_10-n_50-minVAF_0.02-m_25-fp_1e-05-fn_0.2-na_0.05-d_0.2-l_10-cov_10000	1	1	1
simNo_22-s_10-n_50-minVAF_0.02-m_25-fp_1e-05-fn_0.2-na_0.05-d_0.2-l_10-cov_10000	0.968203	0.806317	1
simNo_23-s_10-n_50-minVAF_0.02-m_25-fp_1e-05-fn_0.2-na_0.05-d_0.2-l_10-cov_10000	1	0.985294	1
simNo_24-s_10-n_50-minVAF_0.02-m_25-fp_1e-05-fn_0.2-na_0.05-d_0.2-l_10-cov_10000	0.794978	0.861956	1
simNo_25-s_10-n_50-minVAF_0.02-m_25-fp_1e-05-fn_0.2-na_0.05-d_0.2-l_10-cov_10000	0.875691	0.934211	0.934211
simNo_26-s_10-n_50-minVAF_0.02-m_25-fp_1e-05-fn_0.2-na_0.05-d_0.2-l_10-cov_10000	0.829787	0.968558	1
simNo_27-s_10-n_50-minVAF_0.02-m_25-fp_1e-05-fn_0.2-na_0.05-d_0.2-l_10-cov_10000	0.926584	1	1
simNo_28-s_10-n_50-minVAF_0.02-m_25-fp_1e-05-fn_0.2-na_0.05-d_0.2-l_10-cov_10000	0.763584	0.934815	0.854701
simNo_29-s_10-n_50-minVAF_0.02-m_25-fp_1e-05-fn_0.2-na_0.05-d_0.2-l_10-cov_10000	0.816525	0.925752	1
simNo_30-s_10-n_50-minVAF_0.02-m_25-fp_1e-05-fn_0.2-na_0.05-d_0.2-l_10-cov_10000	0.880546	0.951667	1
simNo_31-s_10-n_50-minVAF_0.02-m_25-fp_1e-05-fn_0.2-na_0.05-d_0.2-l_10-cov_10000	0.755482	0.849577	1
simNo_32-s_10-n_50-minVAF_0.02-m_25-fp_1e-05-fn_0.2-na_0.05-d_0.2-l_10-cov_10000	0.991573	0.993446	1
simNo_33-s_10-n_50-minVAF_0.02-m_25-fp_1e-05-fn_0.2-na_0.05-d_0.2-l_10-cov_10000	0.814141	0.897915	1
simNo_34-s_10-n_50-minVAF_0.02-m_25-fp_1e-05-fn_0.2-na_0.05-d_0.2-l_10-cov_10000	0.7558	0.845903	1
simNo_35-s_10-n_50-minVAF_0.02-m_25-fp_1e-05-fn_0.2-na_0.05-d_0.2-l_10-cov_10000	0.773808	0.883084	0.975207
simNo_36-s_10-n_50-minVAF_0.02-m_25-fp_1e-05-fn_0.2-na_0.05-d_0.2-l_10-cov_10000	0.756469	0.801598	0.945205
simNo_37-s_10-n_50-minVAF_0.02-m_25-fp_1e-05-fn_0.2-na_0.05-d_0.2-l_10-cov_10000	0.925243	0.978495	1
simNo_38-s_10-n_50-minVAF_0.02-m_25-fp_1e-05-fn_0.2-na_0.05-d_0.2-l_10-cov_10000	1	0.98913	0.956522
simNo_39-s_10-n_50-minVAF_0.02-m_25-fp_1e-05-fn_0.2-na_0.05-d_0.2-l_10-cov_10000	0.843873	0.983497	1
simNo_40-s_10-n_50-minVAF_0.02-m_25-fp_1e-05-fn_0.2-na_0.05-d_0.2-l_10-cov_10000	1	0.929412	1
simNo_41-s_10-n_50-minVAF_0.02-m_25-fp_1e-05-fn_0.2-na_0.05-d_0.2-l_10-cov_10000	0.966316	0.936842	1
simNo_42-s_10-n_50-minVAF_0.02-m_25-fp_1e-05-fn_0.2-na_0.05-d_0.2-l_10-cov_10000	0.931835	1	1
simNo_43-s_10-n_50-minVAF_0.02-m_25-fp_1e-05-fn_0.2-na_0.05-d_0.2-l_10-cov_10000	0.862374	0.922377	1
simNo_44-s_10-n_50-minVAF_0.02-m_25-fp_1e-05-fn_0.2-na_0.05-d_0.2-l_10-cov_10000	0.721828	0.908567	0.91453
simNo_45-s_10-n_50-minVAF_0.02-m_25-fp_1e-05-fn_0.2-na_0.05-d_0.2-l_10-cov_10000	0.881499	1	1
simNo_46-s_10-n_50-minVAF_0.02-m_25-fp_1e-05-fn_0.2-na_0.05-d_0.2-l_10-cov_10000	0.865553	0.903614	1
simNo_47-s_10-n_50-minVAF_0.02-m_25-fp_1e-05-fn_0.2-na_0.05-d_0.2-l_10-cov_10000	0.78626	0.863165	1
simNo_48-s_10-n_50-minVAF_0.02-m_25-fp_1e-05-fn_0.2-na_0.05-d_0.2-l_10-cov_10000	0.902336	0.980303	1
simNo_49-s_10-n_50-minVAF_0.02-m_25-fp_1e-05-fn_0.2-na_0.05-d_0.2-l_10-cov_10000	0.704875	0.803598	1
simNo_50-s_10-n_50-minVAF_0.02-m_25-fp_1e-05-fn_0.2-na_0.05-d_0.2-l_10-cov_10000	0.784058	0.921686	1
simNo_51-s_10-n_50-minVAF_0.02-m_25-fp_1e-05-fn_0.2-na_0.05-d_0.2-l_10-cov_10000	0.932275	1	1
simNo_52-s_10-n_50-minVAF_0.02-m_25-fp_1e-05-fn_0.2-na_0.05-d_0.2-l_10-cov_10000	0.88301	0.940323	0.973624
simNo_53-s_10-n_50-minVAF_0.02-m_25-fp_1e-05-fn_0.2-na_0.05-d_0.2-l_10-cov_10000	0.874617	0.958457	1
simNo_54-s_10-n_50-minVAF_0.02-m_25-fp_1e-05-fn_0.2-na_0.05-d_0.2-l_10-cov_10000	1	1	1
simNo_55-s_10-n_50-minVAF_0.02-m_25-fp_1e-05-fn_0.2-na_0.05-d_0.2-l_10-cov_10000	0.932689	0.96961	1
simNo_56-s_10-n_50-minVAF_0.02-m_25-fp_1e-05-fn_0.2-na_0.05-d_0.2-l_10-cov_10000	0.850865	0.886491	1
simNo_57-s_10-n_50-minVAF_0.02-m_25-fp_1e-05-fn_0.2-na_0.05-d_0.2-l_10-cov_10000	0.94773	0.961897	1
simNo_58-s_10-n_50-minVAF_0.02-m_25-fp_1e-05-fn_0.2-na_0.05-d_0.2-l_10-cov_10000	1	0.936842	0.936842
simNo_59-s_10-n_50-minVAF_0.02-m_25-fp_1e-05-fn_0.2-na_0.05-d_0.2-l_10-cov_10000	0.9223	0.944512	1
simNo_60-s_10-n_50-minVAF_0.02-m_25-fp_1e-05-fn_0.2-na_0.05-d_0.2-l_10-cov_10000	0.983178	0.934579	1
simNo_61-s_10-n_50-minVAF_0.02-m_25-fp_1e-05-fn_0.2-na_0.05-d_0.2-l_10-cov_10000	0.794864	0.85309	1
simNo_62-s_10-n_50-minVAF_0.02-m_25-fp_1e-05-fn_0.2-na_0.05-d_0.2-l_10-cov_10000	0.927494	0.958046	1
simNo_63-s_10-n_50-minVAF_0.02-m_25-fp_1e-05-fn_0.2-na_0.05-d_0.2-l_10-cov_10000	0.932712	1	1
simNo_64-s_10-n_50-minVAF_0.02-m_25-fp_1e-05-fn_0.2-na_0.05-d_0.2-l_10-cov_10000	0.887105	0.946371	1
simNo_65-s_10-n_50-minVAF_0.02-m_25-fp_1e-05-fn_0.2-na_0.05-d_0.2-l_10-cov_10000	1	0.96	1
simNo_66-s_10-n_50-minVAF_0.02-m_25-fp_1e-05-fn_0.2-na_0.05-d_0.2-l_10-cov_10000	0.70474	0.734035	1
simNo_67-s_10-n_50-minVAF_0.02-m_25-fp_1e-05-fn_0.2-na_0.05-d_0.2-l_10-cov_10000	0.915775	0.970407	0.889706
simNo_68-s_10-n_50-minVAF_0.02-m_25-fp_1e-05-fn_0.2-na_0.05-d_0.2-l_10-cov_10000	1	0.913462	1
simNo_69-s_10-n_50-minVAF_0.02-m_25-fp_1e-05-fn_0.2-na_0.05-d_0.2-l_10-cov_10000	0.942338	0.954767	1
simNo_70-s_10-n_50-minVAF_0.02-m_25-fp_1e-05-fn_0.2-na_0.05-d_0.2-l_10-cov_10000	1	1	1
simNo_71-s_10-n_50-minVAF_0.02-m_25-fp_1e-05-fn_0.2-na_0.05-d_0.2-l_10-cov_10000	0.845476	0.923503	1
simNo_72-s_10-n_50-minVAF_0.02-m_25-fp_1e-05-fn_0.2-na_0.05-d_0.2-l_10-cov_10000	0.775809	0.85731	1
simNo_73-s_10-n_50-minVAF_0.02-m_25-fp_1e-05-fn_0.2-na_0.05-d_0.2-l_10-cov_10000	0.622637	0.775943	1
simNo_74-s_10-n_50-minVAF_0.02-m_25-fp_1e-05-fn_0.2-na_0.05-d_0.2-l_10-cov_10000	0.963265	0.938776	1
simNo_75-s_10-n_50-minVAF_0.02-m_25-fp_1e-05-fn_0.2-na_0.05-d_0.2-l_10-cov_10000	0.763556	0.952038	1
simNo_76-s_10-n_50-minVAF_0.02-m_25-fp_1e-05-fn_0.2-na_0.05-d_0.2-l_10-cov_10000	0.568864	0.721458	1
simNo_77-s_10-n_50-minVAF_0.02-m_25-fp_1e-05-fn_0.2-na_0.05-d_0.2-l_10-cov_10000	1	0.91954	0.91954
simNo_78-s_10-n_50-minVAF_0.02-m_25-fp_1e-05-fn_0.2-na_0.05-d_0.2-l_10-cov_10000	0.746644	0.850443	1
simNo_79-s_10-n_50-minVAF_0.02-m_25-fp_1e-05-fn_0.2-na_0.05-d_0.2-l_10-cov_10000	0.800852	0.856112	0.869565
simNo_80-s_10-n_50-minVAF_0.02-m_25-fp_1e-05-fn_0.2-na_0.05-d_0.2-l_10-cov_10000	0.910042	0.882449	1
simNo_81-s_10-n_50-minVAF_0.02-m_25-fp_1e-05-fn_0.2-na_0.05-d_0.2-l_10-cov_10000	0.896412	0.941388	1
simNo_82-s_10-n_50-minVAF_0.02-m_25-fp_1e-05-fn_0.2-na_0.05-d_0.2-l_10-cov_10000	0.632799	0.74999	1
simNo_83-s_10-n_50-minVAF_0.02-m_25-fp_1e-05-fn_0.2-na_0.05-d_0.2-l_10-cov_10000	1	0.977778	1
simNo_84-s_10-n_50-minVAF_0.02-m_25-fp_1e-05-fn_0.2-na_0.05-d_0.2-l_10-cov_10000	0.858586	0.906411	1
simNo_85-s_10-n_50-minVAF_0.02-m_25-fp_1e-05-fn_0.2-na_0.05-d_0.2-l_10-cov_10000	0.786195	0.905902	0.877193
simNo_86-s_10-n_50-minVAF_0.02-m_25-fp_1e-05-fn_0.2-na_0.05-d_0.2-l_10-cov_10000	0.863497	0.928057	1
simNo_87-s_10-n_50-minVAF_0.02-m_25-fp_1e-05-fn_0.2-na_0.05-d_0.2-l_10-cov_10000	0.836066	0.890925	1
simNo_88-s_10-n_50-minVAF_0.02-m_25-fp_1e-05-fn_0.2-na_0.05-d_0.2-l_10-cov_10000	0.873933	0.915935	1
simNo_89-s_10-n_50-minVAF_0.02-m_25-fp_1e-05-fn_0.2-na_0.05-d_0.2-l_10-cov_10000	0.722792	0.850167	1
simNo_90-s_10-n_50-minVAF_0.02-m_25-fp_1e-05-fn_0.2-na_0.05-d_0.2-l_10-cov_10000	0.689597	0.822001	1
simNo_91-s_10-n_50-minVAF_0.02-m_25-fp_1e-05-fn_0.2-na_0.05-d_0.2-l_10-cov_10000	0.629719	0.772562	1
simNo_92-s_10-n_50-minVAF_0.02-m_25-fp_1e-05-fn_0.2-na_0.05-d_0.2-l_10-cov_10000	0.773076	0.942896	0.817204
simNo_93-s_10-n_50-minVAF_0.02-m_25-fp_1e-05-fn_0.2-na_0.05-d_0.2-l_10-cov_10000	1	1	1
simNo_94-s_10-n_50-minVAF_0.02-m_25-fp_1e-05-fn_0.2-na_0.05-d_0.2-l_10-cov_10000	0.950166	0.953488	1
simNo_95-s_10-n_50-minVAF_0.02-m_25-fp_1e-05-fn_0.2-na_0.05-d_0.2-l_10-cov_10000	1	1	1
simNo_96-s_10-n_50-minVAF_0.02-m_25-fp_1e-05-fn_0.2-na_0.05-d_0.2-l_10-cov_10000	0.78225	0.851035	0.958678
simNo_97-s_10-n_50-minVAF_0.02-m_25-fp_1e-05-fn_0.2-na_0.05-d_0.2-l_10-cov_10000	0.964689	1	1
simNo_98-s_10-n_50-minVAF_0.02-m_25-fp_1e-05-fn_0.2-na_0.05-d_0.2-l_10-cov_10000	0.774286	0.83034	0.946154
simNo_99-s_10-n_50-minVAF_0.02-m_25-fp_1e-05-fn_0.2-na_0.05-d_0.2-l_10-cov_10000	0.873684	0.947368	0.973684
simNo_100-s_10-n_50-minVAF_0.02-m_25-fp_1e-05-fn_0.2-na_0.05-d_0.2-l_10-cov_10000	0.766841	0.916849	1
simNo_1-s_10-n_50-minVAF_0.02-m_25-fp_1e-05-fn_0.2-na_0.05-d_0-l_1000-cov_10000	1	1	1
simNo_2-s_10-n_50-minVAF_0.02-m_25-fp_1e-05-fn_0.2-na_0.05-d_0-l_1000-cov_10000	1	0.991071	1
simNo_3-s_10-n_50-minVAF_0.02-m_25-fp_1e-05-fn_0.2-na_0.05-d_0-l_1000-cov_10000	0.985908	0.98374	1
simNo_4-s_10-n_50-minVAF_0.02-m_25-fp_1e-05-fn_0.2-na_0.05-d_0-l_1000-cov_10000	0.985124	1	1
simNo_5-s_10-n_50-minVAF_0.02-m_25-fp_1e-05-fn_0.2-na_0.05-d_0-l_1000-cov_10000	0.725509	0.804317	1
simNo_6-s_10-n_50-minVAF_0.02-m_25-fp_1e-05-fn_0.2-na_0.05-d_0-l_1000-cov_10000	0.977615	1	1
simNo_7-s_10-n_50-minVAF_0.02-m_25-fp_1e-05-fn_0.2-na_0.05-d_0-l_1000-cov_10000	0.860425	0.94877	1
simNo_8-s_10-n_50-minVAF_0.02-m_25-fp_1e-05-fn_0.2-na_0.05-d_0-l_1000-cov_10000	0.794369	0.855143	1
simNo_9-s_10-n_50-minVAF_0.02-m_25-fp_1e-05-fn_0.2-na_0.05-d_0-l_1000-cov_10000	0.880952	0.949421	1
simNo_10-s_10-n_50-minVAF_0.02-m_25-fp_1e-05-fn_0.2-na_0.05-d_0-l_1000-cov_10000	0.779394	0.826494	1
simNo_11-s_10-n_50-minVAF_0.02-m_25-fp_1e-05-fn_0.2-na_0.05-d_0-l_1000-cov_10000	1	0.966667	1
simNo_12-s_10-n_50-minVAF_0.02-m_25-fp_1e-05-fn_0.2-na_0.05-d_0-l_1000-cov_10000	1	1	1
simNo_13-s_10-n_50-minVAF_0.02-m_25-fp_1e-05-fn_0.2-na_0.05-d_0-l_1000-cov_10000	0.740511	0.857093	1
simNo_14-s_10-n_50-minVAF_0.02-m_25-fp_1e-05-fn_0.2-na_0.05-d_0-l_1000-cov_10000	0.979226	0.976562	1
simNo_15-s_10-n_50-minVAF_0.02-m_25-fp_1e-05-fn_0.2-na_0.05-d_0-l_1000-cov_10000	0.848424	0.928424	0.910112
simNo_16-s_10-n_50-minVAF_0.02-m_25-fp_1e-05-fn_0.2-na_0.05-d_0-l_1000-cov_10000	0.942857	0.973333	1
simNo_17-s_10-n_50-minVAF_0.02-m_25-fp_1e-05-fn_0.2-na_0.05-d_0-l_1000-cov_10000	0.960977	1	1
simNo_18-s_10-n_50-minVAF_0.02-m_25-fp_1e-05-fn_0.2-na_0.05-d_0-l_1000-cov_10000	1	0.98	1
simNo_19-s_10-n_50-minVAF_0.02-m_25-fp_1e-05-fn_0.2-na_0.05-d_0-l_1000-cov_10000	1	0.958475	1
simNo_20-s_10-n_50-minVAF_0.02-m_25-fp_1e-05-fn_0.2-na_0.05-d_0-l_1000-cov_10000	1	0.982143	1
simNo_21-s_10-n_50-minVAF_0.02-m_25-fp_1e-05-fn_0.2-na_0.05-d_0-l_1000-cov_10000	1	1	0.975
simNo_22-s_10-n_50-minVAF_0.02-m_25-fp_1e-05-fn_0.2-na_0.05-d_0-l_1000-cov_10000	1	1	1
simNo_23-s_10-n_50-minVAF_0.02-m_25-fp_1e-05-fn_0.2-na_0.05-d_0-l_1000-cov_10000	1	0.980769	1
simNo_24-s_10-n_50-minVAF_0.02-m_25-fp_1e-05-fn_0.2-na_0.05-d_0-l_1000-cov_10000	0.954248	0.902561	1
simNo_25-s_10-n_50-minVAF_0.02-m_25-fp_1e-05-fn_0.2-na_0.05-d_0-l_1000-cov_10000	0.901525	0.957738	1
simNo_26-s_10-n_50-minVAF_0.02-m_25-fp_1e-05-fn_0.2-na_0.05-d_0-l_1000-cov_10000	0.907692	0.922329	1
simNo_27-s_10-n_50-minVAF_0.02-m_25-fp_1e-05-fn_0.2-na_0.05-d_0-l_1000-cov_10000	0.968	0.952	0.968
simNo_28-s_10-n_50-minVAF_0.02-m_25-fp_1e-05-fn_0.2-na_0.05-d_0-l_1000-cov_10000	0.975071	1	1
simNo_29-s_10-n_50-minVAF_0.02-m_25-fp_1e-05-fn_0.2-na_0.05-d_0-l_1000-cov_10000	0.868338	0.93285	0.956033
simNo_30-s_10-n_50-minVAF_0.02-m_25-fp_1e-05-fn_0.2-na_0.05-d_0-l_1000-cov_10000	0.984211	1	1
simNo_31-s_10-n_50-minVAF_0.02-m_25-fp_1e-05-fn_0.2-na_0.05-d_0-l_1000-cov_10000	0.773243	0.836927	1
simNo_32-s_10-n_50-minVAF_0.02-m_25-fp_1e-05-fn_0.2-na_0.05-d_0-l_1000-cov_10000	0.911538	0.974762	1
simNo_33-s_10-n_50-minVAF_0.02-m_25-fp_1e-05-fn_0.2-na_0.05-d_0-l_1000-cov_10000	0.906874	0.934959	1
simNo_34-s_10-n_50-minVAF_0.02-m_25-fp_1e-05-fn_0.2-na_0.05-d_0-l_1000-cov_10000	0.984127	0.977143	1
simNo_35-s_10-n_50-minVAF_0.02-m_25-fp_1e-05-fn_0.2-na_0.05-d_0-l_1000-cov_10000	0.8624	0.886133	1
simNo_36-s_10-n_50-minVAF_0.02-m_25-fp_1e-05-fn_0.2-na_0.05-d_0-l_1000-cov_10000	1	0.979592	1
simNo_37-s_10-n_50-minVAF_0.02-m_25-fp_1e-05-fn_0.2-na_0.05-d_0-l_1000-cov_10000	0.970806	0.980392	0.960784
simNo_38-s_10-n_50-minVAF_0.02-m_25-fp_1e-05-fn_0.2-na_0.05-d_0-l_1000-cov_10000	0.969734	1	1
simNo_39-s_10-n_50-minVAF_0.02-m_25-fp_1e-05-fn_0.2-na_0.05-d_0-l_1000-cov_10000	1	0.970588	0.941176
simNo_40-s_10-n_50-minVAF_0.02-m_25-fp_1e-05-fn_0.2-na_0.05-d_0-l_1000-cov_10000	0.983333	0.95	1
simNo_41-s_10-n_50-minVAF_0.02-m_25-fp_1e-05-fn_0.2-na_0.05-d_0-l_1000-cov_10000	0.955752	0.973915	1
simNo_42-s_10-n_50-minVAF_0.02-m_25-fp_1e-05-fn_0.2-na_0.05-d_0-l_1000-cov_10000	0.957983	1	1
simNo_43-s_10-n_50-minVAF_0.02-m_25-fp_1e-05-fn_0.2-na_0.05-d_0-l_1000-cov_10000	0.923469	0.966312	1
simNo_44-s_10-n_50-minVAF_0.02-m_25-fp_1e-05-fn_0.2-na_0.05-d_0-l_1000-cov_10000	0.891638	0.961688	0.922481
simNo_45-s_10-n_50-minVAF_0.02-m_25-fp_1e-05-fn_0.2-na_0.05-d_0-l_1000-cov_10000	0.916899	0.956997	0.851064
simNo_46-s_10-n_50-minVAF_0.02-m_25-fp_1e-05-fn_0.2-na_0.05-d_0-l_1000-cov_10000	0.968716	0.980667	1
simNo_47-s_10-n_50-minVAF_0.02-m_25-fp_1e-05-fn_0.2-na_0.05-d_0-l_1000-cov_10000	0.920362	0.928937	1
simNo_48-s_10-n_50-minVAF_0.02-m_25-fp_1e-05-fn_0.2-na_0.05-d_0-l_1000-cov_10000	0.89268	0.929932	1
simNo_49-s_10-n_50-minVAF_0.02-m_25-fp_1e-05-fn_0.2-na_0.05-d_0-l_1000-cov_10000	0.929654	0.946546	1
simNo_50-s_10-n_50-minVAF_0.02-m_25-fp_1e-05-fn_0.2-na_0.05-d_0-l_1000-cov_10000	0.960177	0.980447	0.955752
simNo_51-s_10-n_50-minVAF_0.02-m_25-fp_1e-05-fn_0.2-na_0.05-d_0-l_1000-cov_10000	0.961039	0.961039	0.961039
simNo_52-s_10-n_50-minVAF_0.02-m_25-fp_1e-05-fn_0.2-na_0.05-d_0-l_1000-cov_10000	0.782271	0.852415	1
simNo_53-s_10-n_50-minVAF_0.02-m_25-fp_1e-05-fn_0.2-na_0.05-d_0-l_1000-cov_10000	0.97377	1	1
simNo_54-s_10-n_50-minVAF_0.02-m_25-fp_1e-05-fn_0.2-na_0.05-d_0-l_1000-cov_10000	0.973711	1	1
simNo_55-s_10-n_50-minVAF_0.02-m_25-fp_1e-05-fn_0.2-na_0.05-d_0-l_1000-cov_10000	0.929277	0.94734	1
simNo_56-s_10-n_50-minVAF_0.02-m_25-fp_1e-05-fn_0.2-na_0.05-d_0-l_1000-cov_10000	0.975986	0.986022	1
simNo_57-s_10-n_50-minVAF_0.02-m_25-fp_1e-05-fn_0.2-na_0.05-d_0-l_1000-cov_10000	0.962887	1	1
simNo_58-s_10-n_50-minVAF_0.02-m_25-fp_1e-05-fn_0.2-na_0.05-d_0-l_1000-cov_10000	0.904762	0.929244	0.961905
simNo_59-s_10-n_50-minVAF_0.02-m_25-fp_1e-05-fn_0.2-na_0.05-d_0-l_1000-cov_10000	0.955975	0.957831	1
simNo_60-s_10-n_50-minVAF_0.02-m_25-fp_1e-05-fn_0.2-na_0.05-d_0-l_1000-cov_10000	0.98622	0.984908	1
simNo_61-s_10-n_50-minVAF_0.02-m_25-fp_1e-05-fn_0.2-na_0.05-d_0-l_1000-cov_10000	0.872871	0.974878	1
simNo_62-s_10-n_50-minVAF_0.02-m_25-fp_1e-05-fn_0.2-na_0.05-d_0-l_1000-cov_10000	1	0.973913	1
simNo_63-s_10-n_50-minVAF_0.02-m_25-fp_1e-05-fn_0.2-na_0.05-d_0-l_1000-cov_10000	0.967532	1	1
simNo_64-s_10-n_50-minVAF_0.02-m_25-fp_1e-05-fn_0.2-na_0.05-d_0-l_1000-cov_10000	0.847917	0.881012	1
simNo_65-s_10-n_50-minVAF_0.02-m_25-fp_1e-05-fn_0.2-na_0.05-d_0-l_1000-cov_10000	1	0.983607	1
simNo_66-s_10-n_50-minVAF_0.02-m_25-fp_1e-05-fn_0.2-na_0.05-d_0-l_1000-cov_10000	0.903828	0.91421	1
simNo_67-s_10-n_50-minVAF_0.02-m_25-fp_1e-05-fn_0.2-na_0.05-d_0-l_1000-cov_10000	0.902098	0.940425	1
simNo_68-s_10-n_50-minVAF_0.02-m_25-fp_1e-05-fn_0.2-na_0.05-d_0-l_1000-cov_10000	1	0.96124	1
simNo_69-s_10-n_50-minVAF_0.02-m_25-fp_1e-05-fn_0.2-na_0.05-d_0-l_1000-cov_10000	0.945183	0.988372	1
simNo_70-s_10-n_50-minVAF_0.02-m_25-fp_1e-05-fn_0.2-na_0.05-d_0-l_1000-cov_10000	1	0.983607	1
simNo_71-s_10-n_50-minVAF_0.02-m_25-fp_1e-05-fn_0.2-na_0.05-d_0-l_1000-cov_10000	0.946105	0.943668	1
simNo_72-s_10-n_50-minVAF_0.02-m_25-fp_1e-05-fn_0.2-na_0.05-d_0-l_1000-cov_10000	0.829132	0.900195	1
simNo_73-s_10-n_50-minVAF_0.02-m_25-fp_1e-05-fn_0.2-na_0.05-d_0-l_1000-cov_10000	0.773287	0.859844	0.981948
simNo_74-s_10-n_50-minVAF_0.02-m_25-fp_1e-05-fn_0.2-na_0.05-d_0-l_1000-cov_10000	0.977401	0.979802	1
simNo_75-s_10-n_50-minVAF_0.02-m_25-fp_1e-05-fn_0.2-na_0.05-d_0-l_1000-cov_10000	0.872106	0.897011	1
simNo_76-s_10-n_50-minVAF_0.02-m_25-fp_1e-05-fn_0.2-na_0.05-d_0-l_1000-cov_10000	0.786895	0.881813	1
simNo_77-s_10-n_50-minVAF_0.02-m_25-fp_1e-05-fn_0.2-na_0.05-d_0-l_1000-cov_10000	0.924147	0.96661	1
simNo_78-s_10-n_50-minVAF_0.02-m_25-fp_1e-05-fn_0.2-na_0.05-d_0-l_1000-cov_10000	0.987342	0.987342	1
simNo_79-s_10-n_50-minVAF_0.02-m_25-fp_1e-05-fn_0.2-na_0.05-d_0-l_1000-cov_10000	0.964	0.992	1
simNo_80-s_10-n_50-minVAF_0.02-m_25-fp_1e-05-fn_0.2-na_0.05-d_0-l_1000-cov_10000	0.869919	0.898468	0.910782
simNo_81-s_10-n_50-minVAF_0.02-m_25-fp_1e-05-fn_0.2-na_0.05-d_0-l_1000-cov_10000	0.933622	1	1
simNo_82-s_10-n_50-minVAF_0.02-m_25-fp_1e-05-fn_0.2-na_0.05-d_0-l_1000-cov_10000	0.923044	0.919769	1
simNo_83-s_10-n_50-minVAF_0.02-m_25-fp_1e-05-fn_0.2-na_0.05-d_0-l_1000-cov_10000	0.639817	0.739574	1
simNo_84-s_10-n_50-minVAF_0.02-m_25-fp_1e-05-fn_0.2-na_0.05-d_0-l_1000-cov_10000	0.907986	1	1
simNo_85-s_10-n_50-minVAF_0.02-m_25-fp_1e-05-fn_0.2-na_0.05-d_0-l_1000-cov_10000	0.902597	0.929289	1
simNo_86-s_10-n_50-minVAF_0.02-m_25-fp_1e-05-fn_0.2-na_0.05-d_0-l_1000-cov_10000	0.928944	0.973451	0.840708
simNo_87-s_10-n_50-minVAF_0.02-m_25-fp_1e-05-fn_0.2-na_0.05-d_0-l_1000-cov_10000	0.886117	0.968254	1
simNo_88-s_10-n_50-minVAF_0.02-m_25-fp_1e-05-fn_0.2-na_0.05-d_0-l_1000-cov_10000	0.804386	0.928401	0.947368
simNo_89-s_10-n_50-minVAF_0.02-m_25-fp_1e-05-fn_0.2-na_0.05-d_0-l_1000-cov_10000	1	0.969925	1
simNo_90-s_10-n_50-minVAF_0.02-m_25-fp_1e-05-fn_0.2-na_0.05-d_0-l_1000-cov_10000	1	1	1
simNo_91-s_10-n_50-minVAF_0.02-m_25-fp_1e-05-fn_0.2-na_0.05-d_0-l_1000-cov_10000	0.781235	0.88508	0.966942
simNo_92-s_10-n_50-minVAF_0.02-m_25-fp_1e-05-fn_0.2-na_0.05-d_0-l_1000-cov_10000	0.966254	0.984777	0.967773
simNo_93-s_10-n_50-minVAF_0.02-m_25-fp_1e-05-fn_0.2-na_0.05-d_0-l_1000-cov_10000	0.777714	0.828476	1
simNo_94-s_10-n_50-minVAF_0.02-m_25-fp_1e-05-fn_0.2-na_0.05-d_0-l_1000-cov_10000	1	0.982456	1
simNo_95-s_10-n_50-minVAF_0.02-m_25-fp_1e-05-fn_0.2-na_0.05-d_0-l_1000-cov_10000	0.893939	0.911607	0.87963
simNo_96-s_10-n_50-minVAF_0.02-m_25-fp_1e-05-fn_0.2-na_0.05-d_0-l_1000-cov_10000	1	0.92	1
simNo_97-s_10-n_50-minVAF_0.02-m_25-fp_1e-05-fn_0.2-na_0.05-d_0-l_1000-cov_10000	0.902597	0.937338	0.904762
simNo_98-s_10-n_50-minVAF_0.02-m_25-fp_1e-05-fn_0.2-na_0.05-d_0-l_1000-cov_10000	0.966777	0.947195	1
simNo_99-s_10-n_50-minVAF_0.02-m_25-fp_1e-05-fn_0.2-na_0.05-d_0-l_1000-cov_10000	0.952624	0.979592	1
simNo_100-s_10-n_50-minVAF_0.02-m_25-fp_1e-05-fn_0.2-na_0.05-d_0-l_1000-cov_10000	0.913272	1	0.957983
simNo_1-s_10-n_50-minVAF_0.02-m_25-fp_1e-05-fn_0.2-na_0.05-d_0.1-l_1000-cov_10000	0.978906	0.986421	1
simNo_2-s_10-n_50-minVAF_0.02-m_25-fp_1e-05-fn_0.2-na_0.05-d_0.1-l_1000-cov_10000	1	0.971154	1
simNo_3-s_10-n_50-minVAF_0.02-m_25-fp_1e-05-fn_0.2-na_0.05-d_0.1-l_1000-cov_10000	0.923497	0.921625	1
simNo_4-s_10-n_50-minVAF_0.02-m_25-fp_1e-05-fn_0.2-na_0.05-d_0.1-l_1000-cov_10000	0.985124	0.959504	1
simNo_5-s_10-n_50-minVAF_0.02-m_25-fp_1e-05-fn_0.2-na_0.05-d_0.1-l_1000-cov_10000	0.837674	0.894654	1
simNo_6-s_10-n_50-minVAF_0.02-m_25-fp_1e-05-fn_0.2-na_0.05-d_0.1-l_1000-cov_10000	0.739583	0.833735	1
simNo_7-s_10-n_50-minVAF_0.02-m_25-fp_1e-05-fn_0.2-na_0.05-d_0.1-l_1000-cov_10000	0.938889	0.957308	1
simNo_8-s_10-n_50-minVAF_0.02-m_25-fp_1e-05-fn_0.2-na_0.05-d_0.1-l_1000-cov_10000	0.879426	0.933321	0.968421
simNo_9-s_10-n_50-minVAF_0.02-m_25-fp_1e-05-fn_0.2-na_0.05-d_0.1-l_1000-cov_10000	0.955	0.960952	1
simNo_10-s_10-n_50-minVAF_0.02-m_25-fp_1e-05-fn_0.2-na_0.05-d_0.1-l_1000-cov_10000	0.737408	0.7702	0.954198
simNo_11-s_10-n_50-minVAF_0.02-m_25-fp_1e-05-fn_0.2-na_0.05-d_0.1-l_1000-cov_10000	0.767249	0.848039	1
simNo_12-s_10-n_50-minVAF_0.02-m_25-fp_1e-05-fn_0.2-na_0.05-d_0.1-l_1000-cov_10000	0.939624	0.953946	1
simNo_13-s_10-n_50-minVAF_0.02-m_25-fp_1e-05-fn_0.2-na_0.05-d_0.1-l_1000-cov_10000	0.892325	0.969072	1
simNo_14-s_10-n_50-minVAF_0.02-m_25-fp_1e-05-fn_0.2-na_0.05-d_0.1-l_1000-cov_10000	1	1	1
simNo_15-s_10-n_50-minVAF_0.02-m_25-fp_1e-05-fn_0.2-na_0.05-d_0.1-l_1000-cov_10000	1	1	0.972973
simNo_16-s_10-n_50-minVAF_0.02-m_25-fp_1e-05-fn_0.2-na_0.05-d_0.1-l_1000-cov_10000	0.719095	0.814138	0.93617
simNo_17-s_10-n_50-minVAF_0.02-m_25-fp_1e-05-fn_0.2-na_0.05-d_0.1-l_1000-cov_10000	0.9543	0.990991	1
simNo_18-s_10-n_50-minVAF_0.02-m_25-fp_1e-05-fn_0.2-na_0.05-d_0.1-l_1000-cov_10000	0.82268	0.860564	1
simNo_19-s_10-n_50-minVAF_0.02-m_25-fp_1e-05-fn_0.2-na_0.05-d_0.1-l_1000-cov_10000	0.887192	0.943576	0.955357
simNo_20-s_10-n_50-minVAF_0.02-m_25-fp_1e-05-fn_0.2-na_0.05-d_0.1-l_1000-cov_10000	0.953795	1	1
simNo_21-s_10-n_50-minVAF_0.02-m_25-fp_1e-05-fn_0.2-na_0.05-d_0.1-l_1000-cov_10000	0.960057	0.984252	1
simNo_22-s_10-n_50-minVAF_0.02-m_25-fp_1e-05-fn_0.2-na_0.05-d_0.1-l_1000-cov_10000	0.928349	0.950356	1
simNo_23-s_10-n_50-minVAF_0.02-m_25-fp_1e-05-fn_0.2-na_0.05-d_0.1-l_1000-cov_10000	0.878608	1	1
simNo_24-s_10-n_50-minVAF_0.02-m_25-fp_1e-05-fn_0.2-na_0.05-d_0.1-l_1000-cov_10000	0.763237	0.821516	0.910448
simNo_25-s_10-n_50-minVAF_0.02-m_25-fp_1e-05-fn_0.2-na_0.05-d_0.1-l_1000-cov_10000	0.838695	0.965802	1
simNo_26-s_10-n_50-minVAF_0.02-m_25-fp_1e-05-fn_0.2-na_0.05-d_0.1-l_1000-cov_10000	0.948718	0.969984	1
simNo_27-s_10-n_50-minVAF_0.02-m_25-fp_1e-05-fn_0.2-na_0.05-d_0.1-l_1000-cov_10000	1	1	1
simNo_28-s_10-n_50-minVAF_0.02-m_25-fp_1e-05-fn_0.2-na_0.05-d_0.1-l_1000-cov_10000	0.98125	0.98244	0.930556
simNo_29-s_10-n_50-minVAF_0.02-m_25-fp_1e-05-fn_0.2-na_0.05-d_0.1-l_1000-cov_10000	0.626389	0.817649	1
simNo_30-s_10-n_50-minVAF_0.02-m_25-fp_1e-05-fn_0.2-na_0.05-d_0.1-l_1000-cov_10000	0.816983	0.875113	1
simNo_31-s_10-n_50-minVAF_0.02-m_25-fp_1e-05-fn_0.2-na_0.05-d_0.1-l_1000-cov_10000	0.859224	0.872206	1
simNo_32-s_10-n_50-minVAF_0.02-m_25-fp_1e-05-fn_0.2-na_0.05-d_0.1-l_1000-cov_10000	0.84054	0.912109	1
simNo_33-s_10-n_50-minVAF_0.02-m_25-fp_1e-05-fn_0.2-na_0.05-d_0.1-l_1000-cov_10000	0.861586	0.991228	1
simNo_34-s_10-n_50-minVAF_0.02-m_25-fp_1e-05-fn_0.2-na_0.05-d_0.1-l_1000-cov_10000	0.838767	0.933801	1
simNo_35-s_10-n_50-minVAF_0.02-m_25-fp_1e-05-fn_0.2-na_0.05-d_0.1-l_1000-cov_10000	0.783903	0.882028	1
simNo_36-s_10-n_50-minVAF_0.02-m_25-fp_1e-05-fn_0.2-na_0.05-d_0.1-l_1000-cov_10000	0.973648	0.982301	1
simNo_37-s_10-n_50-minVAF_0.02-m_25-fp_1e-05-fn_0.2-na_0.05-d_0.1-l_1000-cov_10000	0.986251	1	1
simNo_38-s_10-n_50-minVAF_0.02-m_25-fp_1e-05-fn_0.2-na_0.05-d_0.1-l_1000-cov_10000	0.970964	0.98374	1
simNo_39-s_10-n_50-minVAF_0.02-m_25-fp_1e-05-fn_0.2-na_0.05-d_0.1-l_1000-cov_10000	0.958917	0.954855	0.960784
simNo_40-s_10-n_50-minVAF_0.02-m_25-fp_1e-05-fn_0.2-na_0.05-d_0.1-l_1000-cov_10000	0.979866	0.990045	1
simNo_41-s_10-n_50-minVAF_0.02-m_25-fp_1e-05-fn_0.2-na_0.05-d_0.1-l_1000-cov_10000	0.964912	0.95614	1
simNo_42-s_10-n_50-minVAF_0.02-m_25-fp_1e-05-fn_0.2-na_0.05-d_0.1-l_1000-cov_10000	0.833305	0.880422	0.882812
simNo_43-s_10-n_50-minVAF_0.02-m_25-fp_1e-05-fn_0.2-na_0.05-d_0.1-l_1000-cov_10000	1	0.966667	1
simNo_44-s_10-n_50-minVAF_0.02-m_25-fp_1e-05-fn_0.2-na_0.05-d_0.1-l_1000-cov_10000	0.977778	1	0.95
simNo_45-s_10-n_50-minVAF_0.02-m_25-fp_1e-05-fn_0.2-na_0.05-d_0.1-l_1000-cov_10000	1	1	0.940397
simNo_46-s_10-n_50-minVAF_0.02-m_25-fp_1e-05-fn_0.2-na_0.05-d_0.1-l_1000-cov_10000	1	0.97479	1
simNo_47-s_10-n_50-minVAF_0.02-m_25-fp_1e-05-fn_0.2-na_0.05-d_0.1-l_1000-cov_10000	0.887223	0.943016	0.96063
simNo_48-s_10-n_50-minVAF_0.02-m_25-fp_1e-05-fn_0.2-na_0.05-d_0.1-l_1000-cov_10000	0.856902	0.876612	1
simNo_49-s_10-n_50-minVAF_0.02-m_25-fp_1e-05-fn_0.2-na_0.05-d_0.1-l_1000-cov_10000	1	0.957983	0.94958
simNo_50-s_10-n_50-minVAF_0.02-m_25-fp_1e-05-fn_0.2-na_0.05-d_0.1-l_1000-cov_10000	0.943324	0.967742	1
simNo_51-s_10-n_50-minVAF_0.02-m_25-fp_1e-05-fn_0.2-na_0.05-d_0.1-l_1000-cov_10000	0.951948	0.910911	1
simNo_52-s_10-n_50-minVAF_0.02-m_25-fp_1e-05-fn_0.2-na_0.05-d_0.1-l_1000-cov_10000	0.909716	0.955548	1
simNo_53-s_10-n_50-minVAF_0.02-m_25-fp_1e-05-fn_0.2-na_0.05-d_0.1-l_1000-cov_10000	0.758288	0.85338	1
simNo_54-s_10-n_50-minVAF_0.02-m_25-fp_1e-05-fn_0.2-na_0.05-d_0.1-l_1000-cov_10000	1	0.953271	0.981308
simNo_55-s_10-n_50-minVAF_0.02-m_25-fp_1e-05-fn_0.2-na_0.05-d_0.1-l_1000-cov_10000	0.928748	0.938995	1
simNo_56-s_10-n_50-minVAF_0.02-m_25-fp_1e-05-fn_0.2-na_0.05-d_0.1-l_1000-cov_10000	0.846336	0.905382	0.93617
simNo_57-s_10-n_50-minVAF_0.02-m_25-fp_1e-05-fn_0.2-na_0.05-d_0.1-l_1000-cov_10000	0.934583	0.968647	1
simNo_58-s_10-n_50-minVAF_0.02-m_25-fp_1e-05-fn_0.2-na_0.05-d_0.1-l_1000-cov_10000	0.944627	0.962694	0.956044
simNo_59-s_10-n_50-minVAF_0.02-m_25-fp_1e-05-fn_0.2-na_0.05-d_0.1-l_1000-cov_10000	0.890778	0.892482	0.884615
simNo_60-s_10-n_50-minVAF_0.02-m_25-fp_1e-05-fn_0.2-na_0.05-d_0.1-l_1000-cov_10000	0.973684	0.966667	1
simNo_61-s_10-n_50-minVAF_0.02-m_25-fp_1e-05-fn_0.2-na_0.05-d_0.1-l_1000-cov_10000	0.841217	0.906545	0.926639
simNo_62-s_10-n_50-minVAF_0.02-m_25-fp_1e-05-fn_0.2-na_0.05-d_0.1-l_1000-cov_10000	0.831996	0.919272	1
simNo_63-s_10-n_50-minVAF_0.02-m_25-fp_1e-05-fn_0.2-na_0.05-d_0.1-l_1000-cov_10000	0.961792	0.969789	1
simNo_64-s_10-n_50-minVAF_0.02-m_25-fp_1e-05-fn_0.2-na_0.05-d_0.1-l_1000-cov_10000	1	0.95614	1
simNo_65-s_10-n_50-minVAF_0.02-m_25-fp_1e-05-fn_0.2-na_0.05-d_0.1-l_1000-cov_10000	1	0.979167	0.895833
simNo_66-s_10-n_50-minVAF_0.02-m_25-fp_1e-05-fn_0.2-na_0.05-d_0.1-l_1000-cov_10000	0.75625	0.832646	1
simNo_67-s_10-n_50-minVAF_0.02-m_25-fp_1e-05-fn_0.2-na_0.05-d_0.1-l_1000-cov_10000	0.91769	0.990909	1
simNo_68-s_10-n_50-minVAF_0.02-m_25-fp_1e-05-fn_0.2-na_0.05-d_0.1-l_1000-cov_10000	0.914996	0.862881	0.882812
simNo_69-s_10-n_50-minVAF_0.02-m_25-fp_1e-05-fn_0.2-na_0.05-d_0.1-l_1000-cov_10000	1	1	1
simNo_70-s_10-n_50-minVAF_0.02-m_25-fp_1e-05-fn_0.2-na_0.05-d_0.1-l_1000-cov_10000	0.90804	0.971977	1
simNo_71-s_10-n_50-minVAF_0.02-m_25-fp_1e-05-fn_0.2-na_0.05-d_0.1-l_1000-cov_10000	0.894201	0.946037	1
simNo_72-s_10-n_50-minVAF_0.02-m_25-fp_1e-05-fn_0.2-na_0.05-d_0.1-l_1000-cov_10000	0.884211	0.923076	0.909774
simNo_73-s_10-n_50-minVAF_0.02-m_25-fp_1e-05-fn_0.2-na_0.05-d_0.1-l_1000-cov_10000	0.778325	0.87833	0.9572
simNo_74-s_10-n_50-minVAF_0.02-m_25-fp_1e-05-fn_0.2-na_0.05-d_0.1-l_1000-cov_10000	0.889167	0.929822	1
simNo_75-s_10-n_50-minVAF_0.02-m_25-fp_1e-05-fn_0.2-na_0.05-d_0.1-l_1000-cov_10000	0.965136	0.979381	0.907216
simNo_76-s_10-n_50-minVAF_0.02-m_25-fp_1e-05-fn_0.2-na_0.05-d_0.1-l_1000-cov_10000	0.720326	0.810773	1
simNo_77-s_10-n_50-minVAF_0.02-m_25-fp_1e-05-fn_0.2-na_0.05-d_0.1-l_1000-cov_10000	0.916891	0.936342	0.987107
simNo_78-s_10-n_50-minVAF_0.02-m_25-fp_1e-05-fn_0.2-na_0.05-d_0.1-l_1000-cov_10000	0.859563	0.941005	0.909836
simNo_79-s_10-n_50-minVAF_0.02-m_25-fp_1e-05-fn_0.2-na_0.05-d_0.1-l_1000-cov_10000	0.943359	0.926364	1
simNo_80-s_10-n_50-minVAF_0.02-m_25-fp_1e-05-fn_0.2-na_0.05-d_0.1-l_1000-cov_10000	0.861783	0.945062	0.948718
simNo_81-s_10-n_50-minVAF_0.02-m_25-fp_1e-05-fn_0.2-na_0.05-d_0.1-l_1000-cov_10000	0.865152	0.984727	1
simNo_82-s_10-n_50-minVAF_0.02-m_25-fp_1e-05-fn_0.2-na_0.05-d_0.1-l_1000-cov_10000	0.989065	0.953457	1
simNo_83-s_10-n_50-minVAF_0.02-m_25-fp_1e-05-fn_0.2-na_0.05-d_0.1-l_1000-cov_10000	0.88573	0.99037	1
simNo_84-s_10-n_50-minVAF_0.02-m_25-fp_1e-05-fn_0.2-na_0.05-d_0.1-l_1000-cov_10000	1	0.981308	1
simNo_85-s_10-n_50-minVAF_0.02-m_25-fp_1e-05-fn_0.2-na_0.05-d_0.1-l_1000-cov_10000	0.897495	0.904727	1
simNo_86-s_10-n_50-minVAF_0.02-m_25-fp_1e-05-fn_0.2-na_0.05-d_0.1-l_1000-cov_10000	0.73065	0.846875	1
simNo_87-s_10-n_50-minVAF_0.02-m_25-fp_1e-05-fn_0.2-na_0.05-d_0.1-l_1000-cov_10000	0.938272	0.97619	0.928571
simNo_88-s_10-n_50-minVAF_0.02-m_25-fp_1e-05-fn_0.2-na_0.05-d_0.1-l_1000-cov_10000	0.866352	0.94512	1
simNo_89-s_10-n_50-minVAF_0.02-m_25-fp_1e-05-fn_0.2-na_0.05-d_0.1-l_1000-cov_10000	1	0.992481	0.932331
simNo_90-s_10-n_50-minVAF_0.02-m_25-fp_1e-05-fn_0.2-na_0.05-d_0.1-l_1000-cov_10000	0.833932	0.90254	0.953271
simNo_91-s_10-n_50-minVAF_0.02-m_25-fp_1e-05-fn_0.2-na_0.05-d_0.1-l_1000-cov_10000	0.810898	0.827538	0.95283
simNo_92-s_10-n_50-minVAF_0.02-m_25-fp_1e-05-fn_0.2-na_0.05-d_0.1-l_1000-cov_10000	0.939205	0.966317	1
simNo_93-s_10-n_50-minVAF_0.02-m_25-fp_1e-05-fn_0.2-na_0.05-d_0.1-l_1000-cov_10000	1	0.990566	1
simNo_94-s_10-n_50-minVAF_0.02-m_25-fp_1e-05-fn_0.2-na_0.05-d_0.1-l_1000-cov_10000	0.981406	0.984127	1
simNo_95-s_10-n_50-minVAF_0.02-m_25-fp_1e-05-fn_0.2-na_0.05-d_0.1-l_1000-cov_10000	0.970714	1	1
simNo_96-s_10-n_50-minVAF_0.02-m_25-fp_1e-05-fn_0.2-na_0.05-d_0.1-l_1000-cov_10000	0.902098	0.972354	1
simNo_97-s_10-n_50-minVAF_0.02-m_25-fp_1e-05-fn_0.2-na_0.05-d_0.1-l_1000-cov_10000	0.930785	0.955231	0.939394
simNo_98-s_10-n_50-minVAF_0.02-m_25-fp_1e-05-fn_0.2-na_0.05-d_0.1-l_1000-cov_10000	0.953373	0.956466	0.945312
simNo_99-s_10-n_50-minVAF_0.02-m_25-fp_1e-05-fn_0.2-na_0.05-d_0.1-l_1000-cov_10000	0.914815	0.916549	1
simNo_100-s_10-n_50-minVAF_0.02-m_25-fp_1e-05-fn_0.2-na_0.05-d_0.1-l_1000-cov_10000	1	0.981818	1
simNo_1-s_10-n_50-minVAF_0.02-m_25-fp_1e-05-fn_0.2-na_0.05-d_0.2-l_1000-cov_10000	0.909516	0.882812	1
simNo_2-s_10-n_50-minVAF_0.02-m_25-fp_1e-05-fn_0.2-na_0.05-d_0.2-l_1000-cov_10000	1	0.956099	1
simNo_3-s_10-n_50-minVAF_0.02-m_25-fp_1e-05-fn_0.2-na_0.05-d_0.2-l_1000-cov_10000	0.968553	0.973899	1
simNo_4-s_10-n_50-minVAF_0.02-m_25-fp_1e-05-fn_0.2-na_0.05-d_0.2-l_1000-cov_10000	0.91659	1	0.943548
simNo_5-s_10-n_50-minVAF_0.02-m_25-fp_1e-05-fn_0.2-na_0.05-d_0.2-l_1000-cov_10000	0.825269	0.859217	1
simNo_6-s_10-n_50-minVAF_0.02-m_25-fp_1e-05-fn_0.2-na_0.05-d_0.2-l_1000-cov_10000	0.884548	0.896603	1
simNo_7-s_10-n_50-minVAF_0.02-m_25-fp_1e-05-fn_0.2-na_0.05-d_0.2-l_1000-cov_10000	0.922112	0.921425	0.930693
simNo_8-s_10-n_50-minVAF_0.02-m_25-fp_1e-05-fn_0.2-na_0.05-d_0.2-l_1000-cov_10000	0.781982	0.920957	1
simNo_9-s_10-n_50-minVAF_0.02-m_25-fp_1e-05-fn_0.2-na_0.05-d_0.2-l_1000-cov_10000	0.933555	0.977493	0.968992
simNo_10-s_10-n_50-minVAF_0.02-m_25-fp_1e-05-fn_0.2-na_0.05-d_0.2-l_1000-cov_10000	0.811947	0.918592	0.991228
simNo_11-s_10-n_50-minVAF_0.02-m_25-fp_1e-05-fn_0.2-na_0.05-d_0.2-l_1000-cov_10000	0.818691	0.905512	1
simNo_12-s_10-n_50-minVAF_0.02-m_25-fp_1e-05-fn_0.2-na_0.05-d_0.2-l_1000-cov_10000	0.837643	0.96067	1
simNo_13-s_10-n_50-minVAF_0.02-m_25-fp_1e-05-fn_0.2-na_0.05-d_0.2-l_1000-cov_10000	0.867608	0.837855	0.951613
simNo_14-s_10-n_50-minVAF_0.02-m_25-fp_1e-05-fn_0.2-na_0.05-d_0.2-l_1000-cov_10000	1	1	1
simNo_15-s_10-n_50-minVAF_0.02-m_25-fp_1e-05-fn_0.2-na_0.05-d_0.2-l_1000-cov_10000	0.739338	0.908999	0.966102
simNo_16-s_10-n_50-minVAF_0.02-m_25-fp_1e-05-fn_0.2-na_0.05-d_0.2-l_1000-cov_10000	0.929412	0.983193	1
simNo_17-s_10-n_50-minVAF_0.02-m_25-fp_1e-05-fn_0.2-na_0.05-d_0.2-l_1000-cov_10000	1	0.962264	0.962264
simNo_18-s_10-n_50-minVAF_0.02-m_25-fp_1e-05-fn_0.2-na_0.05-d_0.2-l_1000-cov_10000	0.889908	0.917431	0.899083
simNo_19-s_10-n_50-minVAF_0.02-m_25-fp_1e-05-fn_0.2-na_0.05-d_0.2-l_1000-cov_10000	1	0.945312	0.953125
simNo_20-s_10-n_50-minVAF_0.02-m_25-fp_1e-05-fn_0.2-na_0.05-d_0.2-l_1000-cov_10000	0.856532	0.935012	1
simNo_21-s_10-n_50-minVAF_0.02-m_25-fp_1e-05-fn_0.2-na_0.05-d_0.2-l_1000-cov_10000	0.956761	0.90566	1
simNo_22-s_10-n_50-minVAF_0.02-m_25-fp_1e-05-fn_0.2-na_0.05-d_0.2-l_1000-cov_10000	1	1	1
simNo_23-s_10-n_50-minVAF_0.02-m_25-fp_1e-05-fn_0.2-na_0.05-d_0.2-l_1000-cov_10000	1	1	1
simNo_24-s_10-n_50-minVAF_0.02-m_25-fp_1e-05-fn_0.2-na_0.05-d_0.2-l_1000-cov_10000	0.78798	0.940547	0.971429
simNo_25-s_10-n_50-minVAF_0.02-m_25-fp_1e-05-fn_0.2-na_0.05-d_0.2-l_1000-cov_10000	1	0.980392	0.901961
simNo_26-s_10-n_50-minVAF_0.02-m_25-fp_1e-05-fn_0.2-na_0.05-d_0.2-l_1000-cov_10000	0.95082	0.911378	0.836066
simNo_27-s_10-n_50-minVAF_0.02-m_25-fp_1e-05-fn_0.2-na_0.05-d_0.2-l_1000-cov_10000	0.937485	0.977009	1
simNo_28-s_10-n_50-minVAF_0.02-m_25-fp_1e-05-fn_0.2-na_0.05-d_0.2-l_1000-cov_10000	0.906717	1	0.881944
simNo_29-s_10-n_50-minVAF_0.02-m_25-fp_1e-05-fn_0.2-na_0.05-d_0.2-l_1000-cov_10000	0.902021	0.853205	0.900565
simNo_30-s_10-n_50-minVAF_0.02-m_25-fp_1e-05-fn_0.2-na_0.05-d_0.2-l_1000-cov_10000	0.989881	1	0.991071
simNo_31-s_10-n_50-minVAF_0.02-m_25-fp_1e-05-fn_0.2-na_0.05-d_0.2-l_1000-cov_10000	0.666771	0.88165	1
simNo_32-s_10-n_50-minVAF_0.02-m_25-fp_1e-05-fn_0.2-na_0.05-d_0.2-l_1000-cov_10000	0.986232	0.952816	1
simNo_33-s_10-n_50-minVAF_0.02-m_25-fp_1e-05-fn_0.2-na_0.05-d_0.2-l_1000-cov_10000	0.964015	1	1
simNo_34-s_10-n_50-minVAF_0.02-m_25-fp_1e-05-fn_0.2-na_0.05-d_0.2-l_1000-cov_10000	0.981273	0.966854	1
simNo_35-s_10-n_50-minVAF_0.02-m_25-fp_1e-05-fn_0.2-na_0.05-d_0.2-l_1000-cov_10000	0.865902	0.886364	0.954545
simNo_36-s_10-n_50-minVAF_0.02-m_25-fp_1e-05-fn_0.2-na_0.05-d_0.2-l_1000-cov_10000	1	0.990099	1
simNo_37-s_10-n_50-minVAF_0.02-m_25-fp_1e-05-fn_0.2-na_0.05-d_0.2-l_1000-cov_10000	0.882272	0.971429	0.971429
simNo_38-s_10-n_50-minVAF_0.02-m_25-fp_1e-05-fn_0.2-na_0.05-d_0.2-l_1000-cov_10000	0.975765	0.991071	1
simNo_39-s_10-n_50-minVAF_0.02-m_25-fp_1e-05-fn_0.2-na_0.05-d_0.2-l_1000-cov_10000	0.897109	0.816327	1
simNo_40-s_10-n_50-minVAF_0.02-m_25-fp_1e-05-fn_0.2-na_0.05-d_0.2-l_1000-cov_10000	0.978571	0.849048	0.857143
simNo_41-s_10-n_50-minVAF_0.02-m_25-fp_1e-05-fn_0.2-na_0.05-d_0.2-l_1000-cov_10000	1	0.951923	1
simNo_42-s_10-n_50-minVAF_0.02-m_25-fp_1e-05-fn_0.2-na_0.05-d_0.2-l_1000-cov_10000	0.922316	0.920754	1
simNo_43-s_10-n_50-minVAF_0.02-m_25-fp_1e-05-fn_0.2-na_0.05-d_0.2-l_1000-cov_10000	1	0.983193	1
simNo_44-s_10-n_50-minVAF_0.02-m_25-fp_1e-05-fn_0.2-na_0.05-d_0.2-l_1000-cov_10000	0.747047	0.851292	0.924242
simNo_45-s_10-n_50-minVAF_0.02-m_25-fp_1e-05-fn_0.2-na_0.05-d_0.2-l_1000-cov_10000	0.927942	0.854305	1
simNo_46-s_10-n_50-minVAF_0.02-m_25-fp_1e-05-fn_0.2-na_0.05-d_0.2-l_1000-cov_10000	0.891947	0.922226	1
simNo_47-s_10-n_50-minVAF_0.02-m_25-fp_1e-05-fn_0.2-na_0.05-d_0.2-l_1000-cov_10000	0.944444	0.971882	1
simNo_48-s_10-n_50-minVAF_0.02-m_25-fp_1e-05-fn_0.2-na_0.05-d_0.2-l_1000-cov_10000	0.961345	0.966293	1
simNo_49-s_10-n_50-minVAF_0.02-m_25-fp_1e-05-fn_0.2-na_0.05-d_0.2-l_1000-cov_10000	0.963889	0.975073	0.991667
simNo_50-s_10-n_50-minVAF_0.02-m_25-fp_1e-05-fn_0.2-na_0.05-d_0.2-l_1000-cov_10000	1	0.991304	1
simNo_51-s_10-n_50-minVAF_0.02-m_25-fp_1e-05-fn_0.2-na_0.05-d_0.2-l_1000-cov_10000	0.829978	0.873973	0.837209
simNo_52-s_10-n_50-minVAF_0.02-m_25-fp_1e-05-fn_0.2-na_0.05-d_0.2-l_1000-cov_10000	1	0.992063	1
simNo_53-s_10-n_50-minVAF_0.02-m_25-fp_1e-05-fn_0.2-na_0.05-d_0.2-l_1000-cov_10000	0.865949	0.890695	1
simNo_54-s_10-n_50-minVAF_0.02-m_25-fp_1e-05-fn_0.2-na_0.05-d_0.2-l_1000-cov_10000	0.908444	0.928	0.952
simNo_55-s_10-n_50-minVAF_0.02-m_25-fp_1e-05-fn_0.2-na_0.05-d_0.2-l_1000-cov_10000	0.744889	0.952736	1
simNo_56-s_10-n_50-minVAF_0.02-m_25-fp_1e-05-fn_0.2-na_0.05-d_0.2-l_1000-cov_10000	0.875733	0.873465	0.951613
simNo_57-s_10-n_50-minVAF_0.02-m_25-fp_1e-05-fn_0.2-na_0.05-d_0.2-l_1000-cov_10000	0.942472	0.93647	1
simNo_58-s_10-n_50-minVAF_0.02-m_25-fp_1e-05-fn_0.2-na_0.05-d_0.2-l_1000-cov_10000	0.813743	0.898943	0.868852
simNo_59-s_10-n_50-minVAF_0.02-m_25-fp_1e-05-fn_0.2-na_0.05-d_0.2-l_1000-cov_10000	0.800101	0.97095	1
simNo_60-s_10-n_50-minVAF_0.02-m_25-fp_1e-05-fn_0.2-na_0.05-d_0.2-l_1000-cov_10000	0.950225	0.956824	0.952756
simNo_61-s_10-n_50-minVAF_0.02-m_25-fp_1e-05-fn_0.2-na_0.05-d_0.2-l_1000-cov_10000	0.791834	0.975964	1
simNo_62-s_10-n_50-minVAF_0.02-m_25-fp_1e-05-fn_0.2-na_0.05-d_0.2-l_1000-cov_10000	1	1	0.965217
simNo_63-s_10-n_50-minVAF_0.02-m_25-fp_1e-05-fn_0.2-na_0.05-d_0.2-l_1000-cov_10000	0.959239	0.985507	0.985507
simNo_64-s_10-n_50-minVAF_0.02-m_25-fp_1e-05-fn_0.2-na_0.05-d_0.2-l_1000-cov_10000	0.939286	1	1
simNo_65-s_10-n_50-minVAF_0.02-m_25-fp_1e-05-fn_0.2-na_0.05-d_0.2-l_1000-cov_10000	1	0.98	0.85
simNo_66-s_10-n_50-minVAF_0.02-m_25-fp_1e-05-fn_0.2-na_0.05-d_0.2-l_1000-cov_10000	0.842941	0.822004	1
simNo_67-s_10-n_50-minVAF_0.02-m_25-fp_1e-05-fn_0.2-na_0.05-d_0.2-l_1000-cov_10000	0.983607	0.92623	0.934426
simNo_68-s_10-n_50-minVAF_0.02-m_25-fp_1e-05-fn_0.2-na_0.05-d_0.2-l_1000-cov_10000	0.9375	1	1
simNo_69-s_10-n_50-minVAF_0.02-m_25-fp_1e-05-fn_0.2-na_0.05-d_0.2-l_1000-cov_10000	0.909894	0.901288	1
simNo_70-s_10-n_50-minVAF_0.02-m_25-fp_1e-05-fn_0.2-na_0.05-d_0.2-l_1000-cov_10000	1	1	1
simNo_71-s_10-n_50-minVAF_0.02-m_25-fp_1e-05-fn_0.2-na_0.05-d_0.2-l_1000-cov_10000	0.945942	0.936468	1
simNo_72-s_10-n_50-minVAF_0.02-m_25-fp_1e-05-fn_0.2-na_0.05-d_0.2-l_1000-cov_10000	0.817197	0.937166	1
simNo_73-s_10-n_50-minVAF_0.02-m_25-fp_1e-05-fn_0.2-na_0.05-d_0.2-l_1000-cov_10000	0.788163	0.834685	1
simNo_74-s_10-n_50-minVAF_0.02-m_25-fp_1e-05-fn_0.2-na_0.05-d_0.2-l_1000-cov_10000	0.826103	0.978128	0.952756
simNo_75-s_10-n_50-minVAF_0.02-m_25-fp_1e-05-fn_0.2-na_0.05-d_0.2-l_1000-cov_10000	0.831111	0.940991	1
simNo_76-s_10-n_50-minVAF_0.02-m_25-fp_1e-05-fn_0.2-na_0.05-d_0.2-l_1000-cov_10000	0.863924	0.87366	1
simNo_77-s_10-n_50-minVAF_0.02-m_25-fp_1e-05-fn_0.2-na_0.05-d_0.2-l_1000-cov_10000	0.911912	1	1
simNo_78-s_10-n_50-minVAF_0.02-m_25-fp_1e-05-fn_0.2-na_0.05-d_0.2-l_1000-cov_10000	0.801706	0.867622	1
simNo_79-s_10-n_50-minVAF_0.02-m_25-fp_1e-05-fn_0.2-na_0.05-d_0.2-l_1000-cov_10000	0.960177	0.955752	0.955752
simNo_80-s_10-n_50-minVAF_0.02-m_25-fp_1e-05-fn_0.2-na_0.05-d_0.2-l_1000-cov_10000	0.841026	0.957265	0.880342
simNo_81-s_10-n_50-minVAF_0.02-m_25-fp_1e-05-fn_0.2-na_0.05-d_0.2-l_1000-cov_10000	0.944828	0.991379	1
simNo_82-s_10-n_50-minVAF_0.02-m_25-fp_1e-05-fn_0.2-na_0.05-d_0.2-l_1000-cov_10000	0.857963	0.914066	1
simNo_83-s_10-n_50-minVAF_0.02-m_25-fp_1e-05-fn_0.2-na_0.05-d_0.2-l_1000-cov_10000	0.922481	0.950954	0.968992
simNo_84-s_10-n_50-minVAF_0.02-m_25-fp_1e-05-fn_0.2-na_0.05-d_0.2-l_1000-cov_10000	1	0.980952	1
simNo_85-s_10-n_50-minVAF_0.02-m_25-fp_1e-05-fn_0.2-na_0.05-d_0.2-l_1000-cov_10000	0.788209	0.878612	0.795918
simNo_86-s_10-n_50-minVAF_0.02-m_25-fp_1e-05-fn_0.2-na_0.05-d_0.2-l_1000-cov_10000	0.926625	0.890881	0.858491
simNo_87-s_10-n_50-minVAF_0.02-m_25-fp_1e-05-fn_0.2-na_0.05-d_0.2-l_1000-cov_10000	0.786354	0.876786	1
simNo_88-s_10-n_50-minVAF_0.02-m_25-fp_1e-05-fn_0.2-na_0.05-d_0.2-l_1000-cov_10000	0.801928	0.874806	1
simNo_89-s_10-n_50-minVAF_0.02-m_25-fp_1e-05-fn_0.2-na_0.05-d_0.2-l_1000-cov_10000	0.890091	0.88483	0.924242
simNo_90-s_10-n_50-minVAF_0.02-m_25-fp_1e-05-fn_0.2-na_0.05-d_0.2-l_1000-cov_10000	0.827087	0.95906	1
simNo_91-s_10-n_50-minVAF_0.02-m_25-fp_1e-05-fn_0.2-na_0.05-d_0.2-l_1000-cov_10000	0.864813	0.97381	1
simNo_92-s_10-n_50-minVAF_0.02-m_25-fp_1e-05-fn_0.2-na_0.05-d_0.2-l_1000-cov_10000	0.92116	0.977837	0.962406
simNo_93-s_10-n_50-minVAF_0.02-m_25-fp_1e-05-fn_0.2-na_0.05-d_0.2-l_1000-cov_10000	0.969811	0.943396	0.95283
simNo_94-s_10-n_50-minVAF_0.02-m_25-fp_1e-05-fn_0.2-na_0.05-d_0.2-l_1000-cov_10000	0.913043	0.93913	0.93913
simNo_95-s_10-n_50-minVAF_0.02-m_25-fp_1e-05-fn_0.2-na_0.05-d_0.2-l_1000-cov_10000	0.874126	0.864985	0.976923
simNo_96-s_10-n_50-minVAF_0.02-m_25-fp_1e-05-fn_0.2-na_0.05-d_0.2-l_1000-cov_10000	0.820616	0.972354	1
simNo_97-s_10-n_50-minVAF_0.02-m_25-fp_1e-05-fn_0.2-na_0.05-d_0.2-l_1000-cov_10000	0.889191	0.901617	1
simNo_98-s_10-n_50-minVAF_0.02-m_25-fp_1e-05-fn_0.2-na_0.05-d_0.2-l_1000-cov_10000	1	0.967762	1
simNo_99-s_10-n_50-minVAF_0.02-m_25-fp_1e-05-fn_0.2-na_0.05-d_0.2-l_1000-cov_10000	0.873684	1	1
simNo_100-s_10-n_50-minVAF_0.02-m_25-fp_1e-05-fn_0.2-na_0.05-d_0.2-l_1000-cov_10000	0.869524	0.90779	1

## Sheet: Figure S1
v-measure
sampleID	B-SCITE	ddClone	OncoNEM
simNo_26-s_6-n_50-h_1-minVAF_0.02-m_25-fp_0.00001-fn_0.2-na_0.05-d_0.1-l_1000-cov_10000	1	0.852961	0.932616
simNo_82-s_6-n_50-h_1-minVAF_0.02-m_25-fp_0.00001-fn_0.2-na_0.05-d_0.2-l_1000-cov_10000	0.978912	0.617743	1
simNo_1-s_6-n_50-h_1-minVAF_0.02-m_25-fp_0.00001-fn_0.2-na_0.05-d_0.2-l_1000-cov_10000	1	0.690978	0.88736
simNo_26-s_6-n_50-h_1-minVAF_0.02-m_25-fp_0.00001-fn_0.2-na_0.05-d_0-l_10-cov_10000	1	0.628219	0.960359
simNo_42-s_6-n_50-h_1-minVAF_0.02-m_25-fp_0.00001-fn_0.2-na_0.05-d_0-l_10-cov_10000	0.979185	0.633867	1
simNo_74-s_6-n_50-h_1-minVAF_0.02-m_25-fp_0.00001-fn_0.2-na_0.05-d_0.2-l_5-cov_10000	0.932551	0.864295	0.899241
simNo_81-s_6-n_50-h_1-minVAF_0.02-m_25-fp_0.00001-fn_0.2-na_0.05-d_0.2-l_1000-cov_10000	1	0.665302	0.97441
simNo_13-s_6-n_50-h_1-minVAF_0.02-m_25-fp_0.00001-fn_0.2-na_0.05-d_0.2-l_10-cov_10000	1	0.703185	1
simNo_64-s_6-n_50-h_1-minVAF_0.02-m_25-fp_0.00001-fn_0.2-na_0.05-d_0.2-l_10-cov_10000	0.977302	0.623318	0.882347
simNo_13-s_6-n_50-h_1-minVAF_0.02-m_25-fp_0.00001-fn_0.2-na_0.05-d_0-l_1000-cov_10000	1	0.707217	1
simNo_32-s_6-n_50-h_1-minVAF_0.02-m_25-fp_0.00001-fn_0.2-na_0.05-d_0.1-l_5-cov_10000	1	0.578707	0.940512
simNo_65-s_6-n_50-h_1-minVAF_0.02-m_25-fp_0.00001-fn_0.2-na_0.05-d_0.2-l_10-cov_10000	1	0.809086	1
simNo_37-s_6-n_50-h_1-minVAF_0.02-m_25-fp_0.00001-fn_0.2-na_0.05-d_0.1-l_1-cov_10000	0.857992	0.775445	0.0359226
simNo_95-s_6-n_50-h_1-minVAF_0.02-m_25-fp_0.00001-fn_0.2-na_0.05-d_0-l_1000-cov_10000	1	0.947368	0.939091
simNo_22-s_6-n_50-h_1-minVAF_0.02-m_25-fp_0.00001-fn_0.2-na_0.05-d_0-l_5-cov_10000	1	0.873526	1
simNo_30-s_6-n_50-h_1-minVAF_0.02-m_25-fp_0.00001-fn_0.2-na_0.05-d_0.2-l_1000-cov_10000	1	0.643767	1
simNo_48-s_6-n_50-h_1-minVAF_0.02-m_25-fp_0.00001-fn_0.2-na_0.05-d_0.1-l_1000-cov_10000	1	0.930796	1
simNo_31-s_6-n_50-h_1-minVAF_0.02-m_25-fp_0.00001-fn_0.2-na_0.05-d_0.2-l_5-cov_10000	0.933757	0.625408	1
simNo_93-s_6-n_50-h_1-minVAF_0.02-m_25-fp_0.00001-fn_0.2-na_0.05-d_0.2-l_1000-cov_10000	1	0.844357	0.941807
simNo_82-s_6-n_50-h_1-minVAF_0.02-m_25-fp_0.00001-fn_0.2-na_0.05-d_0.1-l_10-cov_10000	0.924367	0.620126	0.922242
simNo_57-s_6-n_50-h_1-minVAF_0.02-m_25-fp_0.00001-fn_0.2-na_0.05-d_0-l_1-cov_10000	1	1.6663e-16	1
simNo_21-s_6-n_50-h_1-minVAF_0.02-m_25-fp_0.00001-fn_0.2-na_0.05-d_0-l_10-cov_10000	1	0.682395	1
simNo_41-s_6-n_50-h_1-minVAF_0.02-m_25-fp_0.00001-fn_0.2-na_0.05-d_0.1-l_10-cov_10000	1	0.603638	1
simNo_52-s_6-n_50-h_1-minVAF_0.02-m_25-fp_0.00001-fn_0.2-na_0.05-d_0.1-l_5-cov_10000	1	0.829849	1
simNo_78-s_6-n_50-h_1-minVAF_0.02-m_25-fp_0.00001-fn_0.2-na_0.05-d_0-l_5-cov_10000	0.971731	0.829216	1
simNo_93-s_6-n_50-h_1-minVAF_0.02-m_25-fp_0.00001-fn_0.2-na_0.05-d_0-l_1-cov_10000	1	0.861523	1
simNo_11-s_6-n_50-h_1-minVAF_0.02-m_25-fp_0.00001-fn_0.2-na_0.05-d_0-l_1000-cov_10000	1	0.708288	0.958273
simNo_88-s_6-n_50-h_1-minVAF_0.02-m_25-fp_0.00001-fn_0.2-na_0.05-d_0.1-l_5-cov_10000	0.946222	0.533772	1
simNo_51-s_6-n_50-h_1-minVAF_0.02-m_25-fp_0.00001-fn_0.2-na_0.05-d_0-l_10-cov_10000	1	1	1
simNo_87-s_6-n_50-h_1-minVAF_0.02-m_25-fp_0.00001-fn_0.2-na_0.05-d_0.2-l_1-cov_10000	1	0.935178	0.876451
simNo_96-s_6-n_50-h_1-minVAF_0.02-m_25-fp_0.00001-fn_0.2-na_0.05-d_0.2-l_1-cov_10000	1	0.460243	0.816237
simNo_77-s_6-n_50-h_1-minVAF_0.02-m_25-fp_0.00001-fn_0.2-na_0.05-d_0-l_5-cov_10000	0.975912	0.901083	1
simNo_67-s_6-n_50-h_1-minVAF_0.02-m_25-fp_0.00001-fn_0.2-na_0.05-d_0.1-l_10-cov_10000	1	0.671811	0.956058
simNo_86-s_6-n_50-h_1-minVAF_0.02-m_25-fp_0.00001-fn_0.2-na_0.05-d_0.1-l_1-cov_10000	1	0.548452	0.784635
simNo_98-s_6-n_50-h_1-minVAF_0.02-m_25-fp_0.00001-fn_0.2-na_0.05-d_0-l_1-cov_10000	1	2.47602e-15	1
simNo_5-s_6-n_50-h_1-minVAF_0.02-m_25-fp_0.00001-fn_0.2-na_0.05-d_0-l_10-cov_10000	1	0.67697	1
simNo_20-s_6-n_50-h_1-minVAF_0.02-m_25-fp_0.00001-fn_0.2-na_0.05-d_0.2-l_1000-cov_10000	0.935269	0.624103	0.95746
simNo_24-s_6-n_50-h_1-minVAF_0.02-m_25-fp_0.00001-fn_0.2-na_0.05-d_0.2-l_5-cov_10000	1	1	0.946567
simNo_36-s_6-n_50-h_1-minVAF_0.02-m_25-fp_0.00001-fn_0.2-na_0.05-d_0.2-l_5-cov_10000	0.962782	0.624979	0.894231
simNo_25-s_6-n_50-h_1-minVAF_0.02-m_25-fp_0.00001-fn_0.2-na_0.05-d_0.1-l_1-cov_10000	1	0.574716	0.872337
simNo_12-s_6-n_50-h_1-minVAF_0.02-m_25-fp_0.00001-fn_0.2-na_0.05-d_0.1-l_10-cov_10000	0.903147	0.611701	1
simNo_76-s_6-n_50-h_1-minVAF_0.02-m_25-fp_0.00001-fn_0.2-na_0.05-d_0.2-l_1-cov_10000	0.790394	0.876327	-3.27744e-16
simNo_4-s_6-n_50-h_1-minVAF_0.02-m_25-fp_0.00001-fn_0.2-na_0.05-d_0-l_1000-cov_10000	1	0.582052	0.933509
simNo_68-s_6-n_50-h_1-minVAF_0.02-m_25-fp_0.00001-fn_0.2-na_0.05-d_0.2-l_1000-cov_10000	1	0.641267	0.936435
simNo_63-s_6-n_50-h_1-minVAF_0.02-m_25-fp_0.00001-fn_0.2-na_0.05-d_0-l_10-cov_10000	1	0.939678	0.903705
simNo_26-s_6-n_50-h_1-minVAF_0.02-m_25-fp_0.00001-fn_0.2-na_0.05-d_0.2-l_1000-cov_10000	0.955335	0.649947	1
simNo_57-s_6-n_50-h_1-minVAF_0.02-m_25-fp_0.00001-fn_0.2-na_0.05-d_0.2-l_1-cov_10000	0.816998	0.399336	0.913842
simNo_65-s_6-n_50-h_1-minVAF_0.02-m_25-fp_0.00001-fn_0.2-na_0.05-d_0.1-l_10-cov_10000	1	0.65233	1
simNo_18-s_6-n_50-h_1-minVAF_0.02-m_25-fp_0.00001-fn_0.2-na_0.05-d_0.2-l_1000-cov_10000	1	0.642426	0.903558
simNo_91-s_6-n_50-h_1-minVAF_0.02-m_25-fp_0.00001-fn_0.2-na_0.05-d_0-l_10-cov_10000	1	0.672612	0.887307
simNo_56-s_6-n_50-h_1-minVAF_0.02-m_25-fp_0.00001-fn_0.2-na_0.05-d_0.1-l_1-cov_10000	0.894107	0.397747	0.809114
simNo_61-s_6-n_50-h_1-minVAF_0.02-m_25-fp_0.00001-fn_0.2-na_0.05-d_0-l_10-cov_10000	0.954054	0.584484	0.849921
simNo_23-s_6-n_50-h_1-minVAF_0.02-m_25-fp_0.00001-fn_0.2-na_0.05-d_0-l_1000-cov_10000	0.940913	0.585166	1
simNo_85-s_6-n_50-h_1-minVAF_0.02-m_25-fp_0.00001-fn_0.2-na_0.05-d_0.2-l_5-cov_10000	1	0.616307	1
simNo_69-s_6-n_50-h_1-minVAF_0.02-m_25-fp_0.00001-fn_0.2-na_0.05-d_0-l_5-cov_10000	0.950106	0.709545	1
simNo_66-s_6-n_50-h_1-minVAF_0.02-m_25-fp_0.00001-fn_0.2-na_0.05-d_0-l_10-cov_10000	1	0.639852	0.890901
simNo_99-s_6-n_50-h_1-minVAF_0.02-m_25-fp_0.00001-fn_0.2-na_0.05-d_0-l_5-cov_10000	1	0.628865	1
simNo_18-s_6-n_50-h_1-minVAF_0.02-m_25-fp_0.00001-fn_0.2-na_0.05-d_0.2-l_10-cov_10000	0.95566	0.61192	1
simNo_89-s_6-n_50-h_1-minVAF_0.02-m_25-fp_0.00001-fn_0.2-na_0.05-d_0.2-l_5-cov_10000	0.935719	0.535632	1
simNo_27-s_6-n_50-h_1-minVAF_0.02-m_25-fp_0.00001-fn_0.2-na_0.05-d_0.1-l_1000-cov_10000	1	0.544843	0.896843
simNo_9-s_6-n_50-h_1-minVAF_0.02-m_25-fp_0.00001-fn_0.2-na_0.05-d_0-l_1-cov_10000	1	1	0.905044
simNo_26-s_6-n_50-h_1-minVAF_0.02-m_25-fp_0.00001-fn_0.2-na_0.05-d_0.2-l_10-cov_10000	0.943242	0.928282	1
simNo_65-s_6-n_50-h_1-minVAF_0.02-m_25-fp_0.00001-fn_0.2-na_0.05-d_0.1-l_1-cov_10000	1	0.618566	0.855775
simNo_78-s_6-n_50-h_1-minVAF_0.02-m_25-fp_0.00001-fn_0.2-na_0.05-d_0.2-l_1-cov_10000	0.972673	0.829216	0.957139
simNo_71-s_6-n_50-h_1-minVAF_0.02-m_25-fp_0.00001-fn_0.2-na_0.05-d_0.1-l_10-cov_10000	1	0.728298	1
simNo_57-s_6-n_50-h_1-minVAF_0.02-m_25-fp_0.00001-fn_0.2-na_0.05-d_0.2-l_10-cov_10000	0.928143	0.649755	1
simNo_73-s_6-n_50-h_1-minVAF_0.02-m_25-fp_0.00001-fn_0.2-na_0.05-d_0-l_1-cov_10000	0.936691	0.693199	0.677942
simNo_15-s_6-n_50-h_1-minVAF_0.02-m_25-fp_0.00001-fn_0.2-na_0.05-d_0-l_5-cov_10000	1	0.675106	1
simNo_45-s_6-n_50-h_1-minVAF_0.02-m_25-fp_0.00001-fn_0.2-na_0.05-d_0.2-l_5-cov_10000	1	0.595977	0.894853
simNo_51-s_6-n_50-h_1-minVAF_0.02-m_25-fp_0.00001-fn_0.2-na_0.05-d_0.2-l_1-cov_10000	0.951143	0.559896	0.83665
simNo_82-s_6-n_50-h_1-minVAF_0.02-m_25-fp_0.00001-fn_0.2-na_0.05-d_0-l_1-cov_10000	1	0.885298	1
simNo_90-s_6-n_50-h_1-minVAF_0.02-m_25-fp_0.00001-fn_0.2-na_0.05-d_0.1-l_1-cov_10000	1	0.507492	0.75553
simNo_60-s_6-n_50-h_1-minVAF_0.02-m_25-fp_0.00001-fn_0.2-na_0.05-d_0.2-l_5-cov_10000	1	0.616002	0.936601
simNo_44-s_6-n_50-h_1-minVAF_0.02-m_25-fp_0.00001-fn_0.2-na_0.05-d_0.2-l_5-cov_10000	1	0.956888	0.779817
simNo_52-s_6-n_50-h_1-minVAF_0.02-m_25-fp_0.00001-fn_0.2-na_0.05-d_0.2-l_1000-cov_10000	1	0.606383	0.926947
simNo_42-s_6-n_50-h_1-minVAF_0.02-m_25-fp_0.00001-fn_0.2-na_0.05-d_0-l_1-cov_10000	1	0.586811	1
simNo_5-s_6-n_50-h_1-minVAF_0.02-m_25-fp_0.00001-fn_0.2-na_0.05-d_0.1-l_1000-cov_10000	1	0.734531	0.917001
simNo_92-s_6-n_50-h_1-minVAF_0.02-m_25-fp_0.00001-fn_0.2-na_0.05-d_0-l_10-cov_10000	1	0.584036	1
simNo_84-s_6-n_50-h_1-minVAF_0.02-m_25-fp_0.00001-fn_0.2-na_0.05-d_0-l_5-cov_10000	0.943553	0.572272	0.844755
simNo_46-s_6-n_50-h_1-minVAF_0.02-m_25-fp_0.00001-fn_0.2-na_0.05-d_0-l_1000-cov_10000	0.947236	0.687192	1
simNo_1-s_6-n_50-h_1-minVAF_0.02-m_25-fp_0.00001-fn_0.2-na_0.05-d_0.1-l_1-cov_10000	1	0.401451	0.527224
simNo_7-s_6-n_50-h_1-minVAF_0.02-m_25-fp_0.00001-fn_0.2-na_0.05-d_0.1-l_1-cov_10000	1	0.408309	1
simNo_6-s_6-n_50-h_1-minVAF_0.02-m_25-fp_0.00001-fn_0.2-na_0.05-d_0-l_1000-cov_10000	0.960246	0.614433	0.869203
simNo_14-s_6-n_50-h_1-minVAF_0.02-m_25-fp_0.00001-fn_0.2-na_0.05-d_0-l_10-cov_10000	1	0.686752	1
simNo_60-s_6-n_50-h_1-minVAF_0.02-m_25-fp_0.00001-fn_0.2-na_0.05-d_0-l_10-cov_10000	1	0.605063	0.909632
simNo_67-s_6-n_50-h_1-minVAF_0.02-m_25-fp_0.00001-fn_0.2-na_0.05-d_0.2-l_5-cov_10000	0.967753	0.735857	0.761609
simNo_36-s_6-n_50-h_1-minVAF_0.02-m_25-fp_0.00001-fn_0.2-na_0.05-d_0-l_1000-cov_10000	1	0.6164	1
simNo_15-s_6-n_50-h_1-minVAF_0.02-m_25-fp_0.00001-fn_0.2-na_0.05-d_0.1-l_1000-cov_10000	1	0.658763	1
simNo_2-s_6-n_50-h_1-minVAF_0.02-m_25-fp_0.00001-fn_0.2-na_0.05-d_0.2-l_1000-cov_10000	1	0.713497	1
simNo_56-s_6-n_50-h_1-minVAF_0.02-m_25-fp_0.00001-fn_0.2-na_0.05-d_0-l_10-cov_10000	0.966391	0.607979	1
simNo_78-s_6-n_50-h_1-minVAF_0.02-m_25-fp_0.00001-fn_0.2-na_0.05-d_0-l_1000-cov_10000	1	0.78862	1
simNo_78-s_6-n_50-h_1-minVAF_0.02-m_25-fp_0.00001-fn_0.2-na_0.05-d_0-l_1-cov_10000	1	0.665737	1
simNo_73-s_6-n_50-h_1-minVAF_0.02-m_25-fp_0.00001-fn_0.2-na_0.05-d_0.1-l_1000-cov_10000	0.914007	0.627867	0.940404
simNo_3-s_6-n_50-h_1-minVAF_0.02-m_25-fp_0.00001-fn_0.2-na_0.05-d_0-l_1000-cov_10000	1	0.541737	0.855297
simNo_39-s_6-n_50-h_1-minVAF_0.02-m_25-fp_0.00001-fn_0.2-na_0.05-d_0.2-l_10-cov_10000	0.908938	0.725921	0.911815
simNo_50-s_6-n_50-h_1-minVAF_0.02-m_25-fp_0.00001-fn_0.2-na_0.05-d_0.2-l_1000-cov_10000	1	0.675334	0.97196
simNo_93-s_6-n_50-h_1-minVAF_0.02-m_25-fp_0.00001-fn_0.2-na_0.05-d_0.1-l_5-cov_10000	0.970425	0.819753	1
simNo_41-s_6-n_50-h_1-minVAF_0.02-m_25-fp_0.00001-fn_0.2-na_0.05-d_0.2-l_1000-cov_10000	1	0.685969	0.680501
simNo_8-s_6-n_50-h_1-minVAF_0.02-m_25-fp_0.00001-fn_0.2-na_0.05-d_0.2-l_1000-cov_10000	0.979211	1	0.928812
simNo_7-s_6-n_50-h_1-minVAF_0.02-m_25-fp_0.00001-fn_0.2-na_0.05-d_0.1-l_10-cov_10000	1	0.633779	1
simNo_100-s_6-n_50-h_1-minVAF_0.02-m_25-fp_0.00001-fn_0.2-na_0.05-d_0.2-l_5-cov_10000	0.966607	0.626787	0.771336
simNo_84-s_6-n_50-h_1-minVAF_0.02-m_25-fp_0.00001-fn_0.2-na_0.05-d_0.1-l_1000-cov_10000	0.959898	0.976694	0.899027
simNo_38-s_6-n_50-h_1-minVAF_0.02-m_25-fp_0.00001-fn_0.2-na_0.05-d_0.1-l_10-cov_10000	0.943555	0.628561	0.967053
simNo_5-s_6-n_50-h_1-minVAF_0.02-m_25-fp_0.00001-fn_0.2-na_0.05-d_0.2-l_10-cov_10000	0.982189	0.628085	1
simNo_50-s_6-n_50-h_1-minVAF_0.02-m_25-fp_0.00001-fn_0.2-na_0.05-d_0.2-l_1-cov_10000	1	0.611633	1
simNo_52-s_6-n_50-h_1-minVAF_0.02-m_25-fp_0.00001-fn_0.2-na_0.05-d_0.1-l_1-cov_10000	1	0.925617	0.89208
simNo_57-s_6-n_50-h_1-minVAF_0.02-m_25-fp_0.00001-fn_0.2-na_0.05-d_0.1-l_1000-cov_10000	0.967127	0.732906	0.977519
simNo_45-s_6-n_50-h_1-minVAF_0.02-m_25-fp_0.00001-fn_0.2-na_0.05-d_0.1-l_10-cov_10000	1	0.642688	0.807392
simNo_72-s_6-n_50-h_1-minVAF_0.02-m_25-fp_0.00001-fn_0.2-na_0.05-d_0-l_10-cov_10000	1	0.647624	1
simNo_16-s_6-n_50-h_1-minVAF_0.02-m_25-fp_0.00001-fn_0.2-na_0.05-d_0-l_1-cov_10000	1	0.547357	0.781353
simNo_75-s_6-n_50-h_1-minVAF_0.02-m_25-fp_0.00001-fn_0.2-na_0.05-d_0-l_1-cov_10000	1	1	0.83618
simNo_48-s_6-n_50-h_1-minVAF_0.02-m_25-fp_0.00001-fn_0.2-na_0.05-d_0.2-l_5-cov_10000	1	0.767016	0.944811
simNo_39-s_6-n_50-h_1-minVAF_0.02-m_25-fp_0.00001-fn_0.2-na_0.05-d_0-l_1000-cov_10000	0.932439	0.677402	1
simNo_87-s_6-n_50-h_1-minVAF_0.02-m_25-fp_0.00001-fn_0.2-na_0.05-d_0-l_1000-cov_10000	1	0.821584	1
simNo_72-s_6-n_50-h_1-minVAF_0.02-m_25-fp_0.00001-fn_0.2-na_0.05-d_0.1-l_1000-cov_10000	1	0.673614	0.852843
simNo_26-s_6-n_50-h_1-minVAF_0.02-m_25-fp_0.00001-fn_0.2-na_0.05-d_0.1-l_1-cov_10000	1	0.927439	1
simNo_61-s_6-n_50-h_1-minVAF_0.02-m_25-fp_0.00001-fn_0.2-na_0.05-d_0.1-l_1-cov_10000	1	0.497464	0.549398
simNo_82-s_6-n_50-h_1-minVAF_0.02-m_25-fp_0.00001-fn_0.2-na_0.05-d_0.2-l_10-cov_10000	1	0.510179	0.891187
simNo_20-s_6-n_50-h_1-minVAF_0.02-m_25-fp_0.00001-fn_0.2-na_0.05-d_0.1-l_1-cov_10000	1	0.970727	0.946259
simNo_9-s_6-n_50-h_1-minVAF_0.02-m_25-fp_0.00001-fn_0.2-na_0.05-d_0.2-l_10-cov_10000	1	1	1
simNo_3-s_6-n_50-h_1-minVAF_0.02-m_25-fp_0.00001-fn_0.2-na_0.05-d_0-l_10-cov_10000	1	0.866295	0.875349
simNo_91-s_6-n_50-h_1-minVAF_0.02-m_25-fp_0.00001-fn_0.2-na_0.05-d_0.2-l_1000-cov_10000	1	0.635961	0.883869
simNo_73-s_6-n_50-h_1-minVAF_0.02-m_25-fp_0.00001-fn_0.2-na_0.05-d_0.1-l_10-cov_10000	0.954729	0.618132	0.803337
simNo_45-s_6-n_50-h_1-minVAF_0.02-m_25-fp_0.00001-fn_0.2-na_0.05-d_0.2-l_1000-cov_10000	1	0.663954	1
simNo_20-s_6-n_50-h_1-minVAF_0.02-m_25-fp_0.00001-fn_0.2-na_0.05-d_0-l_5-cov_10000	1	0.615101	1
simNo_70-s_6-n_50-h_1-minVAF_0.02-m_25-fp_0.00001-fn_0.2-na_0.05-d_0.1-l_10-cov_10000	1	0.608666	0.822808
simNo_41-s_6-n_50-h_1-minVAF_0.02-m_25-fp_0.00001-fn_0.2-na_0.05-d_0.2-l_1-cov_10000	1	0.555686	0.667419
simNo_16-s_6-n_50-h_1-minVAF_0.02-m_25-fp_0.00001-fn_0.2-na_0.05-d_0.2-l_1-cov_10000	0.976439	0.734933	0.834788
simNo_33-s_6-n_50-h_1-minVAF_0.02-m_25-fp_0.00001-fn_0.2-na_0.05-d_0.2-l_5-cov_10000	1	0.62418	0.959328
simNo_59-s_6-n_50-h_1-minVAF_0.02-m_25-fp_0.00001-fn_0.2-na_0.05-d_0.2-l_1-cov_10000	0.945516	1	0.950747
simNo_94-s_6-n_50-h_1-minVAF_0.02-m_25-fp_0.00001-fn_0.2-na_0.05-d_0.2-l_5-cov_10000	1	0.65067	0.878883
simNo_57-s_6-n_50-h_1-minVAF_0.02-m_25-fp_0.00001-fn_0.2-na_0.05-d_0.2-l_5-cov_10000	0.945394	0.92571	0.91342
simNo_84-s_6-n_50-h_1-minVAF_0.02-m_25-fp_0.00001-fn_0.2-na_0.05-d_0-l_10-cov_10000	0.959406	0.713183	1
simNo_82-s_6-n_50-h_1-minVAF_0.02-m_25-fp_0.00001-fn_0.2-na_0.05-d_0-l_1000-cov_10000	1	0.576702	0.924272
simNo_3-s_6-n_50-h_1-minVAF_0.02-m_25-fp_0.00001-fn_0.2-na_0.05-d_0.1-l_5-cov_10000	1	0.650688	0.875349
simNo_46-s_6-n_50-h_1-minVAF_0.02-m_25-fp_0.00001-fn_0.2-na_0.05-d_0-l_1-cov_10000	0.934141	0.785608	0.868773
simNo_31-s_6-n_50-h_1-minVAF_0.02-m_25-fp_0.00001-fn_0.2-na_0.05-d_0-l_1000-cov_10000	0.934571	0.681742	0.958285
simNo_69-s_6-n_50-h_1-minVAF_0.02-m_25-fp_0.00001-fn_0.2-na_0.05-d_0.2-l_5-cov_10000	0.969057	0.682765	1
simNo_27-s_6-n_50-h_1-minVAF_0.02-m_25-fp_0.00001-fn_0.2-na_0.05-d_0-l_1-cov_10000	1	1	1
simNo_19-s_6-n_50-h_1-minVAF_0.02-m_25-fp_0.00001-fn_0.2-na_0.05-d_0.2-l_1000-cov_10000	1	0.729049	1
simNo_70-s_6-n_50-h_1-minVAF_0.02-m_25-fp_0.00001-fn_0.2-na_0.05-d_0.2-l_1000-cov_10000	1	0.55673	0.889366
simNo_24-s_6-n_50-h_1-minVAF_0.02-m_25-fp_0.00001-fn_0.2-na_0.05-d_0.1-l_1000-cov_10000	0.97055	0.595257	1
simNo_55-s_6-n_50-h_1-minVAF_0.02-m_25-fp_0.00001-fn_0.2-na_0.05-d_0.2-l_10-cov_10000	1	0.580378	1
simNo_40-s_6-n_50-h_1-minVAF_0.02-m_25-fp_0.00001-fn_0.2-na_0.05-d_0.1-l_5-cov_10000	1	0.606538	1
simNo_46-s_6-n_50-h_1-minVAF_0.02-m_25-fp_0.00001-fn_0.2-na_0.05-d_0.2-l_1-cov_10000	0.885071	0.529503	1
simNo_58-s_6-n_50-h_1-minVAF_0.02-m_25-fp_0.00001-fn_0.2-na_0.05-d_0.1-l_10-cov_10000	0.882274	0.723415	0.829254
simNo_100-s_6-n_50-h_1-minVAF_0.02-m_25-fp_0.00001-fn_0.2-na_0.05-d_0.1-l_1-cov_10000	1	0.595181	0.820064
simNo_53-s_6-n_50-h_1-minVAF_0.02-m_25-fp_0.00001-fn_0.2-na_0.05-d_0-l_10-cov_10000	1	0.688459	1
simNo_62-s_6-n_50-h_1-minVAF_0.02-m_25-fp_0.00001-fn_0.2-na_0.05-d_0.2-l_10-cov_10000	1	0.603214	1
simNo_43-s_6-n_50-h_1-minVAF_0.02-m_25-fp_0.00001-fn_0.2-na_0.05-d_0-l_10-cov_10000	1	0.860849	0.879411
simNo_31-s_6-n_50-h_1-minVAF_0.02-m_25-fp_0.00001-fn_0.2-na_0.05-d_0-l_10-cov_10000	1	0.774848	0.854671
simNo_30-s_6-n_50-h_1-minVAF_0.02-m_25-fp_0.00001-fn_0.2-na_0.05-d_0-l_10-cov_10000	1	0.716351	0.910868
simNo_38-s_6-n_50-h_1-minVAF_0.02-m_25-fp_0.00001-fn_0.2-na_0.05-d_0.1-l_5-cov_10000	1	0.624021	0.902149
simNo_83-s_6-n_50-h_1-minVAF_0.02-m_25-fp_0.00001-fn_0.2-na_0.05-d_0.1-l_10-cov_10000	1	0.628523	0.923119
simNo_63-s_6-n_50-h_1-minVAF_0.02-m_25-fp_0.00001-fn_0.2-na_0.05-d_0.2-l_5-cov_10000	1	0.610136	0.824019
simNo_19-s_6-n_50-h_1-minVAF_0.02-m_25-fp_0.00001-fn_0.2-na_0.05-d_0-l_1-cov_10000	1	0.618968	0.804061
simNo_25-s_6-n_50-h_1-minVAF_0.02-m_25-fp_0.00001-fn_0.2-na_0.05-d_0-l_1-cov_10000	1	0.66986	0.866944
simNo_87-s_6-n_50-h_1-minVAF_0.02-m_25-fp_0.00001-fn_0.2-na_0.05-d_0.1-l_1-cov_10000	1	0.82032	0.876451
simNo_61-s_6-n_50-h_1-minVAF_0.02-m_25-fp_0.00001-fn_0.2-na_0.05-d_0.2-l_10-cov_10000	0.973305	0.62894	0.678746
simNo_94-s_6-n_50-h_1-minVAF_0.02-m_25-fp_0.00001-fn_0.2-na_0.05-d_0-l_5-cov_10000	1	0.570085	0.843401
simNo_49-s_6-n_50-h_1-minVAF_0.02-m_25-fp_0.00001-fn_0.2-na_0.05-d_0.2-l_1000-cov_10000	1	0.656569	0.815538
simNo_75-s_6-n_50-h_1-minVAF_0.02-m_25-fp_0.00001-fn_0.2-na_0.05-d_0.2-l_10-cov_10000	1	0.634204	1
simNo_62-s_6-n_50-h_1-minVAF_0.02-m_25-fp_0.00001-fn_0.2-na_0.05-d_0-l_10-cov_10000	1	0.674022	0.844707
simNo_62-s_6-n_50-h_1-minVAF_0.02-m_25-fp_0.00001-fn_0.2-na_0.05-d_0-l_1-cov_10000	1	0.5186	0.770568
simNo_39-s_6-n_50-h_1-minVAF_0.02-m_25-fp_0.00001-fn_0.2-na_0.05-d_0.1-l_1000-cov_10000	0.945663	0.656654	0.914154
simNo_71-s_6-n_50-h_1-minVAF_0.02-m_25-fp_0.00001-fn_0.2-na_0.05-d_0.2-l_5-cov_10000	0.969515	0.65018	0.829284
simNo_99-s_6-n_50-h_1-minVAF_0.02-m_25-fp_0.00001-fn_0.2-na_0.05-d_0.2-l_1000-cov_10000	1	0.623333	0.915074
simNo_10-s_6-n_50-h_1-minVAF_0.02-m_25-fp_0.00001-fn_0.2-na_0.05-d_0.1-l_1000-cov_10000	0.982277	0.807595	1
simNo_4-s_6-n_50-h_1-minVAF_0.02-m_25-fp_0.00001-fn_0.2-na_0.05-d_0.1-l_1000-cov_10000	0.97822	0.611577	1
simNo_71-s_6-n_50-h_1-minVAF_0.02-m_25-fp_0.00001-fn_0.2-na_0.05-d_0.1-l_5-cov_10000	1	0.738194	1
simNo_63-s_6-n_50-h_1-minVAF_0.02-m_25-fp_0.00001-fn_0.2-na_0.05-d_0.1-l_1-cov_10000	1	0.539678	0.481175
simNo_22-s_6-n_50-h_1-minVAF_0.02-m_25-fp_0.00001-fn_0.2-na_0.05-d_0.2-l_1-cov_10000	0.904374	0.621993	0.687835
simNo_71-s_6-n_50-h_1-minVAF_0.02-m_25-fp_0.00001-fn_0.2-na_0.05-d_0.2-l_1000-cov_10000	1	0.733519	1
simNo_15-s_6-n_50-h_1-minVAF_0.02-m_25-fp_0.00001-fn_0.2-na_0.05-d_0-l_1000-cov_10000	1	0.694656	1
simNo_47-s_6-n_50-h_1-minVAF_0.02-m_25-fp_0.00001-fn_0.2-na_0.05-d_0.2-l_1-cov_10000	1	0.833111	0.94035
simNo_21-s_6-n_50-h_1-minVAF_0.02-m_25-fp_0.00001-fn_0.2-na_0.05-d_0.1-l_10-cov_10000	1	0.855417	0.859305
simNo_6-s_6-n_50-h_1-minVAF_0.02-m_25-fp_0.00001-fn_0.2-na_0.05-d_0.2-l_1000-cov_10000	0.949584	0.60666	0.936453
simNo_64-s_6-n_50-h_1-minVAF_0.02-m_25-fp_0.00001-fn_0.2-na_0.05-d_0.2-l_1000-cov_10000	1	0.619819	0.919125
simNo_23-s_6-n_50-h_1-minVAF_0.02-m_25-fp_0.00001-fn_0.2-na_0.05-d_0-l_1-cov_10000	1	0.802238	0.802238
simNo_3-s_6-n_50-h_1-minVAF_0.02-m_25-fp_0.00001-fn_0.2-na_0.05-d_0.1-l_1-cov_10000	1	0.794162	0.794162
simNo_81-s_6-n_50-h_1-minVAF_0.02-m_25-fp_0.00001-fn_0.2-na_0.05-d_0-l_1-cov_10000	1	0.535764	1
simNo_90-s_6-n_50-h_1-minVAF_0.02-m_25-fp_0.00001-fn_0.2-na_0.05-d_0-l_5-cov_10000	1	0.623947	0.85544
simNo_16-s_6-n_50-h_1-minVAF_0.02-m_25-fp_0.00001-fn_0.2-na_0.05-d_0.1-l_1-cov_10000	1	0.565769	0.890294
simNo_55-s_6-n_50-h_1-minVAF_0.02-m_25-fp_0.00001-fn_0.2-na_0.05-d_0-l_5-cov_10000	1	0.657224	1
simNo_96-s_6-n_50-h_1-minVAF_0.02-m_25-fp_0.00001-fn_0.2-na_0.05-d_0.2-l_10-cov_10000	1	0.625958	0.908791
simNo_41-s_6-n_50-h_1-minVAF_0.02-m_25-fp_0.00001-fn_0.2-na_0.05-d_0-l_1000-cov_10000	1	0.600251	1
simNo_35-s_6-n_50-h_1-minVAF_0.02-m_25-fp_0.00001-fn_0.2-na_0.05-d_0.2-l_1-cov_10000	1	0.528997	0.8356
simNo_89-s_6-n_50-h_1-minVAF_0.02-m_25-fp_0.00001-fn_0.2-na_0.05-d_0-l_10-cov_10000	0.954094	0.576572	1
simNo_14-s_6-n_50-h_1-minVAF_0.02-m_25-fp_0.00001-fn_0.2-na_0.05-d_0-l_5-cov_10000	1	0.664511	0.933482
simNo_17-s_6-n_50-h_1-minVAF_0.02-m_25-fp_0.00001-fn_0.2-na_0.05-d_0.1-l_10-cov_10000	1	0.856784	0.936068
simNo_24-s_6-n_50-h_1-minVAF_0.02-m_25-fp_0.00001-fn_0.2-na_0.05-d_0.1-l_10-cov_10000	0.969751	0.693774	1
simNo_70-s_6-n_50-h_1-minVAF_0.02-m_25-fp_0.00001-fn_0.2-na_0.05-d_0.1-l_5-cov_10000	1	0.558942	0.774679
simNo_36-s_6-n_50-h_1-minVAF_0.02-m_25-fp_0.00001-fn_0.2-na_0.05-d_0.1-l_1-cov_10000	1	0.506817	0.581845
simNo_96-s_6-n_50-h_1-minVAF_0.02-m_25-fp_0.00001-fn_0.2-na_0.05-d_0.1-l_5-cov_10000	1	0.661998	1
simNo_80-s_6-n_50-h_1-minVAF_0.02-m_25-fp_0.00001-fn_0.2-na_0.05-d_0.1-l_1000-cov_10000	0.978987	0.624838	1
simNo_42-s_6-n_50-h_1-minVAF_0.02-m_25-fp_0.00001-fn_0.2-na_0.05-d_0.1-l_5-cov_10000	1	0.624109	0.965805
simNo_11-s_6-n_50-h_1-minVAF_0.02-m_25-fp_0.00001-fn_0.2-na_0.05-d_0.1-l_10-cov_10000	0.953188	0.681799	1
simNo_47-s_6-n_50-h_1-minVAF_0.02-m_25-fp_0.00001-fn_0.2-na_0.05-d_0-l_1000-cov_10000	1	0.724745	0.918338
simNo_13-s_6-n_50-h_1-minVAF_0.02-m_25-fp_0.00001-fn_0.2-na_0.05-d_0.2-l_1000-cov_10000	1	0.675776	1
simNo_32-s_6-n_50-h_1-minVAF_0.02-m_25-fp_0.00001-fn_0.2-na_0.05-d_0.2-l_1-cov_10000	1	0.949154	0.748795
simNo_58-s_6-n_50-h_1-minVAF_0.02-m_25-fp_0.00001-fn_0.2-na_0.05-d_0-l_1000-cov_10000	1	0.63434	0.919426
simNo_40-s_6-n_50-h_1-minVAF_0.02-m_25-fp_0.00001-fn_0.2-na_0.05-d_0.2-l_1-cov_10000	1	1	1
simNo_58-s_6-n_50-h_1-minVAF_0.02-m_25-fp_0.00001-fn_0.2-na_0.05-d_0-l_10-cov_10000	1	0.95882	0.829254
simNo_20-s_6-n_50-h_1-minVAF_0.02-m_25-fp_0.00001-fn_0.2-na_0.05-d_0.1-l_1000-cov_10000	1	0.635994	1
simNo_31-s_6-n_50-h_1-minVAF_0.02-m_25-fp_0.00001-fn_0.2-na_0.05-d_0.1-l_1-cov_10000	1	0.576876	0.829878
simNo_8-s_6-n_50-h_1-minVAF_0.02-m_25-fp_0.00001-fn_0.2-na_0.05-d_0-l_1-cov_10000	0.903027	0.597929	1
simNo_30-s_6-n_50-h_1-minVAF_0.02-m_25-fp_0.00001-fn_0.2-na_0.05-d_0-l_1000-cov_10000	1	0.640321	0.889092
simNo_42-s_6-n_50-h_1-minVAF_0.02-m_25-fp_0.00001-fn_0.2-na_0.05-d_0.2-l_1-cov_10000	0.972189	0.618588	1
simNo_71-s_6-n_50-h_1-minVAF_0.02-m_25-fp_0.00001-fn_0.2-na_0.05-d_0-l_1000-cov_10000	0.959352	0.628806	0.923108
simNo_29-s_6-n_50-h_1-minVAF_0.02-m_25-fp_0.00001-fn_0.2-na_0.05-d_0.1-l_1-cov_10000	1	1	0.484178
simNo_45-s_6-n_50-h_1-minVAF_0.02-m_25-fp_0.00001-fn_0.2-na_0.05-d_0-l_5-cov_10000	1	0.6631	0.915607
simNo_15-s_6-n_50-h_1-minVAF_0.02-m_25-fp_0.00001-fn_0.2-na_0.05-d_0.1-l_1-cov_10000	1	0.555157	0.538803
simNo_67-s_6-n_50-h_1-minVAF_0.02-m_25-fp_0.00001-fn_0.2-na_0.05-d_0.2-l_1000-cov_10000	0.97824	0.806868	0.930035
simNo_89-s_6-n_50-h_1-minVAF_0.02-m_25-fp_0.00001-fn_0.2-na_0.05-d_0-l_5-cov_10000	0.96963	1	1
simNo_98-s_6-n_50-h_1-minVAF_0.02-m_25-fp_0.00001-fn_0.2-na_0.05-d_0.2-l_1-cov_10000	1	1.27023e-16	1
simNo_5-s_6-n_50-h_1-minVAF_0.02-m_25-fp_0.00001-fn_0.2-na_0.05-d_0-l_1-cov_10000	1	0	1
simNo_43-s_6-n_50-h_1-minVAF_0.02-m_25-fp_0.00001-fn_0.2-na_0.05-d_0.2-l_10-cov_10000	1	0.621883	0.864189
simNo_54-s_6-n_50-h_1-minVAF_0.02-m_25-fp_0.00001-fn_0.2-na_0.05-d_0-l_10-cov_10000	0.963681	0.6205	0.841423
simNo_94-s_6-n_50-h_1-minVAF_0.02-m_25-fp_0.00001-fn_0.2-na_0.05-d_0.2-l_1000-cov_10000	0.980488	0.632702	1
simNo_33-s_6-n_50-h_1-minVAF_0.02-m_25-fp_0.00001-fn_0.2-na_0.05-d_0.2-l_1-cov_10000	1	0.598474	0.942138
simNo_73-s_6-n_50-h_1-minVAF_0.02-m_25-fp_0.00001-fn_0.2-na_0.05-d_0-l_10-cov_10000	0.955456	0.77587	0.940404
simNo_52-s_6-n_50-h_1-minVAF_0.02-m_25-fp_0.00001-fn_0.2-na_0.05-d_0.2-l_5-cov_10000	1	0.94974	1
simNo_36-s_6-n_50-h_1-minVAF_0.02-m_25-fp_0.00001-fn_0.2-na_0.05-d_0.1-l_5-cov_10000	0.972043	0.695562	0.955988
simNo_30-s_6-n_50-h_1-minVAF_0.02-m_25-fp_0.00001-fn_0.2-na_0.05-d_0.2-l_10-cov_10000	1	0.905976	0.863056
simNo_85-s_6-n_50-h_1-minVAF_0.02-m_25-fp_0.00001-fn_0.2-na_0.05-d_0.2-l_1-cov_10000	1	0.845132	0.590324
simNo_33-s_6-n_50-h_1-minVAF_0.02-m_25-fp_0.00001-fn_0.2-na_0.05-d_0-l_10-cov_10000	1	0.685416	0.819829
simNo_62-s_6-n_50-h_1-minVAF_0.02-m_25-fp_0.00001-fn_0.2-na_0.05-d_0.1-l_1-cov_10000	1	0.601158	0.754133
simNo_60-s_6-n_50-h_1-minVAF_0.02-m_25-fp_0.00001-fn_0.2-na_0.05-d_0-l_5-cov_10000	1	0.572474	0.939
simNo_20-s_6-n_50-h_1-minVAF_0.02-m_25-fp_0.00001-fn_0.2-na_0.05-d_0.2-l_10-cov_10000	1	0.619759	0.962311
simNo_57-s_6-n_50-h_1-minVAF_0.02-m_25-fp_0.00001-fn_0.2-na_0.05-d_0-l_10-cov_10000	0.937641	0.618021	1
simNo_90-s_6-n_50-h_1-minVAF_0.02-m_25-fp_0.00001-fn_0.2-na_0.05-d_0.2-l_5-cov_10000	0.979526	0.581209	0.840275
simNo_38-s_6-n_50-h_1-minVAF_0.02-m_25-fp_0.00001-fn_0.2-na_0.05-d_0.2-l_1-cov_10000	0.973689	0.972624	0.904669
simNo_64-s_6-n_50-h_1-minVAF_0.02-m_25-fp_0.00001-fn_0.2-na_0.05-d_0.2-l_1-cov_10000	1	0.519317	1
simNo_29-s_6-n_50-h_1-minVAF_0.02-m_25-fp_0.00001-fn_0.2-na_0.05-d_0-l_1-cov_10000	0.947564	1	0.684239
simNo_81-s_6-n_50-h_1-minVAF_0.02-m_25-fp_0.00001-fn_0.2-na_0.05-d_0-l_5-cov_10000	1	0.851588	0.868325
simNo_4-s_6-n_50-h_1-minVAF_0.02-m_25-fp_0.00001-fn_0.2-na_0.05-d_0-l_10-cov_10000	1	0.876644	1
simNo_61-s_6-n_50-h_1-minVAF_0.02-m_25-fp_0.00001-fn_0.2-na_0.05-d_0.2-l_5-cov_10000	0.948073	0.903035	0.704327
simNo_34-s_6-n_50-h_1-minVAF_0.02-m_25-fp_0.00001-fn_0.2-na_0.05-d_0.2-l_5-cov_10000	0.910407	0.616131	0.857662
simNo_74-s_6-n_50-h_1-minVAF_0.02-m_25-fp_0.00001-fn_0.2-na_0.05-d_0-l_5-cov_10000	0.979773	0.56077	0.914038
simNo_2-s_6-n_50-h_1-minVAF_0.02-m_25-fp_0.00001-fn_0.2-na_0.05-d_0.1-l_1-cov_10000	0.84461	0.694735	0.887768
simNo_41-s_6-n_50-h_1-minVAF_0.02-m_25-fp_0.00001-fn_0.2-na_0.05-d_0.1-l_5-cov_10000	1	0.561322	0.667419
simNo_85-s_6-n_50-h_1-minVAF_0.02-m_25-fp_0.00001-fn_0.2-na_0.05-d_0.1-l_5-cov_10000	1	0.732557	1
simNo_32-s_6-n_50-h_1-minVAF_0.02-m_25-fp_0.00001-fn_0.2-na_0.05-d_0.2-l_5-cov_10000	1	0.641592	1
simNo_24-s_6-n_50-h_1-minVAF_0.02-m_25-fp_0.00001-fn_0.2-na_0.05-d_0.2-l_10-cov_10000	0.973994	0.63888	1
simNo_21-s_6-n_50-h_1-minVAF_0.02-m_25-fp_0.00001-fn_0.2-na_0.05-d_0.1-l_1-cov_10000	0.968212	0.566759	0.907593
simNo_86-s_6-n_50-h_1-minVAF_0.02-m_25-fp_0.00001-fn_0.2-na_0.05-d_0.2-l_10-cov_10000	0.970263	0.592423	1
simNo_77-s_6-n_50-h_1-minVAF_0.02-m_25-fp_0.00001-fn_0.2-na_0.05-d_0.2-l_5-cov_10000	0.936574	0.643762	0.884588
simNo_31-s_6-n_50-h_1-minVAF_0.02-m_25-fp_0.00001-fn_0.2-na_0.05-d_0.1-l_5-cov_10000	0.961313	0.632301	0.894822
simNo_81-s_6-n_50-h_1-minVAF_0.02-m_25-fp_0.00001-fn_0.2-na_0.05-d_0-l_1000-cov_10000	1	0.658916	0.899951
simNo_4-s_6-n_50-h_1-minVAF_0.02-m_25-fp_0.00001-fn_0.2-na_0.05-d_0-l_1-cov_10000	1	0.397218	1
simNo_36-s_6-n_50-h_1-minVAF_0.02-m_25-fp_0.00001-fn_0.2-na_0.05-d_0.2-l_10-cov_10000	1	0.586801	1
simNo_47-s_6-n_50-h_1-minVAF_0.02-m_25-fp_0.00001-fn_0.2-na_0.05-d_0-l_5-cov_10000	1	0.780783	1
simNo_26-s_6-n_50-h_1-minVAF_0.02-m_25-fp_0.00001-fn_0.2-na_0.05-d_0-l_5-cov_10000	1	0.597404	1
simNo_85-s_6-n_50-h_1-minVAF_0.02-m_25-fp_0.00001-fn_0.2-na_0.05-d_0-l_1000-cov_10000	1	0.697035	1
simNo_50-s_6-n_50-h_1-minVAF_0.02-m_25-fp_0.00001-fn_0.2-na_0.05-d_0.2-l_10-cov_10000	1	0.637927	0.902295
simNo_27-s_6-n_50-h_1-minVAF_0.02-m_25-fp_0.00001-fn_0.2-na_0.05-d_0.2-l_5-cov_10000	1	0.5746	0.676138
simNo_72-s_6-n_50-h_1-minVAF_0.02-m_25-fp_0.00001-fn_0.2-na_0.05-d_0.1-l_1-cov_10000	1	0.621674	0.739171
simNo_44-s_6-n_50-h_1-minVAF_0.02-m_25-fp_0.00001-fn_0.2-na_0.05-d_0.2-l_1000-cov_10000	1	0.760539	0.959459
simNo_21-s_6-n_50-h_1-minVAF_0.02-m_25-fp_0.00001-fn_0.2-na_0.05-d_0.2-l_1-cov_10000	1	0.575225	0.763922
simNo_37-s_6-n_50-h_1-minVAF_0.02-m_25-fp_0.00001-fn_0.2-na_0.05-d_0-l_10-cov_10000	0.908042	0.742156	0.760431
simNo_51-s_6-n_50-h_1-minVAF_0.02-m_25-fp_0.00001-fn_0.2-na_0.05-d_0.1-l_10-cov_10000	0.89244	0.975183	1
simNo_21-s_6-n_50-h_1-minVAF_0.02-m_25-fp_0.00001-fn_0.2-na_0.05-d_0.1-l_5-cov_10000	1	0.786286	0.940707
simNo_21-s_6-n_50-h_1-minVAF_0.02-m_25-fp_0.00001-fn_0.2-na_0.05-d_0-l_1000-cov_10000	1	0.679576	1
simNo_70-s_6-n_50-h_1-minVAF_0.02-m_25-fp_0.00001-fn_0.2-na_0.05-d_0.2-l_10-cov_10000	1	0.608532	0.942099
simNo_71-s_6-n_50-h_1-minVAF_0.02-m_25-fp_0.00001-fn_0.2-na_0.05-d_0-l_10-cov_10000	0.954236	0.669486	0.88377
simNo_69-s_6-n_50-h_1-minVAF_0.02-m_25-fp_0.00001-fn_0.2-na_0.05-d_0.2-l_1000-cov_10000	1	0.608539	0.916698
simNo_69-s_6-n_50-h_1-minVAF_0.02-m_25-fp_0.00001-fn_0.2-na_0.05-d_0-l_1000-cov_10000	1	0.643407	0.916698
simNo_2-s_6-n_50-h_1-minVAF_0.02-m_25-fp_0.00001-fn_0.2-na_0.05-d_0-l_1-cov_10000	0.908749	0.572145	0.889726
simNo_79-s_6-n_50-h_1-minVAF_0.02-m_25-fp_0.00001-fn_0.2-na_0.05-d_0-l_1000-cov_10000	1	0.754378	0.963296
simNo_52-s_6-n_50-h_1-minVAF_0.02-m_25-fp_0.00001-fn_0.2-na_0.05-d_0.2-l_10-cov_10000	1	0.57316	0.845808
simNo_77-s_6-n_50-h_1-minVAF_0.02-m_25-fp_0.00001-fn_0.2-na_0.05-d_0.2-l_1000-cov_10000	0.984262	0.660941	0.984262
simNo_96-s_6-n_50-h_1-minVAF_0.02-m_25-fp_0.00001-fn_0.2-na_0.05-d_0.1-l_1-cov_10000	1	0.619608	0.847982
simNo_61-s_6-n_50-h_1-minVAF_0.02-m_25-fp_0.00001-fn_0.2-na_0.05-d_0.1-l_1000-cov_10000	0.973305	0.586042	0.939205
simNo_9-s_6-n_50-h_1-minVAF_0.02-m_25-fp_0.00001-fn_0.2-na_0.05-d_0.1-l_1-cov_10000	1	1	0.780076
simNo_3-s_6-n_50-h_1-minVAF_0.02-m_25-fp_0.00001-fn_0.2-na_0.05-d_0.1-l_1000-cov_10000	1	0.671053	1
simNo_94-s_6-n_50-h_1-minVAF_0.02-m_25-fp_0.00001-fn_0.2-na_0.05-d_0.1-l_1000-cov_10000	0.971659	0.625093	1
simNo_28-s_6-n_50-h_1-minVAF_0.02-m_25-fp_0.00001-fn_0.2-na_0.05-d_0.1-l_10-cov_10000	1	0.662168	1
simNo_6-s_6-n_50-h_1-minVAF_0.02-m_25-fp_0.00001-fn_0.2-na_0.05-d_0-l_10-cov_10000	0.980021	0.600188	0.855635
simNo_68-s_6-n_50-h_1-minVAF_0.02-m_25-fp_0.00001-fn_0.2-na_0.05-d_0-l_10-cov_10000	0.921546	0.861904	0.88306
simNo_20-s_6-n_50-h_1-minVAF_0.02-m_25-fp_0.00001-fn_0.2-na_0.05-d_0.1-l_5-cov_10000	1	0.608462	1
simNo_59-s_6-n_50-h_1-minVAF_0.02-m_25-fp_0.00001-fn_0.2-na_0.05-d_0.1-l_5-cov_10000	1	0.702886	1
simNo_92-s_6-n_50-h_1-minVAF_0.02-m_25-fp_0.00001-fn_0.2-na_0.05-d_0.1-l_1-cov_10000	1	1	0.858382
simNo_52-s_6-n_50-h_1-minVAF_0.02-m_25-fp_0.00001-fn_0.2-na_0.05-d_0.1-l_10-cov_10000	0.950417	0.652374	0.945807
simNo_87-s_6-n_50-h_1-minVAF_0.02-m_25-fp_0.00001-fn_0.2-na_0.05-d_0.1-l_5-cov_10000	1	0.645652	0.939057
simNo_80-s_6-n_50-h_1-minVAF_0.02-m_25-fp_0.00001-fn_0.2-na_0.05-d_0.1-l_5-cov_10000	1	0.663566	1
simNo_64-s_6-n_50-h_1-minVAF_0.02-m_25-fp_0.00001-fn_0.2-na_0.05-d_0-l_1-cov_10000	1	0.553704	0.832261
simNo_65-s_6-n_50-h_1-minVAF_0.02-m_25-fp_0.00001-fn_0.2-na_0.05-d_0.1-l_5-cov_10000	1	0.604437	0.903402
simNo_80-s_6-n_50-h_1-minVAF_0.02-m_25-fp_0.00001-fn_0.2-na_0.05-d_0-l_1-cov_10000	1	0.808524	1
simNo_95-s_6-n_50-h_1-minVAF_0.02-m_25-fp_0.00001-fn_0.2-na_0.05-d_0.1-l_1-cov_10000	1	0.421392	0.704873
simNo_38-s_6-n_50-h_1-minVAF_0.02-m_25-fp_0.00001-fn_0.2-na_0.05-d_0.2-l_5-cov_10000	0.947107	0.631611	1
simNo_83-s_6-n_50-h_1-minVAF_0.02-m_25-fp_0.00001-fn_0.2-na_0.05-d_0.2-l_1000-cov_10000	1	0.671746	0.888541
simNo_72-s_6-n_50-h_1-minVAF_0.02-m_25-fp_0.00001-fn_0.2-na_0.05-d_0-l_1000-cov_10000	1	0.914517	1
simNo_84-s_6-n_50-h_1-minVAF_0.02-m_25-fp_0.00001-fn_0.2-na_0.05-d_0-l_1-cov_10000	1	0.898039	6.44533e-16
simNo_75-s_6-n_50-h_1-minVAF_0.02-m_25-fp_0.00001-fn_0.2-na_0.05-d_0.2-l_1-cov_10000	1	1	0.893822
simNo_94-s_6-n_50-h_1-minVAF_0.02-m_25-fp_0.00001-fn_0.2-na_0.05-d_0-l_10-cov_10000	0.957383	0.690856	0.890437
simNo_47-s_6-n_50-h_1-minVAF_0.02-m_25-fp_0.00001-fn_0.2-na_0.05-d_0-l_10-cov_10000	1	0.898311	1
simNo_33-s_6-n_50-h_1-minVAF_0.02-m_25-fp_0.00001-fn_0.2-na_0.05-d_0.1-l_10-cov_10000	1	0.70014	0.840765
simNo_28-s_6-n_50-h_1-minVAF_0.02-m_25-fp_0.00001-fn_0.2-na_0.05-d_0-l_10-cov_10000	1	0.660637	1
simNo_34-s_6-n_50-h_1-minVAF_0.02-m_25-fp_0.00001-fn_0.2-na_0.05-d_0.2-l_1-cov_10000	0.952966	0.556096	0.739461
simNo_90-s_6-n_50-h_1-minVAF_0.02-m_25-fp_0.00001-fn_0.2-na_0.05-d_0-l_1000-cov_10000	1	0.622578	0.920595
simNo_69-s_6-n_50-h_1-minVAF_0.02-m_25-fp_0.00001-fn_0.2-na_0.05-d_0.2-l_1-cov_10000	0.88938	0.703369	1
simNo_85-s_6-n_50-h_1-minVAF_0.02-m_25-fp_0.00001-fn_0.2-na_0.05-d_0.1-l_1000-cov_10000	0.977183	0.655671	1
simNo_85-s_6-n_50-h_1-minVAF_0.02-m_25-fp_0.00001-fn_0.2-na_0.05-d_0-l_1-cov_10000	1	0.610727	0.74796
simNo_37-s_6-n_50-h_1-minVAF_0.02-m_25-fp_0.00001-fn_0.2-na_0.05-d_0.2-l_1000-cov_10000	1	0.623627	0.840944
simNo_69-s_6-n_50-h_1-minVAF_0.02-m_25-fp_0.00001-fn_0.2-na_0.05-d_0.1-l_1000-cov_10000	0.959165	0.62222	0.818021
simNo_22-s_6-n_50-h_1-minVAF_0.02-m_25-fp_0.00001-fn_0.2-na_0.05-d_0.1-l_5-cov_10000	1	0.8702	1
simNo_33-s_6-n_50-h_1-minVAF_0.02-m_25-fp_0.00001-fn_0.2-na_0.05-d_0.2-l_10-cov_10000	1	0.959782	1
simNo_21-s_6-n_50-h_1-minVAF_0.02-m_25-fp_0.00001-fn_0.2-na_0.05-d_0.2-l_10-cov_10000	0.975544	0.310463	0.968068
simNo_51-s_6-n_50-h_1-minVAF_0.02-m_25-fp_0.00001-fn_0.2-na_0.05-d_0.2-l_1000-cov_10000	1	0.66008	0.97121
simNo_22-s_6-n_50-h_1-minVAF_0.02-m_25-fp_0.00001-fn_0.2-na_0.05-d_0-l_10-cov_10000	0.94269	0.866393	0.972423
simNo_63-s_6-n_50-h_1-minVAF_0.02-m_25-fp_0.00001-fn_0.2-na_0.05-d_0-l_1000-cov_10000	1	0.589284	1
simNo_51-s_6-n_50-h_1-minVAF_0.02-m_25-fp_0.00001-fn_0.2-na_0.05-d_0.1-l_5-cov_10000	1	0.859584	1
simNo_64-s_6-n_50-h_1-minVAF_0.02-m_25-fp_0.00001-fn_0.2-na_0.05-d_0.2-l_5-cov_10000	0.966354	0.582174	0.933987
simNo_79-s_6-n_50-h_1-minVAF_0.02-m_25-fp_0.00001-fn_0.2-na_0.05-d_0.1-l_5-cov_10000	1	0.542771	1
simNo_68-s_6-n_50-h_1-minVAF_0.02-m_25-fp_0.00001-fn_0.2-na_0.05-d_0-l_5-cov_10000	0.982651	0.660921	0.927761
simNo_74-s_6-n_50-h_1-minVAF_0.02-m_25-fp_0.00001-fn_0.2-na_0.05-d_0.1-l_5-cov_10000	0.92985	0.950857	0.617316
simNo_47-s_6-n_50-h_1-minVAF_0.02-m_25-fp_0.00001-fn_0.2-na_0.05-d_0.1-l_10-cov_10000	1	0.674759	1
simNo_62-s_6-n_50-h_1-minVAF_0.02-m_25-fp_0.00001-fn_0.2-na_0.05-d_0.2-l_1-cov_10000	1	0.522501	0.825018
simNo_12-s_6-n_50-h_1-minVAF_0.02-m_25-fp_0.00001-fn_0.2-na_0.05-d_0.2-l_1-cov_10000	0.909091	0.696578	0.878287
simNo_56-s_6-n_50-h_1-minVAF_0.02-m_25-fp_0.00001-fn_0.2-na_0.05-d_0.2-l_1000-cov_10000	0.972965	0.62317	0.933954
simNo_50-s_6-n_50-h_1-minVAF_0.02-m_25-fp_0.00001-fn_0.2-na_0.05-d_0.2-l_5-cov_10000	1	0.686932	0.917828
simNo_48-s_6-n_50-h_1-minVAF_0.02-m_25-fp_0.00001-fn_0.2-na_0.05-d_0.2-l_1-cov_10000	1	0.629245	1
simNo_22-s_6-n_50-h_1-minVAF_0.02-m_25-fp_0.00001-fn_0.2-na_0.05-d_0.1-l_1-cov_10000	0.912431	1	1
simNo_17-s_6-n_50-h_1-minVAF_0.02-m_25-fp_0.00001-fn_0.2-na_0.05-d_0.2-l_1000-cov_10000	0.978932	0.664661	1
simNo_95-s_6-n_50-h_1-minVAF_0.02-m_25-fp_0.00001-fn_0.2-na_0.05-d_0-l_5-cov_10000	1	0.646489	0.86594
simNo_59-s_6-n_50-h_1-minVAF_0.02-m_25-fp_0.00001-fn_0.2-na_0.05-d_0.1-l_1-cov_10000	0.942202	0.666062	0.952593
simNo_50-s_6-n_50-h_1-minVAF_0.02-m_25-fp_0.00001-fn_0.2-na_0.05-d_0.1-l_1000-cov_10000	0.989306	0.616794	0.908273
simNo_26-s_6-n_50-h_1-minVAF_0.02-m_25-fp_0.00001-fn_0.2-na_0.05-d_0.2-l_5-cov_10000	1	0.658872	0.979284
simNo_16-s_6-n_50-h_1-minVAF_0.02-m_25-fp_0.00001-fn_0.2-na_0.05-d_0.1-l_1000-cov_10000	0.955871	0.599532	0.926744
simNo_41-s_6-n_50-h_1-minVAF_0.02-m_25-fp_0.00001-fn_0.2-na_0.05-d_0.1-l_1-cov_10000	1	0.563094	0.634757
simNo_55-s_6-n_50-h_1-minVAF_0.02-m_25-fp_0.00001-fn_0.2-na_0.05-d_0.1-l_1000-cov_10000	1	0.659175	1
simNo_9-s_6-n_50-h_1-minVAF_0.02-m_25-fp_0.00001-fn_0.2-na_0.05-d_0.2-l_1000-cov_10000	1	0.639725	1
simNo_100-s_6-n_50-h_1-minVAF_0.02-m_25-fp_0.00001-fn_0.2-na_0.05-d_0-l_1-cov_10000	0.950788	0.611128	0.825828
simNo_5-s_6-n_50-h_1-minVAF_0.02-m_25-fp_0.00001-fn_0.2-na_0.05-d_0.1-l_10-cov_10000	1	0.601328	0.759848
simNo_91-s_6-n_50-h_1-minVAF_0.02-m_25-fp_0.00001-fn_0.2-na_0.05-d_0.1-l_5-cov_10000	1	0.696645	0.871958
simNo_26-s_6-n_50-h_1-minVAF_0.02-m_25-fp_0.00001-fn_0.2-na_0.05-d_0.1-l_10-cov_10000	1	0.616111	1
simNo_70-s_6-n_50-h_1-minVAF_0.02-m_25-fp_0.00001-fn_0.2-na_0.05-d_0-l_10-cov_10000	1	0.597682	0.942099
simNo_74-s_6-n_50-h_1-minVAF_0.02-m_25-fp_0.00001-fn_0.2-na_0.05-d_0-l_1000-cov_10000	1	0.632153	1
simNo_51-s_6-n_50-h_1-minVAF_0.02-m_25-fp_0.00001-fn_0.2-na_0.05-d_0-l_5-cov_10000	0.980525	0.913808	1
simNo_66-s_6-n_50-h_1-minVAF_0.02-m_25-fp_0.00001-fn_0.2-na_0.05-d_0.2-l_5-cov_10000	1	0.751554	0.662806
simNo_97-s_6-n_50-h_1-minVAF_0.02-m_25-fp_0.00001-fn_0.2-na_0.05-d_0-l_1-cov_10000	1	0.533226	0.731126
simNo_84-s_6-n_50-h_1-minVAF_0.02-m_25-fp_0.00001-fn_0.2-na_0.05-d_0.2-l_10-cov_10000	0.927471	0.639206	0.887303
simNo_3-s_6-n_50-h_1-minVAF_0.02-m_25-fp_0.00001-fn_0.2-na_0.05-d_0-l_5-cov_10000	1	0.663937	0.875349
simNo_98-s_6-n_50-h_1-minVAF_0.02-m_25-fp_0.00001-fn_0.2-na_0.05-d_0-l_10-cov_10000	0.958203	0.578669	0.754378
simNo_12-s_6-n_50-h_1-minVAF_0.02-m_25-fp_0.00001-fn_0.2-na_0.05-d_0-l_10-cov_10000	0.967013	0.648503	1
simNo_70-s_6-n_50-h_1-minVAF_0.02-m_25-fp_0.00001-fn_0.2-na_0.05-d_0-l_5-cov_10000	1	0.565689	0.942099
simNo_12-s_6-n_50-h_1-minVAF_0.02-m_25-fp_0.00001-fn_0.2-na_0.05-d_0.1-l_1000-cov_10000	0.937786	0.872319	0.918094
simNo_92-s_6-n_50-h_1-minVAF_0.02-m_25-fp_0.00001-fn_0.2-na_0.05-d_0.1-l_10-cov_10000	1	0.570291	1
simNo_38-s_6-n_50-h_1-minVAF_0.02-m_25-fp_0.00001-fn_0.2-na_0.05-d_0.1-l_1000-cov_10000	0.96557	0.664474	1
simNo_84-s_6-n_50-h_1-minVAF_0.02-m_25-fp_0.00001-fn_0.2-na_0.05-d_0.1-l_10-cov_10000	1	0.590954	1
simNo_55-s_6-n_50-h_1-minVAF_0.02-m_25-fp_0.00001-fn_0.2-na_0.05-d_0.1-l_1-cov_10000	1	0.769372	0.925465
simNo_59-s_6-n_50-h_1-minVAF_0.02-m_25-fp_0.00001-fn_0.2-na_0.05-d_0-l_1-cov_10000	0.942202	0.663167	1
simNo_34-s_6-n_50-h_1-minVAF_0.02-m_25-fp_0.00001-fn_0.2-na_0.05-d_0.1-l_1000-cov_10000	0.891818	0.613906	0.851603
simNo_20-s_6-n_50-h_1-minVAF_0.02-m_25-fp_0.00001-fn_0.2-na_0.05-d_0.1-l_10-cov_10000	1	0.953405	1
simNo_8-s_6-n_50-h_1-minVAF_0.02-m_25-fp_0.00001-fn_0.2-na_0.05-d_0-l_1000-cov_10000	0.981625	0.652264	1
simNo_84-s_6-n_50-h_1-minVAF_0.02-m_25-fp_0.00001-fn_0.2-na_0.05-d_0-l_1000-cov_10000	1	0.571857	1
simNo_56-s_6-n_50-h_1-minVAF_0.02-m_25-fp_0.00001-fn_0.2-na_0.05-d_0.2-l_10-cov_10000	0.907051	0.615214	1
simNo_97-s_6-n_50-h_1-minVAF_0.02-m_25-fp_0.00001-fn_0.2-na_0.05-d_0-l_1000-cov_10000	1	0.659061	1
simNo_54-s_6-n_50-h_1-minVAF_0.02-m_25-fp_0.00001-fn_0.2-na_0.05-d_0-l_1-cov_10000	1	0.576226	1
simNo_39-s_6-n_50-h_1-minVAF_0.02-m_25-fp_0.00001-fn_0.2-na_0.05-d_0.1-l_5-cov_10000	1	0.815894	1
simNo_32-s_6-n_50-h_1-minVAF_0.02-m_25-fp_0.00001-fn_0.2-na_0.05-d_0-l_10-cov_10000	0.959317	0.631043	0.90326
simNo_68-s_6-n_50-h_1-minVAF_0.02-m_25-fp_0.00001-fn_0.2-na_0.05-d_0.1-l_10-cov_10000	0.953905	0.717503	0.957372
simNo_58-s_6-n_50-h_1-minVAF_0.02-m_25-fp_0.00001-fn_0.2-na_0.05-d_0.2-l_1000-cov_10000	0.978027	0.609659	0.842716
simNo_42-s_6-n_50-h_1-minVAF_0.02-m_25-fp_0.00001-fn_0.2-na_0.05-d_0-l_1000-cov_10000	1	0.642381	1
simNo_59-s_6-n_50-h_1-minVAF_0.02-m_25-fp_0.00001-fn_0.2-na_0.05-d_0-l_1000-cov_10000	0.967261	0.64249	1
simNo_28-s_6-n_50-h_1-minVAF_0.02-m_25-fp_0.00001-fn_0.2-na_0.05-d_0.2-l_1-cov_10000	1	0.651445	0.726721
simNo_45-s_6-n_50-h_1-minVAF_0.02-m_25-fp_0.00001-fn_0.2-na_0.05-d_0.1-l_1-cov_10000	1	0.6288	0.764574
simNo_76-s_6-n_50-h_1-minVAF_0.02-m_25-fp_0.00001-fn_0.2-na_0.05-d_0-l_10-cov_10000	0.953246	0.571825	0.849234
simNo_4-s_6-n_50-h_1-minVAF_0.02-m_25-fp_0.00001-fn_0.2-na_0.05-d_0.2-l_1000-cov_10000	0.957909	0.653213	0.949576
simNo_99-s_6-n_50-h_1-minVAF_0.02-m_25-fp_0.00001-fn_0.2-na_0.05-d_0-l_1-cov_10000	1	0.691217	1
simNo_1-s_6-n_50-h_1-minVAF_0.02-m_25-fp_0.00001-fn_0.2-na_0.05-d_0.1-l_10-cov_10000	1	0.655764	0.950964
simNo_37-s_6-n_50-h_1-minVAF_0.02-m_25-fp_0.00001-fn_0.2-na_0.05-d_0-l_1-cov_10000	0.857992	0.630414	0.0256736
simNo_88-s_6-n_50-h_1-minVAF_0.02-m_25-fp_0.00001-fn_0.2-na_0.05-d_0.1-l_1-cov_10000	1	0.442003	1
simNo_67-s_6-n_50-h_1-minVAF_0.02-m_25-fp_0.00001-fn_0.2-na_0.05-d_0-l_1-cov_10000	1	0.783008	0.658798
simNo_96-s_6-n_50-h_1-minVAF_0.02-m_25-fp_0.00001-fn_0.2-na_0.05-d_0-l_10-cov_10000	1	0.635607	1
simNo_89-s_6-n_50-h_1-minVAF_0.02-m_25-fp_0.00001-fn_0.2-na_0.05-d_0.2-l_1000-cov_10000	0.960887	0.622971	0.856738
simNo_55-s_6-n_50-h_1-minVAF_0.02-m_25-fp_0.00001-fn_0.2-na_0.05-d_0.2-l_1-cov_10000	1	0.959928	0.814217
simNo_18-s_6-n_50-h_1-minVAF_0.02-m_25-fp_0.00001-fn_0.2-na_0.05-d_0-l_1000-cov_10000	1	1	1
simNo_29-s_6-n_50-h_1-minVAF_0.02-m_25-fp_0.00001-fn_0.2-na_0.05-d_0.1-l_10-cov_10000	0.881182	0.625245	1
simNo_31-s_6-n_50-h_1-minVAF_0.02-m_25-fp_0.00001-fn_0.2-na_0.05-d_0.2-l_10-cov_10000	0.946048	0.656181	0.75543
simNo_70-s_6-n_50-h_1-minVAF_0.02-m_25-fp_0.00001-fn_0.2-na_0.05-d_0.1-l_1000-cov_10000	1	0.635878	0.942099
simNo_49-s_6-n_50-h_1-minVAF_0.02-m_25-fp_0.00001-fn_0.2-na_0.05-d_0.2-l_10-cov_10000	0.981216	0.668321	1
simNo_63-s_6-n_50-h_1-minVAF_0.02-m_25-fp_0.00001-fn_0.2-na_0.05-d_0-l_5-cov_10000	1	0.544821	0.597534
simNo_7-s_6-n_50-h_1-minVAF_0.02-m_25-fp_0.00001-fn_0.2-na_0.05-d_0.2-l_1000-cov_10000	1	0.636853	1
simNo_20-s_6-n_50-h_1-minVAF_0.02-m_25-fp_0.00001-fn_0.2-na_0.05-d_0-l_10-cov_10000	1	0.633516	1
simNo_70-s_6-n_50-h_1-minVAF_0.02-m_25-fp_0.00001-fn_0.2-na_0.05-d_0.1-l_1-cov_10000	1	0.908926	0.908926
simNo_50-s_6-n_50-h_1-minVAF_0.02-m_25-fp_0.00001-fn_0.2-na_0.05-d_0.1-l_5-cov_10000	1	0.914716	0.930973
simNo_35-s_6-n_50-h_1-minVAF_0.02-m_25-fp_0.00001-fn_0.2-na_0.05-d_0.1-l_5-cov_10000	0.930115	0.555954	1
simNo_13-s_6-n_50-h_1-minVAF_0.02-m_25-fp_0.00001-fn_0.2-na_0.05-d_0.1-l_1-cov_10000	1	-7.52206e-16	-4.75079e-16
simNo_67-s_6-n_50-h_1-minVAF_0.02-m_25-fp_0.00001-fn_0.2-na_0.05-d_0.1-l_5-cov_10000	1	0.591455	0.928538
simNo_30-s_6-n_50-h_1-minVAF_0.02-m_25-fp_0.00001-fn_0.2-na_0.05-d_0.1-l_5-cov_10000	1	0.637122	0.82387
simNo_86-s_6-n_50-h_1-minVAF_0.02-m_25-fp_0.00001-fn_0.2-na_0.05-d_0.1-l_10-cov_10000	1	0.628189	1
simNo_31-s_6-n_50-h_1-minVAF_0.02-m_25-fp_0.00001-fn_0.2-na_0.05-d_0-l_1-cov_10000	1	0.407129	1
simNo_92-s_6-n_50-h_1-minVAF_0.02-m_25-fp_0.00001-fn_0.2-na_0.05-d_0.2-l_10-cov_10000	1	0.737671	1
simNo_23-s_6-n_50-h_1-minVAF_0.02-m_25-fp_0.00001-fn_0.2-na_0.05-d_0.2-l_10-cov_10000	1	0.766212	0.835746
simNo_26-s_6-n_50-h_1-minVAF_0.02-m_25-fp_0.00001-fn_0.2-na_0.05-d_0-l_1000-cov_10000	0.940686	0.917797	1
simNo_90-s_6-n_50-h_1-minVAF_0.02-m_25-fp_0.00001-fn_0.2-na_0.05-d_0-l_1-cov_10000	1	-3.54158e-16	-2.76926e-16
simNo_47-s_6-n_50-h_1-minVAF_0.02-m_25-fp_0.00001-fn_0.2-na_0.05-d_0.1-l_1-cov_10000	1	0.628932	0.934341
simNo_11-s_6-n_50-h_1-minVAF_0.02-m_25-fp_0.00001-fn_0.2-na_0.05-d_0.1-l_5-cov_10000	0.953188	0.91212	0.926971
simNo_35-s_6-n_50-h_1-minVAF_0.02-m_25-fp_0.00001-fn_0.2-na_0.05-d_0.2-l_5-cov_10000	0.91121	0.520412	1
simNo_73-s_6-n_50-h_1-minVAF_0.02-m_25-fp_0.00001-fn_0.2-na_0.05-d_0.1-l_1-cov_10000	0.936691	0.518933	0.677942
simNo_77-s_6-n_50-h_1-minVAF_0.02-m_25-fp_0.00001-fn_0.2-na_0.05-d_0.1-l_10-cov_10000	0.983509	0.669525	1
simNo_76-s_6-n_50-h_1-minVAF_0.02-m_25-fp_0.00001-fn_0.2-na_0.05-d_0.2-l_10-cov_10000	0.941687	0.728063	0.669994
simNo_32-s_6-n_50-h_1-minVAF_0.02-m_25-fp_0.00001-fn_0.2-na_0.05-d_0.1-l_10-cov_10000	1	0.637689	1
simNo_1-s_6-n_50-h_1-minVAF_0.02-m_25-fp_0.00001-fn_0.2-na_0.05-d_0.1-l_5-cov_10000	1	0.697052	0.77285
simNo_4-s_6-n_50-h_1-minVAF_0.02-m_25-fp_0.00001-fn_0.2-na_0.05-d_0.1-l_10-cov_10000	0.976707	0.643255	1
simNo_26-s_6-n_50-h_1-minVAF_0.02-m_25-fp_0.00001-fn_0.2-na_0.05-d_0-l_1-cov_10000	1	0.59709	0.739086
simNo_14-s_6-n_50-h_1-minVAF_0.02-m_25-fp_0.00001-fn_0.2-na_0.05-d_0.2-l_10-cov_10000	1	0.728428	1
simNo_16-s_6-n_50-h_1-minVAF_0.02-m_25-fp_0.00001-fn_0.2-na_0.05-d_0.2-l_1000-cov_10000	1	0.669638	1
simNo_30-s_6-n_50-h_1-minVAF_0.02-m_25-fp_0.00001-fn_0.2-na_0.05-d_0-l_5-cov_10000	0.960348	0.793252	1
simNo_85-s_6-n_50-h_1-minVAF_0.02-m_25-fp_0.00001-fn_0.2-na_0.05-d_0.2-l_10-cov_10000	1	0.98213	1
simNo_99-s_6-n_50-h_1-minVAF_0.02-m_25-fp_0.00001-fn_0.2-na_0.05-d_0.2-l_10-cov_10000	1	0.636683	0.915074
simNo_29-s_6-n_50-h_1-minVAF_0.02-m_25-fp_0.00001-fn_0.2-na_0.05-d_0.2-l_5-cov_10000	1	0.727083	0.775077
simNo_18-s_6-n_50-h_1-minVAF_0.02-m_25-fp_0.00001-fn_0.2-na_0.05-d_0.1-l_5-cov_10000	1	0.695827	0.978083
simNo_75-s_6-n_50-h_1-minVAF_0.02-m_25-fp_0.00001-fn_0.2-na_0.05-d_0-l_5-cov_10000	1	0.632516	1
simNo_16-s_6-n_50-h_1-minVAF_0.02-m_25-fp_0.00001-fn_0.2-na_0.05-d_0.2-l_5-cov_10000	0.964676	0.669151	0.818785
simNo_68-s_6-n_50-h_1-minVAF_0.02-m_25-fp_0.00001-fn_0.2-na_0.05-d_0.2-l_10-cov_10000	0.921546	0.605517	0.769019
simNo_79-s_6-n_50-h_1-minVAF_0.02-m_25-fp_0.00001-fn_0.2-na_0.05-d_0.2-l_1000-cov_10000	1	0.698676	0.968493
simNo_10-s_6-n_50-h_1-minVAF_0.02-m_25-fp_0.00001-fn_0.2-na_0.05-d_0-l_10-cov_10000	1	0.628298	1
simNo_51-s_6-n_50-h_1-minVAF_0.02-m_25-fp_0.00001-fn_0.2-na_0.05-d_0.1-l_1000-cov_10000	1	0.66991	1
simNo_7-s_6-n_50-h_1-minVAF_0.02-m_25-fp_0.00001-fn_0.2-na_0.05-d_0.1-l_1000-cov_10000	0.958532	0.647996	1
simNo_47-s_6-n_50-h_1-minVAF_0.02-m_25-fp_0.00001-fn_0.2-na_0.05-d_0.2-l_5-cov_10000	0.957432	0.662844	0.91854
simNo_64-s_6-n_50-h_1-minVAF_0.02-m_25-fp_0.00001-fn_0.2-na_0.05-d_0-l_5-cov_10000	0.977737	0.666858	0.956779
simNo_83-s_6-n_50-h_1-minVAF_0.02-m_25-fp_0.00001-fn_0.2-na_0.05-d_0-l_1-cov_10000	1	0.577696	0.786335
simNo_35-s_6-n_50-h_1-minVAF_0.02-m_25-fp_0.00001-fn_0.2-na_0.05-d_0.1-l_1000-cov_10000	0.957669	0.593161	1
simNo_94-s_6-n_50-h_1-minVAF_0.02-m_25-fp_0.00001-fn_0.2-na_0.05-d_0-l_1000-cov_10000	1	0.655688	0.945505
simNo_37-s_6-n_50-h_1-minVAF_0.02-m_25-fp_0.00001-fn_0.2-na_0.05-d_0.2-l_10-cov_10000	0.874173	0.677406	0.719424
simNo_74-s_6-n_50-h_1-minVAF_0.02-m_25-fp_0.00001-fn_0.2-na_0.05-d_0.1-l_1-cov_10000	1	0.50706	1
simNo_2-s_6-n_50-h_1-minVAF_0.02-m_25-fp_0.00001-fn_0.2-na_0.05-d_0.1-l_10-cov_10000	0.970794	0.639514	0.819041
simNo_81-s_6-n_50-h_1-minVAF_0.02-m_25-fp_0.00001-fn_0.2-na_0.05-d_0.2-l_1-cov_10000	1	1	1
simNo_18-s_6-n_50-h_1-minVAF_0.02-m_25-fp_0.00001-fn_0.2-na_0.05-d_0.1-l_10-cov_10000	1	0.532521	1
simNo_29-s_6-n_50-h_1-minVAF_0.02-m_25-fp_0.00001-fn_0.2-na_0.05-d_0.1-l_5-cov_10000	1	0.80173	1
simNo_100-s_6-n_50-h_1-minVAF_0.02-m_25-fp_0.00001-fn_0.2-na_0.05-d_0.1-l_1000-cov_10000	0.968915	0.655519	0.826646
simNo_56-s_6-n_50-h_1-minVAF_0.02-m_25-fp_0.00001-fn_0.2-na_0.05-d_0-l_5-cov_10000	0.970411	0.677714	1
simNo_69-s_6-n_50-h_1-minVAF_0.02-m_25-fp_0.00001-fn_0.2-na_0.05-d_0-l_10-cov_10000	1	0.668313	0.960126
simNo_55-s_6-n_50-h_1-minVAF_0.02-m_25-fp_0.00001-fn_0.2-na_0.05-d_0.2-l_1000-cov_10000	0.979161	0.628533	0.949491
simNo_65-s_6-n_50-h_1-minVAF_0.02-m_25-fp_0.00001-fn_0.2-na_0.05-d_0.2-l_5-cov_10000	1	0.809552	1
simNo_74-s_6-n_50-h_1-minVAF_0.02-m_25-fp_0.00001-fn_0.2-na_0.05-d_0.2-l_10-cov_10000	1	0.590631	0.869141
simNo_67-s_6-n_50-h_1-minVAF_0.02-m_25-fp_0.00001-fn_0.2-na_0.05-d_0-l_1000-cov_10000	1	0.615054	0.956058
simNo_59-s_6-n_50-h_1-minVAF_0.02-m_25-fp_0.00001-fn_0.2-na_0.05-d_0-l_5-cov_10000	1	0.752499	1
simNo_92-s_6-n_50-h_1-minVAF_0.02-m_25-fp_0.00001-fn_0.2-na_0.05-d_0.2-l_5-cov_10000	1	0.679189	0.923189
simNo_50-s_6-n_50-h_1-minVAF_0.02-m_25-fp_0.00001-fn_0.2-na_0.05-d_0-l_10-cov_10000	1	1	1
simNo_54-s_6-n_50-h_1-minVAF_0.02-m_25-fp_0.00001-fn_0.2-na_0.05-d_0.2-l_1000-cov_10000	0.954174	0.746106	0.833183
simNo_32-s_6-n_50-h_1-minVAF_0.02-m_25-fp_0.00001-fn_0.2-na_0.05-d_0.1-l_1-cov_10000	1	0.834584	0.960403
simNo_66-s_6-n_50-h_1-minVAF_0.02-m_25-fp_0.00001-fn_0.2-na_0.05-d_0-l_5-cov_10000	1	0.716706	0.876877
simNo_49-s_6-n_50-h_1-minVAF_0.02-m_25-fp_0.00001-fn_0.2-na_0.05-d_0.1-l_10-cov_10000	1	0.527017	1
simNo_25-s_6-n_50-h_1-minVAF_0.02-m_25-fp_0.00001-fn_0.2-na_0.05-d_0.2-l_1-cov_10000	0.966887	0.605115	0.872337
simNo_48-s_6-n_50-h_1-minVAF_0.02-m_25-fp_0.00001-fn_0.2-na_0.05-d_0.1-l_5-cov_10000	1	0.846595	0.77795
simNo_31-s_6-n_50-h_1-minVAF_0.02-m_25-fp_0.00001-fn_0.2-na_0.05-d_0.2-l_1-cov_10000	0.852371	1	1
simNo_87-s_6-n_50-h_1-minVAF_0.02-m_25-fp_0.00001-fn_0.2-na_0.05-d_0.2-l_10-cov_10000	1	0.949816	0.963134
simNo_93-s_6-n_50-h_1-minVAF_0.02-m_25-fp_0.00001-fn_0.2-na_0.05-d_0.1-l_1000-cov_10000	0.979782	0.667953	0.960565
simNo_71-s_6-n_50-h_1-minVAF_0.02-m_25-fp_0.00001-fn_0.2-na_0.05-d_0.1-l_1000-cov_10000	1	0.638831	0.921054
simNo_25-s_6-n_50-h_1-minVAF_0.02-m_25-fp_0.00001-fn_0.2-na_0.05-d_0.1-l_10-cov_10000	1	0.949492	0.940245
simNo_66-s_6-n_50-h_1-minVAF_0.02-m_25-fp_0.00001-fn_0.2-na_0.05-d_0.2-l_10-cov_10000	1	0.579008	0.781033
simNo_96-s_6-n_50-h_1-minVAF_0.02-m_25-fp_0.00001-fn_0.2-na_0.05-d_0.2-l_5-cov_10000	1	0.641293	0.957504
simNo_28-s_6-n_50-h_1-minVAF_0.02-m_25-fp_0.00001-fn_0.2-na_0.05-d_0.2-l_5-cov_10000	0.947245	0.712152	1
simNo_64-s_6-n_50-h_1-minVAF_0.02-m_25-fp_0.00001-fn_0.2-na_0.05-d_0.1-l_10-cov_10000	0.977302	0.548613	1
simNo_36-s_6-n_50-h_1-minVAF_0.02-m_25-fp_0.00001-fn_0.2-na_0.05-d_0.2-l_1-cov_10000	1	0.638678	0.904819
simNo_8-s_6-n_50-h_1-minVAF_0.02-m_25-fp_0.00001-fn_0.2-na_0.05-d_0-l_10-cov_10000	0.975807	0.580371	1
simNo_56-s_6-n_50-h_1-minVAF_0.02-m_25-fp_0.00001-fn_0.2-na_0.05-d_0.2-l_5-cov_10000	0.963259	0.613072	1
simNo_43-s_6-n_50-h_1-minVAF_0.02-m_25-fp_0.00001-fn_0.2-na_0.05-d_0-l_5-cov_10000	1	0.646091	1
simNo_77-s_6-n_50-h_1-minVAF_0.02-m_25-fp_0.00001-fn_0.2-na_0.05-d_0.2-l_10-cov_10000	0.963144	0.623621	1
simNo_58-s_6-n_50-h_1-minVAF_0.02-m_25-fp_0.00001-fn_0.2-na_0.05-d_0.2-l_5-cov_10000	1	0.776157	0.829254
simNo_11-s_6-n_50-h_1-minVAF_0.02-m_25-fp_0.00001-fn_0.2-na_0.05-d_0.2-l_5-cov_10000	0.976722	0.915552	0.936201
simNo_29-s_6-n_50-h_1-minVAF_0.02-m_25-fp_0.00001-fn_0.2-na_0.05-d_0-l_1000-cov_10000	1	0.697861	0.884505
simNo_34-s_6-n_50-h_1-minVAF_0.02-m_25-fp_0.00001-fn_0.2-na_0.05-d_0.2-l_10-cov_10000	0.967372	0.565649	1
simNo_66-s_6-n_50-h_1-minVAF_0.02-m_25-fp_0.00001-fn_0.2-na_0.05-d_0-l_1-cov_10000	1	0.35477	1.22096e-15
simNo_7-s_6-n_50-h_1-minVAF_0.02-m_25-fp_0.00001-fn_0.2-na_0.05-d_0.2-l_1-cov_10000	1	0.531102	0.865835
simNo_62-s_6-n_50-h_1-minVAF_0.02-m_25-fp_0.00001-fn_0.2-na_0.05-d_0.2-l_1000-cov_10000	0.964513	0.627522	1
simNo_72-s_6-n_50-h_1-minVAF_0.02-m_25-fp_0.00001-fn_0.2-na_0.05-d_0.1-l_10-cov_10000	1	0.653749	0.814239
simNo_90-s_6-n_50-h_1-minVAF_0.02-m_25-fp_0.00001-fn_0.2-na_0.05-d_0.1-l_5-cov_10000	1	0.606495	0.778068
simNo_22-s_6-n_50-h_1-minVAF_0.02-m_25-fp_0.00001-fn_0.2-na_0.05-d_0.1-l_10-cov_10000	1	0.592371	1
simNo_82-s_6-n_50-h_1-minVAF_0.02-m_25-fp_0.00001-fn_0.2-na_0.05-d_0.2-l_1-cov_10000	1	0.895625	0.781996
simNo_80-s_6-n_50-h_1-minVAF_0.02-m_25-fp_0.00001-fn_0.2-na_0.05-d_0.2-l_5-cov_10000	0.91179	0.619665	1
simNo_52-s_6-n_50-h_1-minVAF_0.02-m_25-fp_0.00001-fn_0.2-na_0.05-d_0-l_5-cov_10000	1	0.597782	1
simNo_96-s_6-n_50-h_1-minVAF_0.02-m_25-fp_0.00001-fn_0.2-na_0.05-d_0-l_1000-cov_10000	1	0.772211	1
simNo_39-s_6-n_50-h_1-minVAF_0.02-m_25-fp_0.00001-fn_0.2-na_0.05-d_0-l_5-cov_10000	1	0.618018	0.849616
simNo_43-s_6-n_50-h_1-minVAF_0.02-m_25-fp_0.00001-fn_0.2-na_0.05-d_0.2-l_5-cov_10000	0.982256	0.921293	0.918111
simNo_81-s_6-n_50-h_1-minVAF_0.02-m_25-fp_0.00001-fn_0.2-na_0.05-d_0.2-l_10-cov_10000	1	0.658224	0.921568
simNo_1-s_6-n_50-h_1-minVAF_0.02-m_25-fp_0.00001-fn_0.2-na_0.05-d_0.2-l_10-cov_10000	1	0.687575	1
simNo_64-s_6-n_50-h_1-minVAF_0.02-m_25-fp_0.00001-fn_0.2-na_0.05-d_0.1-l_1-cov_10000	0.953335	0.515261	0.735492
simNo_54-s_6-n_50-h_1-minVAF_0.02-m_25-fp_0.00001-fn_0.2-na_0.05-d_0.1-l_5-cov_10000	0.953851	0.61189	0.844194
simNo_68-s_6-n_50-h_1-minVAF_0.02-m_25-fp_0.00001-fn_0.2-na_0.05-d_0.1-l_1-cov_10000	0.943486	0.902073	0.902073
simNo_99-s_6-n_50-h_1-minVAF_0.02-m_25-fp_0.00001-fn_0.2-na_0.05-d_0-l_10-cov_10000	0.980308	0.654044	1
simNo_24-s_6-n_50-h_1-minVAF_0.02-m_25-fp_0.00001-fn_0.2-na_0.05-d_0-l_1-cov_10000	1	0.558851	0.880069
simNo_89-s_6-n_50-h_1-minVAF_0.02-m_25-fp_0.00001-fn_0.2-na_0.05-d_0-l_1000-cov_10000	0.970504	0.773207	1
simNo_83-s_6-n_50-h_1-minVAF_0.02-m_25-fp_0.00001-fn_0.2-na_0.05-d_0.1-l_1-cov_10000	1	0.624077	0.846817
simNo_45-s_6-n_50-h_1-minVAF_0.02-m_25-fp_0.00001-fn_0.2-na_0.05-d_0.1-l_1000-cov_10000	1	0.726044	1
simNo_74-s_6-n_50-h_1-minVAF_0.02-m_25-fp_0.00001-fn_0.2-na_0.05-d_0.2-l_1-cov_10000	1	0.503982	0.821794
simNo_78-s_6-n_50-h_1-minVAF_0.02-m_25-fp_0.00001-fn_0.2-na_0.05-d_0-l_10-cov_10000	0.950171	0.645245	1
simNo_81-s_6-n_50-h_1-minVAF_0.02-m_25-fp_0.00001-fn_0.2-na_0.05-d_0.1-l_1000-cov_10000	1	0.676479	0.932301
simNo_27-s_6-n_50-h_1-minVAF_0.02-m_25-fp_0.00001-fn_0.2-na_0.05-d_0.2-l_1000-cov_10000	0.984341	0.615254	0.935776
simNo_94-s_6-n_50-h_1-minVAF_0.02-m_25-fp_0.00001-fn_0.2-na_0.05-d_0.2-l_10-cov_10000	1	0.813108	0.896911
simNo_55-s_6-n_50-h_1-minVAF_0.02-m_25-fp_0.00001-fn_0.2-na_0.05-d_0-l_1-cov_10000	1	0.831431	0.664923
simNo_89-s_6-n_50-h_1-minVAF_0.02-m_25-fp_0.00001-fn_0.2-na_0.05-d_0.1-l_1-cov_10000	0.935719	1	1
simNo_56-s_6-n_50-h_1-minVAF_0.02-m_25-fp_0.00001-fn_0.2-na_0.05-d_0-l_1-cov_10000	0.894107	0.41305	1
simNo_72-s_6-n_50-h_1-minVAF_0.02-m_25-fp_0.00001-fn_0.2-na_0.05-d_0.1-l_5-cov_10000	0.96232	0.580633	0.746854
simNo_98-s_6-n_50-h_1-minVAF_0.02-m_25-fp_0.00001-fn_0.2-na_0.05-d_0.1-l_5-cov_10000	1	0.903928	0.758787
simNo_33-s_6-n_50-h_1-minVAF_0.02-m_25-fp_0.00001-fn_0.2-na_0.05-d_0.1-l_5-cov_10000	1	0.625013	1
simNo_72-s_6-n_50-h_1-minVAF_0.02-m_25-fp_0.00001-fn_0.2-na_0.05-d_0.2-l_1-cov_10000	1	0.589757	0.739171
simNo_14-s_6-n_50-h_1-minVAF_0.02-m_25-fp_0.00001-fn_0.2-na_0.05-d_0-l_1000-cov_10000	1	0.743894	1
simNo_49-s_6-n_50-h_1-minVAF_0.02-m_25-fp_0.00001-fn_0.2-na_0.05-d_0-l_1-cov_10000	1	1	1
simNo_36-s_6-n_50-h_1-minVAF_0.02-m_25-fp_0.00001-fn_0.2-na_0.05-d_0.1-l_10-cov_10000	1	0.638451	1
simNo_92-s_6-n_50-h_1-minVAF_0.02-m_25-fp_0.00001-fn_0.2-na_0.05-d_0.2-l_1000-cov_10000	0.981503	0.876428	0.936605
simNo_67-s_6-n_50-h_1-minVAF_0.02-m_25-fp_0.00001-fn_0.2-na_0.05-d_0.2-l_1-cov_10000	1	0.60938	0.778962
simNo_19-s_6-n_50-h_1-minVAF_0.02-m_25-fp_0.00001-fn_0.2-na_0.05-d_0-l_5-cov_10000	1	1	0.83362
simNo_60-s_6-n_50-h_1-minVAF_0.02-m_25-fp_0.00001-fn_0.2-na_0.05-d_0.1-l_1-cov_10000	1	0.82733	0.861208
simNo_76-s_6-n_50-h_1-minVAF_0.02-m_25-fp_0.00001-fn_0.2-na_0.05-d_0.1-l_1-cov_10000	0.821532	0.691418	0.0767279
simNo_19-s_6-n_50-h_1-minVAF_0.02-m_25-fp_0.00001-fn_0.2-na_0.05-d_0.1-l_1-cov_10000	1	0.804061	1
simNo_56-s_6-n_50-h_1-minVAF_0.02-m_25-fp_0.00001-fn_0.2-na_0.05-d_0.1-l_5-cov_10000	0.894107	0.601477	0.838611
simNo_69-s_6-n_50-h_1-minVAF_0.02-m_25-fp_0.00001-fn_0.2-na_0.05-d_0.1-l_5-cov_10000	0.891569	0.648731	0.864719
simNo_37-s_6-n_50-h_1-minVAF_0.02-m_25-fp_0.00001-fn_0.2-na_0.05-d_0-l_5-cov_10000	0.93617	0.646043	0.892012
simNo_37-s_6-n_50-h_1-minVAF_0.02-m_25-fp_0.00001-fn_0.2-na_0.05-d_0.2-l_1-cov_10000	0.857992	0.805473	0
simNo_23-s_6-n_50-h_1-minVAF_0.02-m_25-fp_0.00001-fn_0.2-na_0.05-d_0.2-l_1000-cov_10000	0.966173	0.669498	0.86702
simNo_87-s_6-n_50-h_1-minVAF_0.02-m_25-fp_0.00001-fn_0.2-na_0.05-d_0-l_5-cov_10000	1	0.638164	1
simNo_34-s_6-n_50-h_1-minVAF_0.02-m_25-fp_0.00001-fn_0.2-na_0.05-d_0.1-l_1-cov_10000	0.952966	0.911032	0.773891
simNo_40-s_6-n_50-h_1-minVAF_0.02-m_25-fp_0.00001-fn_0.2-na_0.05-d_0-l_1000-cov_10000	1	0.664918	0.957087
simNo_92-s_6-n_50-h_1-minVAF_0.02-m_25-fp_0.00001-fn_0.2-na_0.05-d_0-l_1-cov_10000	1	0.616468	1
simNo_1-s_6-n_50-h_1-minVAF_0.02-m_25-fp_0.00001-fn_0.2-na_0.05-d_0.2-l_1-cov_10000	1	0.457293	0.76941
simNo_7-s_6-n_50-h_1-minVAF_0.02-m_25-fp_0.00001-fn_0.2-na_0.05-d_0-l_1000-cov_10000	0.918777	0.651877	1
simNo_44-s_6-n_50-h_1-minVAF_0.02-m_25-fp_0.00001-fn_0.2-na_0.05-d_0-l_1000-cov_10000	1	0.959048	0.855539
simNo_99-s_6-n_50-h_1-minVAF_0.02-m_25-fp_0.00001-fn_0.2-na_0.05-d_0.2-l_5-cov_10000	1	0.669864	1
simNo_20-s_6-n_50-h_1-minVAF_0.02-m_25-fp_0.00001-fn_0.2-na_0.05-d_0-l_1000-cov_10000	1	0.628333	1
simNo_5-s_6-n_50-h_1-minVAF_0.02-m_25-fp_0.00001-fn_0.2-na_0.05-d_0.2-l_1-cov_10000	1	1.54139e-15	1.6663e-16
simNo_63-s_6-n_50-h_1-minVAF_0.02-m_25-fp_0.00001-fn_0.2-na_0.05-d_0.1-l_5-cov_10000	1	0.661889	0.941228
simNo_33-s_6-n_50-h_1-minVAF_0.02-m_25-fp_0.00001-fn_0.2-na_0.05-d_0.1-l_1000-cov_10000	1	0.609082	0.959879
simNo_27-s_6-n_50-h_1-minVAF_0.02-m_25-fp_0.00001-fn_0.2-na_0.05-d_0.1-l_10-cov_10000	1	0.552754	0.888552
simNo_2-s_6-n_50-h_1-minVAF_0.02-m_25-fp_0.00001-fn_0.2-na_0.05-d_0.2-l_5-cov_10000	0.952351	0.866889	0.551123
simNo_65-s_6-n_50-h_1-minVAF_0.02-m_25-fp_0.00001-fn_0.2-na_0.05-d_0.1-l_1000-cov_10000	1	0.660144	0.913287
simNo_97-s_6-n_50-h_1-minVAF_0.02-m_25-fp_0.00001-fn_0.2-na_0.05-d_0.2-l_10-cov_10000	1	0.688864	1
simNo_5-s_6-n_50-h_1-minVAF_0.02-m_25-fp_0.00001-fn_0.2-na_0.05-d_0.1-l_5-cov_10000	0.965946	0.88955	1
simNo_97-s_6-n_50-h_1-minVAF_0.02-m_25-fp_0.00001-fn_0.2-na_0.05-d_0.1-l_1-cov_10000	1	0.574287	0.76395
simNo_86-s_6-n_50-h_1-minVAF_0.02-m_25-fp_0.00001-fn_0.2-na_0.05-d_0.1-l_5-cov_10000	0.970263	0.577977	0.588039
simNo_57-s_6-n_50-h_1-minVAF_0.02-m_25-fp_0.00001-fn_0.2-na_0.05-d_0-l_5-cov_10000	0.947758	0.655339	0.917252
simNo_80-s_6-n_50-h_1-minVAF_0.02-m_25-fp_0.00001-fn_0.2-na_0.05-d_0.1-l_10-cov_10000	0.978987	0.755612	0.949403
simNo_67-s_6-n_50-h_1-minVAF_0.02-m_25-fp_0.00001-fn_0.2-na_0.05-d_0.1-l_1-cov_10000	1	0.84453	0.658798
simNo_98-s_6-n_50-h_1-minVAF_0.02-m_25-fp_0.00001-fn_0.2-na_0.05-d_0.1-l_10-cov_10000	0.972705	0.748368	0.754378
simNo_31-s_6-n_50-h_1-minVAF_0.02-m_25-fp_0.00001-fn_0.2-na_0.05-d_0.1-l_1000-cov_10000	0.92627	0.603156	0.901652
simNo_34-s_6-n_50-h_1-minVAF_0.02-m_25-fp_0.00001-fn_0.2-na_0.05-d_0-l_1000-cov_10000	0.914979	0.602141	1
simNo_69-s_6-n_50-h_1-minVAF_0.02-m_25-fp_0.00001-fn_0.2-na_0.05-d_0-l_1-cov_10000	0.946925	0.54669	1
simNo_89-s_6-n_50-h_1-minVAF_0.02-m_25-fp_0.00001-fn_0.2-na_0.05-d_0.1-l_10-cov_10000	0.954094	0.575798	1
simNo_5-s_6-n_50-h_1-minVAF_0.02-m_25-fp_0.00001-fn_0.2-na_0.05-d_0.2-l_5-cov_10000	1	0.679835	1
simNo_72-s_6-n_50-h_1-minVAF_0.02-m_25-fp_0.00001-fn_0.2-na_0.05-d_0.2-l_5-cov_10000	0.967393	0.643329	1
simNo_86-s_6-n_50-h_1-minVAF_0.02-m_25-fp_0.00001-fn_0.2-na_0.05-d_0.2-l_1-cov_10000	1	0.945484	0.894429
simNo_20-s_6-n_50-h_1-minVAF_0.02-m_25-fp_0.00001-fn_0.2-na_0.05-d_0-l_1-cov_10000	0.927293	0.605223	0.843815
simNo_62-s_6-n_50-h_1-minVAF_0.02-m_25-fp_0.00001-fn_0.2-na_0.05-d_0.2-l_5-cov_10000	1	0.577883	1
simNo_68-s_6-n_50-h_1-minVAF_0.02-m_25-fp_0.00001-fn_0.2-na_0.05-d_0.1-l_1000-cov_10000	0.962255	0.66286	0.894523
simNo_93-s_6-n_50-h_1-minVAF_0.02-m_25-fp_0.00001-fn_0.2-na_0.05-d_0.2-l_10-cov_10000	1	0.580039	1
simNo_29-s_6-n_50-h_1-minVAF_0.02-m_25-fp_0.00001-fn_0.2-na_0.05-d_0-l_5-cov_10000	0.877813	0.494226	1
simNo_8-s_6-n_50-h_1-minVAF_0.02-m_25-fp_0.00001-fn_0.2-na_0.05-d_0.1-l_1-cov_10000	0.90021	0.655323	0.90021
simNo_4-s_6-n_50-h_1-minVAF_0.02-m_25-fp_0.00001-fn_0.2-na_0.05-d_0.2-l_10-cov_10000	0.978385	0.67754	0.949756
simNo_73-s_6-n_50-h_1-minVAF_0.02-m_25-fp_0.00001-fn_0.2-na_0.05-d_0-l_5-cov_10000	0.929707	0.50798	0.677942
simNo_47-s_6-n_50-h_1-minVAF_0.02-m_25-fp_0.00001-fn_0.2-na_0.05-d_0.1-l_1000-cov_10000	1	0.675579	1
simNo_34-s_6-n_50-h_1-minVAF_0.02-m_25-fp_0.00001-fn_0.2-na_0.05-d_0.2-l_1000-cov_10000	0.90963	0.622145	0.941192
simNo_4-s_6-n_50-h_1-minVAF_0.02-m_25-fp_0.00001-fn_0.2-na_0.05-d_0.1-l_1-cov_10000	1	0.901341	0.633657
simNo_31-s_6-n_50-h_1-minVAF_0.02-m_25-fp_0.00001-fn_0.2-na_0.05-d_0-l_5-cov_10000	0.968463	0.586159	0.901652
simNo_32-s_6-n_50-h_1-minVAF_0.02-m_25-fp_0.00001-fn_0.2-na_0.05-d_0.2-l_10-cov_10000	1	0.630149	1
simNo_53-s_6-n_50-h_1-minVAF_0.02-m_25-fp_0.00001-fn_0.2-na_0.05-d_0.2-l_1-cov_10000	1	1	0.812289
simNo_5-s_6-n_50-h_1-minVAF_0.02-m_25-fp_0.00001-fn_0.2-na_0.05-d_0.1-l_1-cov_10000	0.870703	1	0.788117
simNo_42-s_6-n_50-h_1-minVAF_0.02-m_25-fp_0.00001-fn_0.2-na_0.05-d_0.2-l_5-cov_10000	1	0.667453	0.950825
simNo_43-s_6-n_50-h_1-minVAF_0.02-m_25-fp_0.00001-fn_0.2-na_0.05-d_0.1-l_1-cov_10000	1	0.570264	0.478384
simNo_19-s_6-n_50-h_1-minVAF_0.02-m_25-fp_0.00001-fn_0.2-na_0.05-d_0.1-l_5-cov_10000	1	0.852306	1
simNo_93-s_6-n_50-h_1-minVAF_0.02-m_25-fp_0.00001-fn_0.2-na_0.05-d_0-l_5-cov_10000	1	0.571123	1
simNo_45-s_6-n_50-h_1-minVAF_0.02-m_25-fp_0.00001-fn_0.2-na_0.05-d_0.2-l_1-cov_10000	1	0.704343	0.863519
simNo_52-s_6-n_50-h_1-minVAF_0.02-m_25-fp_0.00001-fn_0.2-na_0.05-d_0-l_1000-cov_10000	1	0.90286	1
simNo_94-s_6-n_50-h_1-minVAF_0.02-m_25-fp_0.00001-fn_0.2-na_0.05-d_0.1-l_5-cov_10000	0.969115	0.917907	1
simNo_66-s_6-n_50-h_1-minVAF_0.02-m_25-fp_0.00001-fn_0.2-na_0.05-d_0.1-l_1-cov_10000	1	0.472973	0.0382859
simNo_93-s_6-n_50-h_1-minVAF_0.02-m_25-fp_0.00001-fn_0.2-na_0.05-d_0.1-l_1-cov_10000	1	1	0.778979
simNo_79-s_6-n_50-h_1-minVAF_0.02-m_25-fp_0.00001-fn_0.2-na_0.05-d_0.2-l_1-cov_10000	1	0.591904	0.92603
simNo_8-s_6-n_50-h_1-minVAF_0.02-m_25-fp_0.00001-fn_0.2-na_0.05-d_0.1-l_1000-cov_10000	1	0.704492	1
simNo_48-s_6-n_50-h_1-minVAF_0.02-m_25-fp_0.00001-fn_0.2-na_0.05-d_0-l_1-cov_10000	1	0.64796	0.858481
simNo_78-s_6-n_50-h_1-minVAF_0.02-m_25-fp_0.00001-fn_0.2-na_0.05-d_0.1-l_1-cov_10000	0.970373	0.826449	1
simNo_76-s_6-n_50-h_1-minVAF_0.02-m_25-fp_0.00001-fn_0.2-na_0.05-d_0-l_1-cov_10000	0.821532	0.80516	0.0514727
simNo_63-s_6-n_50-h_1-minVAF_0.02-m_25-fp_0.00001-fn_0.2-na_0.05-d_0-l_1-cov_10000	1	0.608425	-4.89351e-16
simNo_60-s_6-n_50-h_1-minVAF_0.02-m_25-fp_0.00001-fn_0.2-na_0.05-d_0.2-l_10-cov_10000	1	0.563286	0.767408
simNo_70-s_6-n_50-h_1-minVAF_0.02-m_25-fp_0.00001-fn_0.2-na_0.05-d_0-l_1-cov_10000	1	0.906593	0.906593
simNo_100-s_6-n_50-h_1-minVAF_0.02-m_25-fp_0.00001-fn_0.2-na_0.05-d_0.1-l_5-cov_10000	1	0.590145	0.930785
simNo_14-s_6-n_50-h_1-minVAF_0.02-m_25-fp_0.00001-fn_0.2-na_0.05-d_0.1-l_10-cov_10000	1	0.915206	0.873476
simNo_62-s_6-n_50-h_1-minVAF_0.02-m_25-fp_0.00001-fn_0.2-na_0.05-d_0.1-l_10-cov_10000	1	0.742295	0.887004
simNo_44-s_6-n_50-h_1-minVAF_0.02-m_25-fp_0.00001-fn_0.2-na_0.05-d_0-l_10-cov_10000	1	0.959048	0.779609
simNo_22-s_6-n_50-h_1-minVAF_0.02-m_25-fp_0.00001-fn_0.2-na_0.05-d_0-l_1-cov_10000	1	0.739765	1
simNo_95-s_6-n_50-h_1-minVAF_0.02-m_25-fp_0.00001-fn_0.2-na_0.05-d_0.1-l_10-cov_10000	1	0.628234	0.886859
simNo_9-s_6-n_50-h_1-minVAF_0.02-m_25-fp_0.00001-fn_0.2-na_0.05-d_0.2-l_5-cov_10000	1	1	1
simNo_18-s_6-n_50-h_1-minVAF_0.02-m_25-fp_0.00001-fn_0.2-na_0.05-d_0.2-l_5-cov_10000	1	0.665328	1
simNo_98-s_6-n_50-h_1-minVAF_0.02-m_25-fp_0.00001-fn_0.2-na_0.05-d_0.2-l_1000-cov_10000	1	0.660861	0.828117
simNo_97-s_6-n_50-h_1-minVAF_0.02-m_25-fp_0.00001-fn_0.2-na_0.05-d_0.2-l_1-cov_10000	1	0.952935	0.621058
simNo_44-s_6-n_50-h_1-minVAF_0.02-m_25-fp_0.00001-fn_0.2-na_0.05-d_0.2-l_10-cov_10000	1	0.916681	0.739022
simNo_14-s_6-n_50-h_1-minVAF_0.02-m_25-fp_0.00001-fn_0.2-na_0.05-d_0.1-l_1000-cov_10000	1	0.656862	1
simNo_54-s_6-n_50-h_1-minVAF_0.02-m_25-fp_0.00001-fn_0.2-na_0.05-d_0-l_5-cov_10000	1	1	0.916482
simNo_100-s_6-n_50-h_1-minVAF_0.02-m_25-fp_0.00001-fn_0.2-na_0.05-d_0-l_10-cov_10000	1	0.663505	0.820491
simNo_78-s_6-n_50-h_1-minVAF_0.02-m_25-fp_0.00001-fn_0.2-na_0.05-d_0.1-l_10-cov_10000	1	0.639318	1
simNo_29-s_6-n_50-h_1-minVAF_0.02-m_25-fp_0.00001-fn_0.2-na_0.05-d_0-l_10-cov_10000	1	0.811228	1
simNo_46-s_6-n_50-h_1-minVAF_0.02-m_25-fp_0.00001-fn_0.2-na_0.05-d_0.1-l_1000-cov_10000	0.952598	0.693356	0.920043
simNo_49-s_6-n_50-h_1-minVAF_0.02-m_25-fp_0.00001-fn_0.2-na_0.05-d_0.2-l_1-cov_10000	0.972887	0.96865	1
simNo_87-s_6-n_50-h_1-minVAF_0.02-m_25-fp_0.00001-fn_0.2-na_0.05-d_0.2-l_1000-cov_10000	1	0.699184	1
simNo_95-s_6-n_50-h_1-minVAF_0.02-m_25-fp_0.00001-fn_0.2-na_0.05-d_0-l_1-cov_10000	1	0.677631	3.05104e-16
simNo_13-s_6-n_50-h_1-minVAF_0.02-m_25-fp_0.00001-fn_0.2-na_0.05-d_0-l_10-cov_10000	1	0.870482	1
simNo_71-s_6-n_50-h_1-minVAF_0.02-m_25-fp_0.00001-fn_0.2-na_0.05-d_0-l_5-cov_10000	1	0.712347	1
simNo_10-s_6-n_50-h_1-minVAF_0.02-m_25-fp_0.00001-fn_0.2-na_0.05-d_0-l_1000-cov_10000	0.982277	0.671064	0.958483
simNo_76-s_6-n_50-h_1-minVAF_0.02-m_25-fp_0.00001-fn_0.2-na_0.05-d_0-l_5-cov_10000	0.953246	0.556069	0.677422
simNo_41-s_6-n_50-h_1-minVAF_0.02-m_25-fp_0.00001-fn_0.2-na_0.05-d_0-l_10-cov_10000	1	0.73964	0.962205
simNo_44-s_6-n_50-h_1-minVAF_0.02-m_25-fp_0.00001-fn_0.2-na_0.05-d_0.2-l_1-cov_10000	0.957035	0.525231	0.865634
simNo_32-s_6-n_50-h_1-minVAF_0.02-m_25-fp_0.00001-fn_0.2-na_0.05-d_0.1-l_1000-cov_10000	1	0.645522	1
simNo_95-s_6-n_50-h_1-minVAF_0.02-m_25-fp_0.00001-fn_0.2-na_0.05-d_0.2-l_1000-cov_10000	1	0.631603	0.917863
simNo_55-s_6-n_50-h_1-minVAF_0.02-m_25-fp_0.00001-fn_0.2-na_0.05-d_0-l_10-cov_10000	1	0.692824	1
simNo_28-s_6-n_50-h_1-minVAF_0.02-m_25-fp_0.00001-fn_0.2-na_0.05-d_0-l_1-cov_10000	1	1	1
simNo_97-s_6-n_50-h_1-minVAF_0.02-m_25-fp_0.00001-fn_0.2-na_0.05-d_0.2-l_1000-cov_10000	0.951039	0.669383	1
simNo_17-s_6-n_50-h_1-minVAF_0.02-m_25-fp_0.00001-fn_0.2-na_0.05-d_0-l_5-cov_10000	1	0.688034	1
simNo_3-s_6-n_50-h_1-minVAF_0.02-m_25-fp_0.00001-fn_0.2-na_0.05-d_0.1-l_10-cov_10000	1	0.825939	0.875349
simNo_42-s_6-n_50-h_1-minVAF_0.02-m_25-fp_0.00001-fn_0.2-na_0.05-d_0.2-l_1000-cov_10000	0.972189	0.593581	0.954521
simNo_9-s_6-n_50-h_1-minVAF_0.02-m_25-fp_0.00001-fn_0.2-na_0.05-d_0.2-l_1-cov_10000	1	1	1
simNo_65-s_6-n_50-h_1-minVAF_0.02-m_25-fp_0.00001-fn_0.2-na_0.05-d_0-l_1-cov_10000	1	1	1
simNo_86-s_6-n_50-h_1-minVAF_0.02-m_25-fp_0.00001-fn_0.2-na_0.05-d_0-l_5-cov_10000	1	0.683752	1
simNo_89-s_6-n_50-h_1-minVAF_0.02-m_25-fp_0.00001-fn_0.2-na_0.05-d_0.2-l_10-cov_10000	0.954094	0.61139	1
simNo_39-s_6-n_50-h_1-minVAF_0.02-m_25-fp_0.00001-fn_0.2-na_0.05-d_0.2-l_1-cov_10000	0.871369	0.684184	1
simNo_23-s_6-n_50-h_1-minVAF_0.02-m_25-fp_0.00001-fn_0.2-na_0.05-d_0-l_5-cov_10000	1	0.674034	0.938514
simNo_85-s_6-n_50-h_1-minVAF_0.02-m_25-fp_0.00001-fn_0.2-na_0.05-d_0.1-l_10-cov_10000	0.886405	0.969537	1
simNo_4-s_6-n_50-h_1-minVAF_0.02-m_25-fp_0.00001-fn_0.2-na_0.05-d_0.2-l_1-cov_10000	1	1	1
simNo_20-s_6-n_50-h_1-minVAF_0.02-m_25-fp_0.00001-fn_0.2-na_0.05-d_0.2-l_5-cov_10000	1	0.819566	0.93296
simNo_23-s_6-n_50-h_1-minVAF_0.02-m_25-fp_0.00001-fn_0.2-na_0.05-d_0.1-l_10-cov_10000	0.951643	0.603384	0.903916
simNo_61-s_6-n_50-h_1-minVAF_0.02-m_25-fp_0.00001-fn_0.2-na_0.05-d_0.2-l_1000-cov_10000	0.947279	0.642873	0.805463
simNo_63-s_6-n_50-h_1-minVAF_0.02-m_25-fp_0.00001-fn_0.2-na_0.05-d_0.1-l_1000-cov_10000	1	0.653924	1
simNo_78-s_6-n_50-h_1-minVAF_0.02-m_25-fp_0.00001-fn_0.2-na_0.05-d_0.1-l_1000-cov_10000	0.980623	0.663849	1
simNo_28-s_6-n_50-h_1-minVAF_0.02-m_25-fp_0.00001-fn_0.2-na_0.05-d_0.1-l_1-cov_10000	1	0.608432	1
simNo_71-s_6-n_50-h_1-minVAF_0.02-m_25-fp_0.00001-fn_0.2-na_0.05-d_0-l_1-cov_10000	1	0.582657	1
simNo_51-s_6-n_50-h_1-minVAF_0.02-m_25-fp_0.00001-fn_0.2-na_0.05-d_0.2-l_5-cov_10000	1	0.635941	0.929803
simNo_11-s_6-n_50-h_1-minVAF_0.02-m_25-fp_0.00001-fn_0.2-na_0.05-d_0-l_1-cov_10000	1	0.429645	1
simNo_24-s_6-n_50-h_1-minVAF_0.02-m_25-fp_0.00001-fn_0.2-na_0.05-d_0.1-l_1-cov_10000	1	1	0.778979
simNo_69-s_6-n_50-h_1-minVAF_0.02-m_25-fp_0.00001-fn_0.2-na_0.05-d_0.1-l_10-cov_10000	0.978746	0.62992	0.906765
simNo_52-s_6-n_50-h_1-minVAF_0.02-m_25-fp_0.00001-fn_0.2-na_0.05-d_0.2-l_1-cov_10000	1	0.549817	0.73368
simNo_34-s_6-n_50-h_1-minVAF_0.02-m_25-fp_0.00001-fn_0.2-na_0.05-d_0-l_5-cov_10000	0.95971	0.631843	0.906621
simNo_82-s_6-n_50-h_1-minVAF_0.02-m_25-fp_0.00001-fn_0.2-na_0.05-d_0-l_5-cov_10000	0.96949	0.643586	0.913293
simNo_3-s_6-n_50-h_1-minVAF_0.02-m_25-fp_0.00001-fn_0.2-na_0.05-d_0-l_1-cov_10000	1	0.467809	0.758943
simNo_5-s_6-n_50-h_1-minVAF_0.02-m_25-fp_0.00001-fn_0.2-na_0.05-d_0.2-l_1000-cov_10000	1	0.703962	1
simNo_27-s_6-n_50-h_1-minVAF_0.02-m_25-fp_0.00001-fn_0.2-na_0.05-d_0.1-l_5-cov_10000	1	0.553618	0.796687
simNo_18-s_6-n_50-h_1-minVAF_0.02-m_25-fp_0.00001-fn_0.2-na_0.05-d_0.2-l_1-cov_10000	1	0.634007	1
simNo_1-s_6-n_50-h_1-minVAF_0.02-m_25-fp_0.00001-fn_0.2-na_0.05-d_0-l_10-cov_10000	1	0.671142	0.957827
simNo_86-s_6-n_50-h_1-minVAF_0.02-m_25-fp_0.00001-fn_0.2-na_0.05-d_0.1-l_1000-cov_10000	1	0.679311	1
simNo_2-s_6-n_50-h_1-minVAF_0.02-m_25-fp_0.00001-fn_0.2-na_0.05-d_0.2-l_10-cov_10000	1	0.6285	1
simNo_83-s_6-n_50-h_1-minVAF_0.02-m_25-fp_0.00001-fn_0.2-na_0.05-d_0-l_1000-cov_10000	1	0.820927	1
simNo_90-s_6-n_50-h_1-minVAF_0.02-m_25-fp_0.00001-fn_0.2-na_0.05-d_0.2-l_10-cov_10000	0.980126	0.585611	0.744296
simNo_88-s_6-n_50-h_1-minVAF_0.02-m_25-fp_0.00001-fn_0.2-na_0.05-d_0-l_10-cov_10000	0.910096	0.962695	0.906749
simNo_100-s_6-n_50-h_1-minVAF_0.02-m_25-fp_0.00001-fn_0.2-na_0.05-d_0.2-l_1000-cov_10000	1	0.625049	0.898745
simNo_12-s_6-n_50-h_1-minVAF_0.02-m_25-fp_0.00001-fn_0.2-na_0.05-d_0.1-l_5-cov_10000	0.970806	0.700688	0.978091
simNo_88-s_6-n_50-h_1-minVAF_0.02-m_25-fp_0.00001-fn_0.2-na_0.05-d_0.2-l_1-cov_10000	1	1	0.73368
simNo_39-s_6-n_50-h_1-minVAF_0.02-m_25-fp_0.00001-fn_0.2-na_0.05-d_0-l_1-cov_10000	1	0.556765	0.882724
simNo_65-s_6-n_50-h_1-minVAF_0.02-m_25-fp_0.00001-fn_0.2-na_0.05-d_0-l_1000-cov_10000	1	0.666046	1
simNo_40-s_6-n_50-h_1-minVAF_0.02-m_25-fp_0.00001-fn_0.2-na_0.05-d_0.1-l_1-cov_10000	1	0.786391	1
simNo_14-s_6-n_50-h_1-minVAF_0.02-m_25-fp_0.00001-fn_0.2-na_0.05-d_0.2-l_5-cov_10000	0.941802	0.79316	1
simNo_38-s_6-n_50-h_1-minVAF_0.02-m_25-fp_0.00001-fn_0.2-na_0.05-d_0.2-l_1000-cov_10000	0.967087	0.623195	0.868096
simNo_46-s_6-n_50-h_1-minVAF_0.02-m_25-fp_0.00001-fn_0.2-na_0.05-d_0.1-l_1-cov_10000	0.885071	0.662263	0.894275
simNo_30-s_6-n_50-h_1-minVAF_0.02-m_25-fp_0.00001-fn_0.2-na_0.05-d_0.1-l_10-cov_10000	1	0.82089	1
simNo_22-s_6-n_50-h_1-minVAF_0.02-m_25-fp_0.00001-fn_0.2-na_0.05-d_0.2-l_1000-cov_10000	0.91419	0.910952	0.961765
simNo_67-s_6-n_50-h_1-minVAF_0.02-m_25-fp_0.00001-fn_0.2-na_0.05-d_0-l_5-cov_10000	1	0.651551	0.884438
simNo_30-s_6-n_50-h_1-minVAF_0.02-m_25-fp_0.00001-fn_0.2-na_0.05-d_0.1-l_1-cov_10000	1	0.604002	0.944513
simNo_21-s_6-n_50-h_1-minVAF_0.02-m_25-fp_0.00001-fn_0.2-na_0.05-d_0-l_5-cov_10000	1	0.645161	1
simNo_30-s_6-n_50-h_1-minVAF_0.02-m_25-fp_0.00001-fn_0.2-na_0.05-d_0.2-l_1-cov_10000	1	0.443078	1
simNo_77-s_6-n_50-h_1-minVAF_0.02-m_25-fp_0.00001-fn_0.2-na_0.05-d_0.2-l_1-cov_10000	0.964796	0.656237	0.94626
simNo_57-s_6-n_50-h_1-minVAF_0.02-m_25-fp_0.00001-fn_0.2-na_0.05-d_0.1-l_1-cov_10000	1	0.485718	1
simNo_15-s_6-n_50-h_1-minVAF_0.02-m_25-fp_0.00001-fn_0.2-na_0.05-d_0-l_1-cov_10000	1	0.530624	1
simNo_34-s_6-n_50-h_1-minVAF_0.02-m_25-fp_0.00001-fn_0.2-na_0.05-d_0-l_1-cov_10000	0.952966	0.579904	0.773891
simNo_25-s_6-n_50-h_1-minVAF_0.02-m_25-fp_0.00001-fn_0.2-na_0.05-d_0.1-l_5-cov_10000	1	0.558877	0.872337
simNo_79-s_6-n_50-h_1-minVAF_0.02-m_25-fp_0.00001-fn_0.2-na_0.05-d_0.2-l_5-cov_10000	1	0.741602	0.901046
simNo_28-s_6-n_50-h_1-minVAF_0.02-m_25-fp_0.00001-fn_0.2-na_0.05-d_0.1-l_5-cov_10000	1	0.69223	0.892826
simNo_70-s_6-n_50-h_1-minVAF_0.02-m_25-fp_0.00001-fn_0.2-na_0.05-d_0-l_1000-cov_10000	1	0.600114	0.942099
simNo_35-s_6-n_50-h_1-minVAF_0.02-m_25-fp_0.00001-fn_0.2-na_0.05-d_0.1-l_10-cov_10000	0.935347	0.720339	0.940311
simNo_43-s_6-n_50-h_1-minVAF_0.02-m_25-fp_0.00001-fn_0.2-na_0.05-d_0.2-l_1000-cov_10000	0.970797	0.624407	0.937358
simNo_48-s_6-n_50-h_1-minVAF_0.02-m_25-fp_0.00001-fn_0.2-na_0.05-d_0.2-l_10-cov_10000	1	0.943505	0.86588
simNo_46-s_6-n_50-h_1-minVAF_0.02-m_25-fp_0.00001-fn_0.2-na_0.05-d_0-l_10-cov_10000	0.934173	0.784129	1
simNo_59-s_6-n_50-h_1-minVAF_0.02-m_25-fp_0.00001-fn_0.2-na_0.05-d_0-l_10-cov_10000	1	0.651765	0.93447
simNo_84-s_6-n_50-h_1-minVAF_0.02-m_25-fp_0.00001-fn_0.2-na_0.05-d_0.1-l_5-cov_10000	0.970389	0.643314	0.844755
simNo_88-s_6-n_50-h_1-minVAF_0.02-m_25-fp_0.00001-fn_0.2-na_0.05-d_0.2-l_5-cov_10000	0.946222	0.546207	0.86723
simNo_88-s_6-n_50-h_1-minVAF_0.02-m_25-fp_0.00001-fn_0.2-na_0.05-d_0.1-l_1000-cov_10000	0.963768	0.603763	0.908044
simNo_95-s_6-n_50-h_1-minVAF_0.02-m_25-fp_0.00001-fn_0.2-na_0.05-d_0.2-l_1-cov_10000	1	0.821953	3.05104e-16
simNo_25-s_6-n_50-h_1-minVAF_0.02-m_25-fp_0.00001-fn_0.2-na_0.05-d_0-l_1000-cov_10000	1	0.628352	0.855534
simNo_59-s_6-n_50-h_1-minVAF_0.02-m_25-fp_0.00001-fn_0.2-na_0.05-d_0.2-l_1000-cov_10000	0.924879	0.611861	1
simNo_62-s_6-n_50-h_1-minVAF_0.02-m_25-fp_0.00001-fn_0.2-na_0.05-d_0-l_1000-cov_10000	1	0.583361	1
simNo_28-s_6-n_50-h_1-minVAF_0.02-m_25-fp_0.00001-fn_0.2-na_0.05-d_0.1-l_1000-cov_10000	1	0.696431	1
simNo_47-s_6-n_50-h_1-minVAF_0.02-m_25-fp_0.00001-fn_0.2-na_0.05-d_0-l_1-cov_10000	1	0.844275	1
simNo_90-s_6-n_50-h_1-minVAF_0.02-m_25-fp_0.00001-fn_0.2-na_0.05-d_0.2-l_1000-cov_10000	1	0.628271	1
simNo_52-s_6-n_50-h_1-minVAF_0.02-m_25-fp_0.00001-fn_0.2-na_0.05-d_0-l_10-cov_10000	1	0.572408	0.83931
simNo_79-s_6-n_50-h_1-minVAF_0.02-m_25-fp_0.00001-fn_0.2-na_0.05-d_0-l_10-cov_10000	1	0.673912	1
simNo_7-s_6-n_50-h_1-minVAF_0.02-m_25-fp_0.00001-fn_0.2-na_0.05-d_0-l_1-cov_10000	1	0.517341	0.807491
simNo_17-s_6-n_50-h_1-minVAF_0.02-m_25-fp_0.00001-fn_0.2-na_0.05-d_0.2-l_1-cov_10000	1	0.576616	0.856648
simNo_14-s_6-n_50-h_1-minVAF_0.02-m_25-fp_0.00001-fn_0.2-na_0.05-d_0.1-l_5-cov_10000	1	0.622332	0.851517
simNo_11-s_6-n_50-h_1-minVAF_0.02-m_25-fp_0.00001-fn_0.2-na_0.05-d_0.1-l_1-cov_10000	1	0.558504	0.657232
simNo_83-s_6-n_50-h_1-minVAF_0.02-m_25-fp_0.00001-fn_0.2-na_0.05-d_0-l_10-cov_10000	1	0.563473	1
simNo_17-s_6-n_50-h_1-minVAF_0.02-m_25-fp_0.00001-fn_0.2-na_0.05-d_0.2-l_5-cov_10000	0.979716	0.646544	1
simNo_57-s_6-n_50-h_1-minVAF_0.02-m_25-fp_0.00001-fn_0.2-na_0.05-d_0.1-l_10-cov_10000	0.928143	0.595607	1
simNo_28-s_6-n_50-h_1-minVAF_0.02-m_25-fp_0.00001-fn_0.2-na_0.05-d_0-l_5-cov_10000	1	0.637092	1
simNo_38-s_6-n_50-h_1-minVAF_0.02-m_25-fp_0.00001-fn_0.2-na_0.05-d_0-l_10-cov_10000	0.942805	0.589644	1
simNo_83-s_6-n_50-h_1-minVAF_0.02-m_25-fp_0.00001-fn_0.2-na_0.05-d_0.2-l_5-cov_10000	1	0.697675	0.77722
simNo_82-s_6-n_50-h_1-minVAF_0.02-m_25-fp_0.00001-fn_0.2-na_0.05-d_0.1-l_1-cov_10000	1	0.440995	0.781996
simNo_41-s_6-n_50-h_1-minVAF_0.02-m_25-fp_0.00001-fn_0.2-na_0.05-d_0.2-l_10-cov_10000	1	0.567285	1
simNo_86-s_6-n_50-h_1-minVAF_0.02-m_25-fp_0.00001-fn_0.2-na_0.05-d_0.2-l_1000-cov_10000	0.980674	0.640845	0.944589
simNo_80-s_6-n_50-h_1-minVAF_0.02-m_25-fp_0.00001-fn_0.2-na_0.05-d_0.1-l_1-cov_10000	0.951595	0.626345	1
simNo_36-s_6-n_50-h_1-minVAF_0.02-m_25-fp_0.00001-fn_0.2-na_0.05-d_0-l_10-cov_10000	1	0.576553	1
simNo_35-s_6-n_50-h_1-minVAF_0.02-m_25-fp_0.00001-fn_0.2-na_0.05-d_0.2-l_10-cov_10000	1	0.640674	1
simNo_92-s_6-n_50-h_1-minVAF_0.02-m_25-fp_0.00001-fn_0.2-na_0.05-d_0-l_1000-cov_10000	1	0.63296	1
simNo_35-s_6-n_50-h_1-minVAF_0.02-m_25-fp_0.00001-fn_0.2-na_0.05-d_0-l_1000-cov_10000	0.924063	0.723789	0.957638
simNo_51-s_6-n_50-h_1-minVAF_0.02-m_25-fp_0.00001-fn_0.2-na_0.05-d_0-l_1-cov_10000	0.951143	0.633898	0.795955
simNo_88-s_6-n_50-h_1-minVAF_0.02-m_25-fp_0.00001-fn_0.2-na_0.05-d_0-l_5-cov_10000	0.958637	0.848813	1
simNo_11-s_6-n_50-h_1-minVAF_0.02-m_25-fp_0.00001-fn_0.2-na_0.05-d_0.2-l_1000-cov_10000	0.874785	0.682378	0.960735
simNo_10-s_6-n_50-h_1-minVAF_0.02-m_25-fp_0.00001-fn_0.2-na_0.05-d_0.2-l_5-cov_10000	0.956745	0.702948	0.798986
simNo_43-s_6-n_50-h_1-minVAF_0.02-m_25-fp_0.00001-fn_0.2-na_0.05-d_0.1-l_1000-cov_10000	1	0.65222	1
simNo_60-s_6-n_50-h_1-minVAF_0.02-m_25-fp_0.00001-fn_0.2-na_0.05-d_0.1-l_10-cov_10000	0.983007	0.704125	0.72016
simNo_75-s_6-n_50-h_1-minVAF_0.02-m_25-fp_0.00001-fn_0.2-na_0.05-d_0.2-l_1000-cov_10000	1	0.63472	0.919535
simNo_60-s_6-n_50-h_1-minVAF_0.02-m_25-fp_0.00001-fn_0.2-na_0.05-d_0-l_1-cov_10000	1	0.694596	0.820962
simNo_3-s_6-n_50-h_1-minVAF_0.02-m_25-fp_0.00001-fn_0.2-na_0.05-d_0.2-l_5-cov_10000	1	0.786315	0.875349
simNo_58-s_6-n_50-h_1-minVAF_0.02-m_25-fp_0.00001-fn_0.2-na_0.05-d_0.2-l_1-cov_10000	1	0.751476	0.829254
simNo_85-s_6-n_50-h_1-minVAF_0.02-m_25-fp_0.00001-fn_0.2-na_0.05-d_0.2-l_1000-cov_10000	1	0.642581	0.916238
simNo_100-s_6-n_50-h_1-minVAF_0.02-m_25-fp_0.00001-fn_0.2-na_0.05-d_0-l_1000-cov_10000	0.978879	0.876111	1
simNo_90-s_6-n_50-h_1-minVAF_0.02-m_25-fp_0.00001-fn_0.2-na_0.05-d_0.2-l_1-cov_10000	1	6.11749e-16	2.47602e-15
simNo_55-s_6-n_50-h_1-minVAF_0.02-m_25-fp_0.00001-fn_0.2-na_0.05-d_0-l_1000-cov_10000	1	0.609644	0.921214
simNo_37-s_6-n_50-h_1-minVAF_0.02-m_25-fp_0.00001-fn_0.2-na_0.05-d_0-l_1000-cov_10000	0.956353	0.561503	0.892012
simNo_85-s_6-n_50-h_1-minVAF_0.02-m_25-fp_0.00001-fn_0.2-na_0.05-d_0-l_10-cov_10000	1	0.659336	0.956975
simNo_73-s_6-n_50-h_1-minVAF_0.02-m_25-fp_0.00001-fn_0.2-na_0.05-d_0.2-l_10-cov_10000	0.914007	0.604037	0.940404
simNo_16-s_6-n_50-h_1-minVAF_0.02-m_25-fp_0.00001-fn_0.2-na_0.05-d_0-l_1000-cov_10000	1	0.859815	0.940705
simNo_89-s_6-n_50-h_1-minVAF_0.02-m_25-fp_0.00001-fn_0.2-na_0.05-d_0.2-l_1-cov_10000	0.954476	0.605514	1
simNo_32-s_6-n_50-h_1-minVAF_0.02-m_25-fp_0.00001-fn_0.2-na_0.05-d_0.2-l_1000-cov_10000	1	0.648065	1
simNo_60-s_6-n_50-h_1-minVAF_0.02-m_25-fp_0.00001-fn_0.2-na_0.05-d_0.2-l_1000-cov_10000	1	0.878801	0.953775
simNo_25-s_6-n_50-h_1-minVAF_0.02-m_25-fp_0.00001-fn_0.2-na_0.05-d_0.2-l_10-cov_10000	1	0.590406	0.914129
simNo_68-s_6-n_50-h_1-minVAF_0.02-m_25-fp_0.00001-fn_0.2-na_0.05-d_0.1-l_5-cov_10000	1	0.551702	1
simNo_84-s_6-n_50-h_1-minVAF_0.02-m_25-fp_0.00001-fn_0.2-na_0.05-d_0.2-l_5-cov_10000	0.936579	0.680956	0.844755
simNo_27-s_6-n_50-h_1-minVAF_0.02-m_25-fp_0.00001-fn_0.2-na_0.05-d_0-l_10-cov_10000	1	0.577539	0.888552
simNo_40-s_6-n_50-h_1-minVAF_0.02-m_25-fp_0.00001-fn_0.2-na_0.05-d_0-l_10-cov_10000	1	1	1
simNo_92-s_6-n_50-h_1-minVAF_0.02-m_25-fp_0.00001-fn_0.2-na_0.05-d_0.2-l_1-cov_10000	0.895969	1	0.917649
simNo_6-s_6-n_50-h_1-minVAF_0.02-m_25-fp_0.00001-fn_0.2-na_0.05-d_0.1-l_1000-cov_10000	0.979608	0.664788	1
simNo_16-s_6-n_50-h_1-minVAF_0.02-m_25-fp_0.00001-fn_0.2-na_0.05-d_0.2-l_10-cov_10000	1	0.843276	0.859135
simNo_87-s_6-n_50-h_1-minVAF_0.02-m_25-fp_0.00001-fn_0.2-na_0.05-d_0.1-l_10-cov_10000	1	0.954325	1
simNo_42-s_6-n_50-h_1-minVAF_0.02-m_25-fp_0.00001-fn_0.2-na_0.05-d_0-l_5-cov_10000	0.97589	0.608496	1
simNo_85-s_6-n_50-h_1-minVAF_0.02-m_25-fp_0.00001-fn_0.2-na_0.05-d_0-l_5-cov_10000	1	0.626615	1
simNo_4-s_6-n_50-h_1-minVAF_0.02-m_25-fp_0.00001-fn_0.2-na_0.05-d_0.1-l_5-cov_10000	0.965922	0.625761	1
simNo_96-s_6-n_50-h_1-minVAF_0.02-m_25-fp_0.00001-fn_0.2-na_0.05-d_0.1-l_1000-cov_10000	1	0.940162	1
simNo_68-s_6-n_50-h_1-minVAF_0.02-m_25-fp_0.00001-fn_0.2-na_0.05-d_0.2-l_1-cov_10000	0.822668	1	1
simNo_17-s_6-n_50-h_1-minVAF_0.02-m_25-fp_0.00001-fn_0.2-na_0.05-d_0-l_1000-cov_10000	1	0.654876	1
simNo_33-s_6-n_50-h_1-minVAF_0.02-m_25-fp_0.00001-fn_0.2-na_0.05-d_0.1-l_1-cov_10000	1	0.630924	0.909215
simNo_39-s_6-n_50-h_1-minVAF_0.02-m_25-fp_0.00001-fn_0.2-na_0.05-d_0-l_10-cov_10000	0.934557	0.67864	1
simNo_18-s_6-n_50-h_1-minVAF_0.02-m_25-fp_0.00001-fn_0.2-na_0.05-d_0.1-l_1000-cov_10000	1	0.652965	1
simNo_56-s_6-n_50-h_1-minVAF_0.02-m_25-fp_0.00001-fn_0.2-na_0.05-d_0.2-l_1-cov_10000	0.894107	0.746528	1
simNo_73-s_6-n_50-h_1-minVAF_0.02-m_25-fp_0.00001-fn_0.2-na_0.05-d_0.1-l_5-cov_10000	0.929707	0.551639	0.715966
simNo_72-s_6-n_50-h_1-minVAF_0.02-m_25-fp_0.00001-fn_0.2-na_0.05-d_0.2-l_1000-cov_10000	0.9648	0.636103	0.932268
simNo_34-s_6-n_50-h_1-minVAF_0.02-m_25-fp_0.00001-fn_0.2-na_0.05-d_0.1-l_10-cov_10000	0.977654	0.546068	0.875235
simNo_77-s_6-n_50-h_1-minVAF_0.02-m_25-fp_0.00001-fn_0.2-na_0.05-d_0.1-l_1000-cov_10000	0.96451	0.636112	1
simNo_45-s_6-n_50-h_1-minVAF_0.02-m_25-fp_0.00001-fn_0.2-na_0.05-d_0-l_1000-cov_10000	1	0.694366	1
simNo_82-s_6-n_50-h_1-minVAF_0.02-m_25-fp_0.00001-fn_0.2-na_0.05-d_0.1-l_1000-cov_10000	0.956882	0.86488	0.932482
simNo_9-s_6-n_50-h_1-minVAF_0.02-m_25-fp_0.00001-fn_0.2-na_0.05-d_0.1-l_10-cov_10000	0.938224	0.915082	1
simNo_45-s_6-n_50-h_1-minVAF_0.02-m_25-fp_0.00001-fn_0.2-na_0.05-d_0.1-l_5-cov_10000	1	0.640266	0.942029
simNo_22-s_6-n_50-h_1-minVAF_0.02-m_25-fp_0.00001-fn_0.2-na_0.05-d_0.2-l_5-cov_10000	0.947705	0.582934	0.79585
simNo_3-s_6-n_50-h_1-minVAF_0.02-m_25-fp_0.00001-fn_0.2-na_0.05-d_0.2-l_10-cov_10000	1	0.666089	0.875349
simNo_7-s_6-n_50-h_1-minVAF_0.02-m_25-fp_0.00001-fn_0.2-na_0.05-d_0.2-l_5-cov_10000	1	0.698461	0.929395
simNo_5-s_6-n_50-h_1-minVAF_0.02-m_25-fp_0.00001-fn_0.2-na_0.05-d_0-l_1000-cov_10000	1	0.666894	1
simNo_2-s_6-n_50-h_1-minVAF_0.02-m_25-fp_0.00001-fn_0.2-na_0.05-d_0.1-l_1000-cov_10000	1	0.6481	1
simNo_90-s_6-n_50-h_1-minVAF_0.02-m_25-fp_0.00001-fn_0.2-na_0.05-d_0.1-l_10-cov_10000	1	0.64412	0.808773
simNo_89-s_6-n_50-h_1-minVAF_0.02-m_25-fp_0.00001-fn_0.2-na_0.05-d_0.1-l_1000-cov_10000	0.943025	0.62006	0.907056
simNo_100-s_6-n_50-h_1-minVAF_0.02-m_25-fp_0.00001-fn_0.2-na_0.05-d_0.2-l_10-cov_10000	1	0.546412	0.825828
simNo_54-s_6-n_50-h_1-minVAF_0.02-m_25-fp_0.00001-fn_0.2-na_0.05-d_0.2-l_1-cov_10000	1	0.670615	0.900154
simNo_83-s_6-n_50-h_1-minVAF_0.02-m_25-fp_0.00001-fn_0.2-na_0.05-d_0.1-l_1000-cov_10000	1	0.728283	1
simNo_40-s_6-n_50-h_1-minVAF_0.02-m_25-fp_0.00001-fn_0.2-na_0.05-d_0.2-l_10-cov_10000	0.939579	0.66918	1
simNo_29-s_6-n_50-h_1-minVAF_0.02-m_25-fp_0.00001-fn_0.2-na_0.05-d_0.2-l_1000-cov_10000	0.922563	0.63193	0.908619
simNo_29-s_6-n_50-h_1-minVAF_0.02-m_25-fp_0.00001-fn_0.2-na_0.05-d_0.1-l_1000-cov_10000	0.956461	0.757847	1
simNo_18-s_6-n_50-h_1-minVAF_0.02-m_25-fp_0.00001-fn_0.2-na_0.05-d_0-l_10-cov_10000	1	0.624037	1
simNo_79-s_6-n_50-h_1-minVAF_0.02-m_25-fp_0.00001-fn_0.2-na_0.05-d_0.2-l_10-cov_10000	1	0.638994	0.979526
simNo_80-s_6-n_50-h_1-minVAF_0.02-m_25-fp_0.00001-fn_0.2-na_0.05-d_0.2-l_1000-cov_10000	0.978987	0.642833	1
simNo_8-s_6-n_50-h_1-minVAF_0.02-m_25-fp_0.00001-fn_0.2-na_0.05-d_0.1-l_10-cov_10000	1	0.579838	1
simNo_32-s_6-n_50-h_1-minVAF_0.02-m_25-fp_0.00001-fn_0.2-na_0.05-d_0-l_1-cov_10000	1	0.489151	1
simNo_75-s_6-n_50-h_1-minVAF_0.02-m_25-fp_0.00001-fn_0.2-na_0.05-d_0.1-l_5-cov_10000	1	0.647156	0.956211
simNo_49-s_6-n_50-h_1-minVAF_0.02-m_25-fp_0.00001-fn_0.2-na_0.05-d_0-l_1000-cov_10000	1	0.853458	1
simNo_97-s_6-n_50-h_1-minVAF_0.02-m_25-fp_0.00001-fn_0.2-na_0.05-d_0.1-l_1000-cov_10000	1	0.696415	1
simNo_91-s_6-n_50-h_1-minVAF_0.02-m_25-fp_0.00001-fn_0.2-na_0.05-d_0.2-l_1-cov_10000	1	0.583433	0.627682
simNo_53-s_6-n_50-h_1-minVAF_0.02-m_25-fp_0.00001-fn_0.2-na_0.05-d_0.1-l_10-cov_10000	0.984262	0.608379	0.875802
simNo_64-s_6-n_50-h_1-minVAF_0.02-m_25-fp_0.00001-fn_0.2-na_0.05-d_0-l_1000-cov_10000	1	0.633058	1
simNo_62-s_6-n_50-h_1-minVAF_0.02-m_25-fp_0.00001-fn_0.2-na_0.05-d_0-l_5-cov_10000	1	0.403769	1
simNo_3-s_6-n_50-h_1-minVAF_0.02-m_25-fp_0.00001-fn_0.2-na_0.05-d_0.2-l_1-cov_10000	1	0.786684	0.855297
simNo_93-s_6-n_50-h_1-minVAF_0.02-m_25-fp_0.00001-fn_0.2-na_0.05-d_0.1-l_10-cov_10000	0.970425	0.612325	0.880007
simNo_79-s_6-n_50-h_1-minVAF_0.02-m_25-fp_0.00001-fn_0.2-na_0.05-d_0-l_5-cov_10000	1	0.758187	0.903297
simNo_100-s_6-n_50-h_1-minVAF_0.02-m_25-fp_0.00001-fn_0.2-na_0.05-d_0-l_5-cov_10000	1	0.553871	0.825828
simNo_76-s_6-n_50-h_1-minVAF_0.02-m_25-fp_0.00001-fn_0.2-na_0.05-d_0.1-l_1000-cov_10000	0.969137	0.623578	1
simNo_41-s_6-n_50-h_1-minVAF_0.02-m_25-fp_0.00001-fn_0.2-na_0.05-d_0.2-l_5-cov_10000	1	0.787161	0.651756
simNo_57-s_6-n_50-h_1-minVAF_0.02-m_25-fp_0.00001-fn_0.2-na_0.05-d_0-l_1000-cov_10000	0.944219	0.643728	1
simNo_81-s_6-n_50-h_1-minVAF_0.02-m_25-fp_0.00001-fn_0.2-na_0.05-d_0.1-l_1-cov_10000	1	0.705679	0.889866
simNo_74-s_6-n_50-h_1-minVAF_0.02-m_25-fp_0.00001-fn_0.2-na_0.05-d_0.1-l_1000-cov_10000	1	0.650565	1
simNo_83-s_6-n_50-h_1-minVAF_0.02-m_25-fp_0.00001-fn_0.2-na_0.05-d_0.2-l_10-cov_10000	1	0.573356	0.940987
simNo_47-s_6-n_50-h_1-minVAF_0.02-m_25-fp_0.00001-fn_0.2-na_0.05-d_0.2-l_1000-cov_10000	1	0.674044	0.962917
simNo_72-s_6-n_50-h_1-minVAF_0.02-m_25-fp_0.00001-fn_0.2-na_0.05-d_0-l_5-cov_10000	1	0.698052	0.722516
simNo_19-s_6-n_50-h_1-minVAF_0.02-m_25-fp_0.00001-fn_0.2-na_0.05-d_0.1-l_10-cov_10000	1	0.605752	1
simNo_73-s_6-n_50-h_1-minVAF_0.02-m_25-fp_0.00001-fn_0.2-na_0.05-d_0.2-l_1000-cov_10000	0.936691	0.760462	0.822296
simNo_97-s_6-n_50-h_1-minVAF_0.02-m_25-fp_0.00001-fn_0.2-na_0.05-d_0-l_5-cov_10000	1	0.65912	1
simNo_49-s_6-n_50-h_1-minVAF_0.02-m_25-fp_0.00001-fn_0.2-na_0.05-d_0-l_5-cov_10000	1	0.637304	0.853291
simNo_27-s_6-n_50-h_1-minVAF_0.02-m_25-fp_0.00001-fn_0.2-na_0.05-d_0.2-l_1-cov_10000	1	0.684447	1
simNo_23-s_6-n_50-h_1-minVAF_0.02-m_25-fp_0.00001-fn_0.2-na_0.05-d_0.1-l_5-cov_10000	1	0.577819	0.90137
simNo_15-s_6-n_50-h_1-minVAF_0.02-m_25-fp_0.00001-fn_0.2-na_0.05-d_0.2-l_5-cov_10000	0.943697	0.677002	0.888442
simNo_51-s_6-n_50-h_1-minVAF_0.02-m_25-fp_0.00001-fn_0.2-na_0.05-d_0.1-l_1-cov_10000	0.951143	0.545465	0.627682
simNo_53-s_6-n_50-h_1-minVAF_0.02-m_25-fp_0.00001-fn_0.2-na_0.05-d_0.1-l_1-cov_10000	1	1	0.908664
simNo_83-s_6-n_50-h_1-minVAF_0.02-m_25-fp_0.00001-fn_0.2-na_0.05-d_0.1-l_5-cov_10000	1	0.602978	1
simNo_40-s_6-n_50-h_1-minVAF_0.02-m_25-fp_0.00001-fn_0.2-na_0.05-d_0.1-l_1000-cov_10000	1	0.839198	0.941194
simNo_44-s_6-n_50-h_1-minVAF_0.02-m_25-fp_0.00001-fn_0.2-na_0.05-d_0-l_5-cov_10000	0.894751	0.900005	0.934776
simNo_72-s_6-n_50-h_1-minVAF_0.02-m_25-fp_0.00001-fn_0.2-na_0.05-d_0-l_1-cov_10000	1	0.524938	0.739171
simNo_15-s_6-n_50-h_1-minVAF_0.02-m_25-fp_0.00001-fn_0.2-na_0.05-d_0.1-l_10-cov_10000	1	0.683329	0.97748
simNo_65-s_6-n_50-h_1-minVAF_0.02-m_25-fp_0.00001-fn_0.2-na_0.05-d_0.2-l_1-cov_10000	1	1	1
simNo_9-s_6-n_50-h_1-minVAF_0.02-m_25-fp_0.00001-fn_0.2-na_0.05-d_0-l_10-cov_10000	1	1	0.884891
simNo_19-s_6-n_50-h_1-minVAF_0.02-m_25-fp_0.00001-fn_0.2-na_0.05-d_0.2-l_1-cov_10000	1	0.694486	1
simNo_80-s_6-n_50-h_1-minVAF_0.02-m_25-fp_0.00001-fn_0.2-na_0.05-d_0-l_10-cov_10000	0.978554	0.664861	0.905279
simNo_79-s_6-n_50-h_1-minVAF_0.02-m_25-fp_0.00001-fn_0.2-na_0.05-d_0-l_1-cov_10000	1	0.633674	0.900553
simNo_89-s_6-n_50-h_1-minVAF_0.02-m_25-fp_0.00001-fn_0.2-na_0.05-d_0.1-l_5-cov_10000	0.950626	0.605844	1
simNo_100-s_6-n_50-h_1-minVAF_0.02-m_25-fp_0.00001-fn_0.2-na_0.05-d_0.2-l_1-cov_10000	0.967469	0.585766	0.825828
simNo_46-s_6-n_50-h_1-minVAF_0.02-m_25-fp_0.00001-fn_0.2-na_0.05-d_0.1-l_5-cov_10000	0.973243	0.688724	0.979105
simNo_77-s_6-n_50-h_1-minVAF_0.02-m_25-fp_0.00001-fn_0.2-na_0.05-d_0.1-l_5-cov_10000	0.91786	0.689571	0.95494
simNo_39-s_6-n_50-h_1-minVAF_0.02-m_25-fp_0.00001-fn_0.2-na_0.05-d_0.1-l_10-cov_10000	0.919415	0.615916	0.955474
simNo_86-s_6-n_50-h_1-minVAF_0.02-m_25-fp_0.00001-fn_0.2-na_0.05-d_0.2-l_5-cov_10000	0.970263	0.565341	0.825364
simNo_57-s_6-n_50-h_1-minVAF_0.02-m_25-fp_0.00001-fn_0.2-na_0.05-d_0.2-l_1000-cov_10000	0.94354	0.616438	0.920528
simNo_62-s_6-n_50-h_1-minVAF_0.02-m_25-fp_0.00001-fn_0.2-na_0.05-d_0.1-l_1000-cov_10000	1	0.647061	1
simNo_60-s_6-n_50-h_1-minVAF_0.02-m_25-fp_0.00001-fn_0.2-na_0.05-d_0-l_1000-cov_10000	1	0.958286	0.864056
simNo_15-s_6-n_50-h_1-minVAF_0.02-m_25-fp_0.00001-fn_0.2-na_0.05-d_0.2-l_10-cov_10000	1	0.657113	0.88038
simNo_98-s_6-n_50-h_1-minVAF_0.02-m_25-fp_0.00001-fn_0.2-na_0.05-d_0-l_1000-cov_10000	1	0.586488	0.802156
simNo_96-s_6-n_50-h_1-minVAF_0.02-m_25-fp_0.00001-fn_0.2-na_0.05-d_0-l_5-cov_10000	1	0.691255	0.882262
simNo_37-s_6-n_50-h_1-minVAF_0.02-m_25-fp_0.00001-fn_0.2-na_0.05-d_0.1-l_1000-cov_10000	0.981876	0.603797	0.871833
simNo_26-s_6-n_50-h_1-minVAF_0.02-m_25-fp_0.00001-fn_0.2-na_0.05-d_0.1-l_5-cov_10000	1	0.980623	0.969467
simNo_20-s_6-n_50-h_1-minVAF_0.02-m_25-fp_0.00001-fn_0.2-na_0.05-d_0.2-l_1-cov_10000	1	0.860195	0.848796
simNo_13-s_6-n_50-h_1-minVAF_0.02-m_25-fp_0.00001-fn_0.2-na_0.05-d_0.1-l_1000-cov_10000	1	0.616389	1
simNo_10-s_6-n_50-h_1-minVAF_0.02-m_25-fp_0.00001-fn_0.2-na_0.05-d_0.2-l_10-cov_10000	1	0.663073	1
simNo_16-s_6-n_50-h_1-minVAF_0.02-m_25-fp_0.00001-fn_0.2-na_0.05-d_0-l_5-cov_10000	1	0.57734	0.775097
simNo_18-s_6-n_50-h_1-minVAF_0.02-m_25-fp_0.00001-fn_0.2-na_0.05-d_0-l_5-cov_10000	1	0.867398	1
simNo_53-s_6-n_50-h_1-minVAF_0.02-m_25-fp_0.00001-fn_0.2-na_0.05-d_0-l_5-cov_10000	1	0.65163	0.950493
simNo_99-s_6-n_50-h_1-minVAF_0.02-m_25-fp_0.00001-fn_0.2-na_0.05-d_0.1-l_5-cov_10000	0.950544	0.666035	0.979409
simNo_53-s_6-n_50-h_1-minVAF_0.02-m_25-fp_0.00001-fn_0.2-na_0.05-d_0.1-l_1000-cov_10000	0.978477	0.63422	1
simNo_49-s_6-n_50-h_1-minVAF_0.02-m_25-fp_0.00001-fn_0.2-na_0.05-d_0.2-l_5-cov_10000	1	0.681034	0.895714
simNo_99-s_6-n_50-h_1-minVAF_0.02-m_25-fp_0.00001-fn_0.2-na_0.05-d_0.2-l_1-cov_10000	1	0.700482	0.604835
simNo_46-s_6-n_50-h_1-minVAF_0.02-m_25-fp_0.00001-fn_0.2-na_0.05-d_0.2-l_1000-cov_10000	0.973694	0.684138	1
simNo_61-s_6-n_50-h_1-minVAF_0.02-m_25-fp_0.00001-fn_0.2-na_0.05-d_0-l_5-cov_10000	0.967194	0.969991	0.895521
simNo_81-s_6-n_50-h_1-minVAF_0.02-m_25-fp_0.00001-fn_0.2-na_0.05-d_0.1-l_10-cov_10000	1	0.732493	1
simNo_44-s_6-n_50-h_1-minVAF_0.02-m_25-fp_0.00001-fn_0.2-na_0.05-d_0.1-l_5-cov_10000	1	0.85843	0.864458
simNo_23-s_6-n_50-h_1-minVAF_0.02-m_25-fp_0.00001-fn_0.2-na_0.05-d_0-l_10-cov_10000	1	0.74189	0.717186
simNo_54-s_6-n_50-h_1-minVAF_0.02-m_25-fp_0.00001-fn_0.2-na_0.05-d_0.1-l_1000-cov_10000	0.954174	0.617645	0.88692
simNo_76-s_6-n_50-h_1-minVAF_0.02-m_25-fp_0.00001-fn_0.2-na_0.05-d_0.1-l_10-cov_10000	0.953246	0.845976	0.849234
simNo_44-s_6-n_50-h_1-minVAF_0.02-m_25-fp_0.00001-fn_0.2-na_0.05-d_0.1-l_1000-cov_10000	1	0.816979	1
simNo_86-s_6-n_50-h_1-minVAF_0.02-m_25-fp_0.00001-fn_0.2-na_0.05-d_0-l_1-cov_10000	1	0.633326	0.784635
simNo_49-s_6-n_50-h_1-minVAF_0.02-m_25-fp_0.00001-fn_0.2-na_0.05-d_0.1-l_1-cov_10000	1	0.528622	0.847043
simNo_40-s_6-n_50-h_1-minVAF_0.02-m_25-fp_0.00001-fn_0.2-na_0.05-d_0.2-l_1000-cov_10000	1	0.620464	1
simNo_82-s_6-n_50-h_1-minVAF_0.02-m_25-fp_0.00001-fn_0.2-na_0.05-d_0.1-l_5-cov_10000	0.958157	0.635408	0.878618
simNo_64-s_6-n_50-h_1-minVAF_0.02-m_25-fp_0.00001-fn_0.2-na_0.05-d_0-l_10-cov_10000	0.956065	0.776945	1
simNo_90-s_6-n_50-h_1-minVAF_0.02-m_25-fp_0.00001-fn_0.2-na_0.05-d_0.1-l_1000-cov_10000	1	0.642522	0.858959
simNo_71-s_6-n_50-h_1-minVAF_0.02-m_25-fp_0.00001-fn_0.2-na_0.05-d_0.1-l_1-cov_10000	1	0.547698	1
simNo_6-s_6-n_50-h_1-minVAF_0.02-m_25-fp_0.00001-fn_0.2-na_0.05-d_0-l_1-cov_10000	0.969682	0.588347	0.863299
simNo_67-s_6-n_50-h_1-minVAF_0.02-m_25-fp_0.00001-fn_0.2-na_0.05-d_0-l_10-cov_10000	0.97824	0.601475	0.886282
simNo_7-s_6-n_50-h_1-minVAF_0.02-m_25-fp_0.00001-fn_0.2-na_0.05-d_0-l_10-cov_10000	0.933424	0.683463	0.955423
simNo_13-s_6-n_50-h_1-minVAF_0.02-m_25-fp_0.00001-fn_0.2-na_0.05-d_0.2-l_1-cov_10000	1	-7.52206e-16	1
simNo_59-s_6-n_50-h_1-minVAF_0.02-m_25-fp_0.00001-fn_0.2-na_0.05-d_0.1-l_1000-cov_10000	0.965751	0.61262	0.956179
simNo_44-s_6-n_50-h_1-minVAF_0.02-m_25-fp_0.00001-fn_0.2-na_0.05-d_0.1-l_1-cov_10000	1	0.568596	0.865634
simNo_10-s_6-n_50-h_1-minVAF_0.02-m_25-fp_0.00001-fn_0.2-na_0.05-d_0.1-l_1-cov_10000	0.723579	0.446868	1
simNo_93-s_6-n_50-h_1-minVAF_0.02-m_25-fp_0.00001-fn_0.2-na_0.05-d_0.2-l_5-cov_10000	0.967248	0.637402	0.877814
simNo_77-s_6-n_50-h_1-minVAF_0.02-m_25-fp_0.00001-fn_0.2-na_0.05-d_0.1-l_1-cov_10000	0.961431	0.51507	1
simNo_77-s_6-n_50-h_1-minVAF_0.02-m_25-fp_0.00001-fn_0.2-na_0.05-d_0-l_1-cov_10000	1	0.966578	0.828899
simNo_40-s_6-n_50-h_1-minVAF_0.02-m_25-fp_0.00001-fn_0.2-na_0.05-d_0.2-l_5-cov_10000	1	0.839198	0.870986
simNo_24-s_6-n_50-h_1-minVAF_0.02-m_25-fp_0.00001-fn_0.2-na_0.05-d_0.1-l_5-cov_10000	0.967779	0.656154	0.954776
simNo_33-s_6-n_50-h_1-minVAF_0.02-m_25-fp_0.00001-fn_0.2-na_0.05-d_0-l_5-cov_10000	1	0.677272	0.910493
simNo_2-s_6-n_50-h_1-minVAF_0.02-m_25-fp_0.00001-fn_0.2-na_0.05-d_0-l_5-cov_10000	0.952351	0.713529	0.863374
simNo_33-s_6-n_50-h_1-minVAF_0.02-m_25-fp_0.00001-fn_0.2-na_0.05-d_0-l_1000-cov_10000	1	0.952006	0.920019
simNo_14-s_6-n_50-h_1-minVAF_0.02-m_25-fp_0.00001-fn_0.2-na_0.05-d_0.2-l_1-cov_10000	1	1	1
simNo_41-s_6-n_50-h_1-minVAF_0.02-m_25-fp_0.00001-fn_0.2-na_0.05-d_0.1-l_1000-cov_10000	1	0.860952	1
simNo_48-s_6-n_50-h_1-minVAF_0.02-m_25-fp_0.00001-fn_0.2-na_0.05-d_0.2-l_1000-cov_10000	1	0.632941	1
simNo_25-s_6-n_50-h_1-minVAF_0.02-m_25-fp_0.00001-fn_0.2-na_0.05-d_0-l_5-cov_10000	1	0.61262	0.859243
simNo_100-s_6-n_50-h_1-minVAF_0.02-m_25-fp_0.00001-fn_0.2-na_0.05-d_0.1-l_10-cov_10000	0.966065	0.576665	0.831097
simNo_9-s_6-n_50-h_1-minVAF_0.02-m_25-fp_0.00001-fn_0.2-na_0.05-d_0-l_5-cov_10000	0.970842	0.685406	1
simNo_82-s_6-n_50-h_1-minVAF_0.02-m_25-fp_0.00001-fn_0.2-na_0.05-d_0-l_10-cov_10000	1	0.579454	0.903046
simNo_74-s_6-n_50-h_1-minVAF_0.02-m_25-fp_0.00001-fn_0.2-na_0.05-d_0.1-l_10-cov_10000	1	0.620351	1
simNo_53-s_6-n_50-h_1-minVAF_0.02-m_25-fp_0.00001-fn_0.2-na_0.05-d_0.2-l_10-cov_10000	0.932187	0.625933	1
simNo_1-s_6-n_50-h_1-minVAF_0.02-m_25-fp_0.00001-fn_0.2-na_0.05-d_0.2-l_5-cov_10000	1	0.576235	0.799916
simNo_17-s_6-n_50-h_1-minVAF_0.02-m_25-fp_0.00001-fn_0.2-na_0.05-d_0.1-l_1-cov_10000	1	0.523856	0.718227
simNo_68-s_6-n_50-h_1-minVAF_0.02-m_25-fp_0.00001-fn_0.2-na_0.05-d_0-l_1-cov_10000	0.822668	0.446556	1
simNo_35-s_6-n_50-h_1-minVAF_0.02-m_25-fp_0.00001-fn_0.2-na_0.05-d_0-l_10-cov_10000	1	0.582186	1
simNo_31-s_6-n_50-h_1-minVAF_0.02-m_25-fp_0.00001-fn_0.2-na_0.05-d_0.1-l_10-cov_10000	0.940882	0.56605	0.801493
simNo_66-s_6-n_50-h_1-minVAF_0.02-m_25-fp_0.00001-fn_0.2-na_0.05-d_0.2-l_1000-cov_10000	1	0.667577	0.849574
simNo_39-s_6-n_50-h_1-minVAF_0.02-m_25-fp_0.00001-fn_0.2-na_0.05-d_0.2-l_1000-cov_10000	0.940767	0.733413	1
simNo_42-s_6-n_50-h_1-minVAF_0.02-m_25-fp_0.00001-fn_0.2-na_0.05-d_0.1-l_10-cov_10000	0.978036	0.658363	0.77009
simNo_24-s_6-n_50-h_1-minVAF_0.02-m_25-fp_0.00001-fn_0.2-na_0.05-d_0-l_1000-cov_10000	1	0.580931	1
simNo_24-s_6-n_50-h_1-minVAF_0.02-m_25-fp_0.00001-fn_0.2-na_0.05-d_0.2-l_1-cov_10000	1	0.620499	1
simNo_17-s_6-n_50-h_1-minVAF_0.02-m_25-fp_0.00001-fn_0.2-na_0.05-d_0-l_1-cov_10000	0.939673	0.615964	0.856648
simNo_41-s_6-n_50-h_1-minVAF_0.02-m_25-fp_0.00001-fn_0.2-na_0.05-d_0-l_5-cov_10000	1	0.6173	0.732573
simNo_1-s_6-n_50-h_1-minVAF_0.02-m_25-fp_0.00001-fn_0.2-na_0.05-d_0-l_1-cov_10000	1	0.420598	0.545713
simNo_6-s_6-n_50-h_1-minVAF_0.02-m_25-fp_0.00001-fn_0.2-na_0.05-d_0.2-l_10-cov_10000	0.97951	0.620989	0.899153
simNo_37-s_6-n_50-h_1-minVAF_0.02-m_25-fp_0.00001-fn_0.2-na_0.05-d_0.1-l_10-cov_10000	0.908042	0.643806	0.848225
simNo_96-s_6-n_50-h_1-minVAF_0.02-m_25-fp_0.00001-fn_0.2-na_0.05-d_0.2-l_1000-cov_10000	1	0.721068	1
simNo_51-s_6-n_50-h_1-minVAF_0.02-m_25-fp_0.00001-fn_0.2-na_0.05-d_0.2-l_10-cov_10000	0.951321	0.703532	0.859643
simNo_15-s_6-n_50-h_1-minVAF_0.02-m_25-fp_0.00001-fn_0.2-na_0.05-d_0.2-l_1-cov_10000	1	0.522782	0.700402
simNo_10-s_6-n_50-h_1-minVAF_0.02-m_25-fp_0.00001-fn_0.2-na_0.05-d_0.1-l_5-cov_10000	1	0.645928	0.90456
simNo_70-s_6-n_50-h_1-minVAF_0.02-m_25-fp_0.00001-fn_0.2-na_0.05-d_0.2-l_1-cov_10000	1	0.612231	0.855629
simNo_75-s_6-n_50-h_1-minVAF_0.02-m_25-fp_0.00001-fn_0.2-na_0.05-d_0.2-l_5-cov_10000	1	0.647194	0.913577
simNo_48-s_6-n_50-h_1-minVAF_0.02-m_25-fp_0.00001-fn_0.2-na_0.05-d_0.1-l_1-cov_10000	1	0.709901	1
simNo_42-s_6-n_50-h_1-minVAF_0.02-m_25-fp_0.00001-fn_0.2-na_0.05-d_0.1-l_1000-cov_10000	0.966839	0.63261	0.962633
simNo_23-s_6-n_50-h_1-minVAF_0.02-m_25-fp_0.00001-fn_0.2-na_0.05-d_0.1-l_1000-cov_10000	0.940154	0.631728	0.938514
simNo_74-s_6-n_50-h_1-minVAF_0.02-m_25-fp_0.00001-fn_0.2-na_0.05-d_0.2-l_1000-cov_10000	0.986652	0.681259	0.884042
simNo_88-s_6-n_50-h_1-minVAF_0.02-m_25-fp_0.00001-fn_0.2-na_0.05-d_0.2-l_10-cov_10000	0.962695	0.970045	0.910622
simNo_53-s_6-n_50-h_1-minVAF_0.02-m_25-fp_0.00001-fn_0.2-na_0.05-d_0-l_1000-cov_10000	1	0.63539	1
simNo_17-s_6-n_50-h_1-minVAF_0.02-m_25-fp_0.00001-fn_0.2-na_0.05-d_0.2-l_10-cov_10000	0.969662	0.63338	1
simNo_84-s_6-n_50-h_1-minVAF_0.02-m_25-fp_0.00001-fn_0.2-na_0.05-d_0.1-l_1-cov_10000	1	0.576559	0.723933
simNo_87-s_6-n_50-h_1-minVAF_0.02-m_25-fp_0.00001-fn_0.2-na_0.05-d_0-l_1-cov_10000	1	0.727406	0.807299
simNo_8-s_6-n_50-h_1-minVAF_0.02-m_25-fp_0.00001-fn_0.2-na_0.05-d_0.2-l_5-cov_10000	0.947846	0.913035	0.782981
simNo_95-s_6-n_50-h_1-minVAF_0.02-m_25-fp_0.00001-fn_0.2-na_0.05-d_0.2-l_5-cov_10000	1	0.840348	1
simNo_69-s_6-n_50-h_1-minVAF_0.02-m_25-fp_0.00001-fn_0.2-na_0.05-d_0.2-l_10-cov_10000	0.959165	0.63445	0.864753
simNo_82-s_6-n_50-h_1-minVAF_0.02-m_25-fp_0.00001-fn_0.2-na_0.05-d_0.2-l_5-cov_10000	0.9467	0.61499	0.924272
simNo_30-s_6-n_50-h_1-minVAF_0.02-m_25-fp_0.00001-fn_0.2-na_0.05-d_0-l_1-cov_10000	1	0.678302	1
simNo_83-s_6-n_50-h_1-minVAF_0.02-m_25-fp_0.00001-fn_0.2-na_0.05-d_0.2-l_1-cov_10000	1	1	0.903065
simNo_94-s_6-n_50-h_1-minVAF_0.02-m_25-fp_0.00001-fn_0.2-na_0.05-d_0.2-l_1-cov_10000	0.817914	0.838007	1
simNo_12-s_6-n_50-h_1-minVAF_0.02-m_25-fp_0.00001-fn_0.2-na_0.05-d_0.2-l_5-cov_10000	0.967999	0.78502	0.957856
simNo_26-s_6-n_50-h_1-minVAF_0.02-m_25-fp_0.00001-fn_0.2-na_0.05-d_0.2-l_1-cov_10000	0.92451	1	1
simNo_38-s_6-n_50-h_1-minVAF_0.02-m_25-fp_0.00001-fn_0.2-na_0.05-d_0-l_5-cov_10000	0.967087	0.678668	1
simNo_46-s_6-n_50-h_1-minVAF_0.02-m_25-fp_0.00001-fn_0.2-na_0.05-d_0.2-l_10-cov_10000	0.886365	0.652322	0.960215
simNo_93-s_6-n_50-h_1-minVAF_0.02-m_25-fp_0.00001-fn_0.2-na_0.05-d_0.2-l_1-cov_10000	1	1	1
simNo_73-s_6-n_50-h_1-minVAF_0.02-m_25-fp_0.00001-fn_0.2-na_0.05-d_0.2-l_1-cov_10000	0.929707	0.839966	0.677942
simNo_79-s_6-n_50-h_1-minVAF_0.02-m_25-fp_0.00001-fn_0.2-na_0.05-d_0.1-l_1000-cov_10000	1	0.758787	0.953954
simNo_18-s_6-n_50-h_1-minVAF_0.02-m_25-fp_0.00001-fn_0.2-na_0.05-d_0-l_1-cov_10000	1	1	1
simNo_80-s_6-n_50-h_1-minVAF_0.02-m_25-fp_0.00001-fn_0.2-na_0.05-d_0.2-l_10-cov_10000	1	0.906244	1
simNo_59-s_6-n_50-h_1-minVAF_0.02-m_25-fp_0.00001-fn_0.2-na_0.05-d_0.2-l_5-cov_10000	1	0.860819	1
simNo_91-s_6-n_50-h_1-minVAF_0.02-m_25-fp_0.00001-fn_0.2-na_0.05-d_0-l_1-cov_10000	1	0.675586	0.601641
simNo_17-s_6-n_50-h_1-minVAF_0.02-m_25-fp_0.00001-fn_0.2-na_0.05-d_0.1-l_5-cov_10000	1	0.600339	1
simNo_60-s_6-n_50-h_1-minVAF_0.02-m_25-fp_0.00001-fn_0.2-na_0.05-d_0.1-l_1000-cov_10000	1	0.879439	1
simNo_83-s_6-n_50-h_1-minVAF_0.02-m_25-fp_0.00001-fn_0.2-na_0.05-d_0-l_5-cov_10000	1	0.605935	1
simNo_46-s_6-n_50-h_1-minVAF_0.02-m_25-fp_0.00001-fn_0.2-na_0.05-d_0-l_5-cov_10000	0.930458	0.622679	1
simNo_4-s_6-n_50-h_1-minVAF_0.02-m_25-fp_0.00001-fn_0.2-na_0.05-d_0.2-l_5-cov_10000	0.962058	0.582346	0.965277
simNo_59-s_6-n_50-h_1-minVAF_0.02-m_25-fp_0.00001-fn_0.2-na_0.05-d_0.1-l_10-cov_10000	1	0.633014	0.966417
simNo_58-s_6-n_50-h_1-minVAF_0.02-m_25-fp_0.00001-fn_0.2-na_0.05-d_0.2-l_10-cov_10000	1	0.597455	0.917762
simNo_61-s_6-n_50-h_1-minVAF_0.02-m_25-fp_0.00001-fn_0.2-na_0.05-d_0.2-l_1-cov_10000	0.917555	0.503712	0.687094
simNo_35-s_6-n_50-h_1-minVAF_0.02-m_25-fp_0.00001-fn_0.2-na_0.05-d_0.1-l_1-cov_10000	0.952853	0.787289	0.723008
simNo_24-s_6-n_50-h_1-minVAF_0.02-m_25-fp_0.00001-fn_0.2-na_0.05-d_0-l_10-cov_10000	0.953725	0.661058	1
simNo_11-s_6-n_50-h_1-minVAF_0.02-m_25-fp_0.00001-fn_0.2-na_0.05-d_0-l_5-cov_10000	1	0.645302	0.926971
simNo_1-s_6-n_50-h_1-minVAF_0.02-m_25-fp_0.00001-fn_0.2-na_0.05-d_0.1-l_1000-cov_10000	1	0.718158	0.957433
simNo_42-s_6-n_50-h_1-minVAF_0.02-m_25-fp_0.00001-fn_0.2-na_0.05-d_0.2-l_10-cov_10000	1	0.602421	0.796825
simNo_61-s_6-n_50-h_1-minVAF_0.02-m_25-fp_0.00001-fn_0.2-na_0.05-d_0.1-l_10-cov_10000	0.973305	0.646811	0.702709
simNo_43-s_6-n_50-h_1-minVAF_0.02-m_25-fp_0.00001-fn_0.2-na_0.05-d_0-l_1000-cov_10000	1	0.586867	0.943225
simNo_93-s_6-n_50-h_1-minVAF_0.02-m_25-fp_0.00001-fn_0.2-na_0.05-d_0-l_10-cov_10000	0.967667	0.605699	1
simNo_37-s_6-n_50-h_1-minVAF_0.02-m_25-fp_0.00001-fn_0.2-na_0.05-d_0.1-l_5-cov_10000	0.956353	0.576152	0.892012
simNo_75-s_6-n_50-h_1-minVAF_0.02-m_25-fp_0.00001-fn_0.2-na_0.05-d_0.1-l_10-cov_10000	1	0.593109	0.764238
simNo_95-s_6-n_50-h_1-minVAF_0.02-m_25-fp_0.00001-fn_0.2-na_0.05-d_0.1-l_1000-cov_10000	1	0.643684	0.957018
simNo_11-s_6-n_50-h_1-minVAF_0.02-m_25-fp_0.00001-fn_0.2-na_0.05-d_0.2-l_10-cov_10000	1	0.636748	1
simNo_94-s_6-n_50-h_1-minVAF_0.02-m_25-fp_0.00001-fn_0.2-na_0.05-d_0-l_1-cov_10000	0.910904	0.393309	0.836934
simNo_65-s_6-n_50-h_1-minVAF_0.02-m_25-fp_0.00001-fn_0.2-na_0.05-d_0-l_5-cov_10000	1	0.848565	0.930454
simNo_41-s_6-n_50-h_1-minVAF_0.02-m_25-fp_0.00001-fn_0.2-na_0.05-d_0-l_1-cov_10000	1	0.59033	0.747594
simNo_77-s_6-n_50-h_1-minVAF_0.02-m_25-fp_0.00001-fn_0.2-na_0.05-d_0-l_10-cov_10000	1	0.82148	1
simNo_17-s_6-n_50-h_1-minVAF_0.02-m_25-fp_0.00001-fn_0.2-na_0.05-d_0.1-l_1000-cov_10000	1	0.654014	1
simNo_98-s_6-n_50-h_1-minVAF_0.02-m_25-fp_0.00001-fn_0.2-na_0.05-d_0.2-l_10-cov_10000	1	0.583314	0.776481
simNo_36-s_6-n_50-h_1-minVAF_0.02-m_25-fp_0.00001-fn_0.2-na_0.05-d_0-l_5-cov_10000	0.970376	0.71389	1
simNo_54-s_6-n_50-h_1-minVAF_0.02-m_25-fp_0.00001-fn_0.2-na_0.05-d_0.2-l_10-cov_10000	0.947276	0.611598	0.887461
simNo_30-s_6-n_50-h_1-minVAF_0.02-m_25-fp_0.00001-fn_0.2-na_0.05-d_0.2-l_5-cov_10000	1	0.774643	1
simNo_29-s_6-n_50-h_1-minVAF_0.02-m_25-fp_0.00001-fn_0.2-na_0.05-d_0.2-l_1-cov_10000	0.915044	0.674552	0.622905
simNo_91-s_6-n_50-h_1-minVAF_0.02-m_25-fp_0.00001-fn_0.2-na_0.05-d_0.1-l_1000-cov_10000	0.947356	0.638932	1
simNo_43-s_6-n_50-h_1-minVAF_0.02-m_25-fp_0.00001-fn_0.2-na_0.05-d_0-l_1-cov_10000	1	0.577738	0.49901
simNo_38-s_6-n_50-h_1-minVAF_0.02-m_25-fp_0.00001-fn_0.2-na_0.05-d_0-l_1-cov_10000	0.961232	0.617034	1
simNo_21-s_6-n_50-h_1-minVAF_0.02-m_25-fp_0.00001-fn_0.2-na_0.05-d_0.1-l_1000-cov_10000	1	0.60028	0.975544
simNo_12-s_6-n_50-h_1-minVAF_0.02-m_25-fp_0.00001-fn_0.2-na_0.05-d_0.2-l_1000-cov_10000	0.951228	0.645735	1
simNo_67-s_6-n_50-h_1-minVAF_0.02-m_25-fp_0.00001-fn_0.2-na_0.05-d_0.2-l_10-cov_10000	1	0.582099	0.930035
simNo_94-s_6-n_50-h_1-minVAF_0.02-m_25-fp_0.00001-fn_0.2-na_0.05-d_0.1-l_1-cov_10000	0.740412	0.45181	1
simNo_19-s_6-n_50-h_1-minVAF_0.02-m_25-fp_0.00001-fn_0.2-na_0.05-d_0.1-l_1000-cov_10000	1	0.567339	1
simNo_95-s_6-n_50-h_1-minVAF_0.02-m_25-fp_0.00001-fn_0.2-na_0.05-d_0-l_10-cov_10000	1	0.936697	0.83604
simNo_74-s_6-n_50-h_1-minVAF_0.02-m_25-fp_0.00001-fn_0.2-na_0.05-d_0-l_1-cov_10000	1	0.530797	1
simNo_4-s_6-n_50-h_1-minVAF_0.02-m_25-fp_0.00001-fn_0.2-na_0.05-d_0-l_5-cov_10000	0.954341	0.913725	0.898241
simNo_67-s_6-n_50-h_1-minVAF_0.02-m_25-fp_0.00001-fn_0.2-na_0.05-d_0.1-l_1000-cov_10000	1	0.943677	0.867589
simNo_18-s_6-n_50-h_1-minVAF_0.02-m_25-fp_0.00001-fn_0.2-na_0.05-d_0.1-l_1-cov_10000	1	0.571092	1
simNo_97-s_6-n_50-h_1-minVAF_0.02-m_25-fp_0.00001-fn_0.2-na_0.05-d_0.1-l_5-cov_10000	0.936673	0.682002	0.928999
simNo_63-s_6-n_50-h_1-minVAF_0.02-m_25-fp_0.00001-fn_0.2-na_0.05-d_0.2-l_1000-cov_10000	1	0.676029	1
simNo_35-s_6-n_50-h_1-minVAF_0.02-m_25-fp_0.00001-fn_0.2-na_0.05-d_0-l_5-cov_10000	0.892553	0.636028	0.733049
simNo_49-s_6-n_50-h_1-minVAF_0.02-m_25-fp_0.00001-fn_0.2-na_0.05-d_0-l_10-cov_10000	1	0.649292	0.955486
simNo_38-s_6-n_50-h_1-minVAF_0.02-m_25-fp_0.00001-fn_0.2-na_0.05-d_0.2-l_10-cov_10000	0.976127	0.633059	1
simNo_50-s_6-n_50-h_1-minVAF_0.02-m_25-fp_0.00001-fn_0.2-na_0.05-d_0-l_1-cov_10000	1	0.676645	1
simNo_36-s_6-n_50-h_1-minVAF_0.02-m_25-fp_0.00001-fn_0.2-na_0.05-d_0.2-l_1000-cov_10000	1	0.521013	1
simNo_45-s_6-n_50-h_1-minVAF_0.02-m_25-fp_0.00001-fn_0.2-na_0.05-d_0-l_1-cov_10000	1	0.703772	0.883546
simNo_99-s_6-n_50-h_1-minVAF_0.02-m_25-fp_0.00001-fn_0.2-na_0.05-d_0.1-l_1000-cov_10000	0.980683	1	0.870626
simNo_43-s_6-n_50-h_1-minVAF_0.02-m_25-fp_0.00001-fn_0.2-na_0.05-d_0.2-l_1-cov_10000	0.971739	0.895728	0.579088
simNo_13-s_6-n_50-h_1-minVAF_0.02-m_25-fp_0.00001-fn_0.2-na_0.05-d_0-l_5-cov_10000	1	0.547519	1
simNo_36-s_6-n_50-h_1-minVAF_0.02-m_25-fp_0.00001-fn_0.2-na_0.05-d_0-l_1-cov_10000	1	0.506817	0.847711
simNo_62-s_6-n_50-h_1-minVAF_0.02-m_25-fp_0.00001-fn_0.2-na_0.05-d_0.1-l_5-cov_10000	1	0.541464	1
simNo_28-s_6-n_50-h_1-minVAF_0.02-m_25-fp_0.00001-fn_0.2-na_0.05-d_0.2-l_1000-cov_10000	0.969937	1	0.953886
simNo_47-s_6-n_50-h_1-minVAF_0.02-m_25-fp_0.00001-fn_0.2-na_0.05-d_0.1-l_5-cov_10000	1	0.730933	0.963486
simNo_1-s_6-n_50-h_1-minVAF_0.02-m_25-fp_0.00001-fn_0.2-na_0.05-d_0-l_1000-cov_10000	1	0.657797	0.91429
simNo_32-s_6-n_50-h_1-minVAF_0.02-m_25-fp_0.00001-fn_0.2-na_0.05-d_0-l_5-cov_10000	0.970517	0.572616	0.837274
simNo_12-s_6-n_50-h_1-minVAF_0.02-m_25-fp_0.00001-fn_0.2-na_0.05-d_0.2-l_10-cov_10000	0.967013	0.601005	0.934036
simNo_13-s_6-n_50-h_1-minVAF_0.02-m_25-fp_0.00001-fn_0.2-na_0.05-d_0-l_1-cov_10000	1	0	6.0571e-16
simNo_76-s_6-n_50-h_1-minVAF_0.02-m_25-fp_0.00001-fn_0.2-na_0.05-d_0.2-l_1000-cov_10000	0.969137	0.643329	1
simNo_52-s_6-n_50-h_1-minVAF_0.02-m_25-fp_0.00001-fn_0.2-na_0.05-d_0.1-l_1000-cov_10000	1	0.657243	1
simNo_96-s_6-n_50-h_1-minVAF_0.02-m_25-fp_0.00001-fn_0.2-na_0.05-d_0.1-l_10-cov_10000	1	0.6082	0.946771
simNo_57-s_6-n_50-h_1-minVAF_0.02-m_25-fp_0.00001-fn_0.2-na_0.05-d_0.1-l_5-cov_10000	0.930608	0.683059	0.956623
simNo_96-s_6-n_50-h_1-minVAF_0.02-m_25-fp_0.00001-fn_0.2-na_0.05-d_0-l_1-cov_10000	1	1	1
simNo_9-s_6-n_50-h_1-minVAF_0.02-m_25-fp_0.00001-fn_0.2-na_0.05-d_0-l_1000-cov_10000	1	0.613566	0.943952
simNo_58-s_6-n_50-h_1-minVAF_0.02-m_25-fp_0.00001-fn_0.2-na_0.05-d_0-l_1-cov_10000	1	0.657444	0.829254
simNo_78-s_6-n_50-h_1-minVAF_0.02-m_25-fp_0.00001-fn_0.2-na_0.05-d_0.2-l_5-cov_10000	0.923345	0.785565	1
simNo_8-s_6-n_50-h_1-minVAF_0.02-m_25-fp_0.00001-fn_0.2-na_0.05-d_0.2-l_10-cov_10000	0.975807	0.614983	1
simNo_76-s_6-n_50-h_1-minVAF_0.02-m_25-fp_0.00001-fn_0.2-na_0.05-d_0.2-l_5-cov_10000	0.953246	0.558965	0.62189
simNo_8-s_6-n_50-h_1-minVAF_0.02-m_25-fp_0.00001-fn_0.2-na_0.05-d_0.1-l_5-cov_10000	1	1	0.683954
simNo_15-s_6-n_50-h_1-minVAF_0.02-m_25-fp_0.00001-fn_0.2-na_0.05-d_0.2-l_1000-cov_10000	1	0.67357	1
simNo_21-s_6-n_50-h_1-minVAF_0.02-m_25-fp_0.00001-fn_0.2-na_0.05-d_0.2-l_1000-cov_10000	0.975544	0.630925	0.962814
simNo_37-s_6-n_50-h_1-minVAF_0.02-m_25-fp_0.00001-fn_0.2-na_0.05-d_0.2-l_5-cov_10000	0.956353	0.56579	0.762685
simNo_91-s_6-n_50-h_1-minVAF_0.02-m_25-fp_0.00001-fn_0.2-na_0.05-d_0.1-l_1-cov_10000	1	0.62445	0
simNo_2-s_6-n_50-h_1-minVAF_0.02-m_25-fp_0.00001-fn_0.2-na_0.05-d_0-l_10-cov_10000	0.96511	0.613371	0.904888
simNo_87-s_6-n_50-h_1-minVAF_0.02-m_25-fp_0.00001-fn_0.2-na_0.05-d_0.2-l_5-cov_10000	1	0.612658	0.931355
simNo_35-s_6-n_50-h_1-minVAF_0.02-m_25-fp_0.00001-fn_0.2-na_0.05-d_0.2-l_1000-cov_10000	0.980425	0.659609	0.905656
simNo_87-s_6-n_50-h_1-minVAF_0.02-m_25-fp_0.00001-fn_0.2-na_0.05-d_0.1-l_1000-cov_10000	1	0.624112	1
simNo_92-s_6-n_50-h_1-minVAF_0.02-m_25-fp_0.00001-fn_0.2-na_0.05-d_0.1-l_5-cov_10000	1	0.549378	0.931346
simNo_10-s_6-n_50-h_1-minVAF_0.02-m_25-fp_0.00001-fn_0.2-na_0.05-d_0.2-l_1000-cov_10000	1	0.626976	0.78789
simNo_47-s_6-n_50-h_1-minVAF_0.02-m_25-fp_0.00001-fn_0.2-na_0.05-d_0.2-l_10-cov_10000	1	0.645381	0.962917
simNo_61-s_6-n_50-h_1-minVAF_0.02-m_25-fp_0.00001-fn_0.2-na_0.05-d_0-l_1000-cov_10000	0.973305	0.563436	0.939205
simNo_53-s_6-n_50-h_1-minVAF_0.02-m_25-fp_0.00001-fn_0.2-na_0.05-d_0-l_1-cov_10000	1	1	0.747875
simNo_73-s_6-n_50-h_1-minVAF_0.02-m_25-fp_0.00001-fn_0.2-na_0.05-d_0.2-l_5-cov_10000	0.926376	0.81717	0.677942
simNo_27-s_6-n_50-h_1-minVAF_0.02-m_25-fp_0.00001-fn_0.2-na_0.05-d_0.1-l_1-cov_10000	1	0.470218	1
simNo_24-s_6-n_50-h_1-minVAF_0.02-m_25-fp_0.00001-fn_0.2-na_0.05-d_0.2-l_1000-cov_10000	0.971602	0.613109	0.965665
simNo_58-s_6-n_50-h_1-minVAF_0.02-m_25-fp_0.00001-fn_0.2-na_0.05-d_0-l_5-cov_10000	0.882274	0.501871	0.829254
simNo_88-s_6-n_50-h_1-minVAF_0.02-m_25-fp_0.00001-fn_0.2-na_0.05-d_0-l_1000-cov_10000	1	0.671959	0.935975
simNo_54-s_6-n_50-h_1-minVAF_0.02-m_25-fp_0.00001-fn_0.2-na_0.05-d_0.1-l_10-cov_10000	0.963681	0.833405	0.764515
simNo_54-s_6-n_50-h_1-minVAF_0.02-m_25-fp_0.00001-fn_0.2-na_0.05-d_0.1-l_1-cov_10000	1	0.695996	0.905528
simNo_61-s_6-n_50-h_1-minVAF_0.02-m_25-fp_0.00001-fn_0.2-na_0.05-d_0.1-l_5-cov_10000	1	0.601425	0.877195
simNo_59-s_6-n_50-h_1-minVAF_0.02-m_25-fp_0.00001-fn_0.2-na_0.05-d_0.2-l_10-cov_10000	1	0.690016	0.980317
simNo_75-s_6-n_50-h_1-minVAF_0.02-m_25-fp_0.00001-fn_0.2-na_0.05-d_0.1-l_1-cov_10000	1	0.849941	0.881489
simNo_98-s_6-n_50-h_1-minVAF_0.02-m_25-fp_0.00001-fn_0.2-na_0.05-d_0.2-l_5-cov_10000	1	0.542788	0.669695
simNo_53-s_6-n_50-h_1-minVAF_0.02-m_25-fp_0.00001-fn_0.2-na_0.05-d_0.1-l_5-cov_10000	1	0.798219	1
simNo_49-s_6-n_50-h_1-minVAF_0.02-m_25-fp_0.00001-fn_0.2-na_0.05-d_0.1-l_1000-cov_10000	1	0.638237	0.957139
simNo_56-s_6-n_50-h_1-minVAF_0.02-m_25-fp_0.00001-fn_0.2-na_0.05-d_0.1-l_1000-cov_10000	0.977272	0.656958	1
simNo_52-s_6-n_50-h_1-minVAF_0.02-m_25-fp_0.00001-fn_0.2-na_0.05-d_0-l_1-cov_10000	1	0.721369	1
simNo_10-s_6-n_50-h_1-minVAF_0.02-m_25-fp_0.00001-fn_0.2-na_0.05-d_0.1-l_10-cov_10000	0.982277	0.651515	1
simNo_80-s_6-n_50-h_1-minVAF_0.02-m_25-fp_0.00001-fn_0.2-na_0.05-d_0.2-l_1-cov_10000	1	0.731071	0.854573
simNo_2-s_6-n_50-h_1-minVAF_0.02-m_25-fp_0.00001-fn_0.2-na_0.05-d_0-l_1000-cov_10000	0.964289	0.794337	1
simNo_55-s_6-n_50-h_1-minVAF_0.02-m_25-fp_0.00001-fn_0.2-na_0.05-d_0.2-l_5-cov_10000	1	0.961251	0.890121
simNo_40-s_6-n_50-h_1-minVAF_0.02-m_25-fp_0.00001-fn_0.2-na_0.05-d_0.1-l_10-cov_10000	1	0.623708	1
simNo_72-s_6-n_50-h_1-minVAF_0.02-m_25-fp_0.00001-fn_0.2-na_0.05-d_0.2-l_10-cov_10000	1	0.691634	1
simNo_9-s_6-n_50-h_1-minVAF_0.02-m_25-fp_0.00001-fn_0.2-na_0.05-d_0.1-l_5-cov_10000	1	0.647843	1
simNo_28-s_6-n_50-h_1-minVAF_0.02-m_25-fp_0.00001-fn_0.2-na_0.05-d_0.2-l_10-cov_10000	0.94887	0.64857	1
simNo_94-s_6-n_50-h_1-minVAF_0.02-m_25-fp_0.00001-fn_0.2-na_0.05-d_0.1-l_10-cov_10000	1	0.631377	0.96496
simNo_86-s_6-n_50-h_1-minVAF_0.02-m_25-fp_0.00001-fn_0.2-na_0.05-d_0-l_10-cov_10000	1	0.608524	1
simNo_36-s_6-n_50-h_1-minVAF_0.02-m_25-fp_0.00001-fn_0.2-na_0.05-d_0.1-l_1000-cov_10000	1	0.852114	1
simNo_29-s_6-n_50-h_1-minVAF_0.02-m_25-fp_0.00001-fn_0.2-na_0.05-d_0.2-l_10-cov_10000	0.887479	0.617224	1
simNo_84-s_6-n_50-h_1-minVAF_0.02-m_25-fp_0.00001-fn_0.2-na_0.05-d_0.2-l_1-cov_10000	0.945238	0.529255	0.493447
simNo_22-s_6-n_50-h_1-minVAF_0.02-m_25-fp_0.00001-fn_0.2-na_0.05-d_0-l_1000-cov_10000	0.957964	0.676163	1
simNo_12-s_6-n_50-h_1-minVAF_0.02-m_25-fp_0.00001-fn_0.2-na_0.05-d_0-l_5-cov_10000	0.972098	0.795236	0.933679
simNo_23-s_6-n_50-h_1-minVAF_0.02-m_25-fp_0.00001-fn_0.2-na_0.05-d_0.1-l_1-cov_10000	1	0.33148	1.97431e-16
simNo_40-s_6-n_50-h_1-minVAF_0.02-m_25-fp_0.00001-fn_0.2-na_0.05-d_0-l_5-cov_10000	1	0.619849	1
simNo_2-s_6-n_50-h_1-minVAF_0.02-m_25-fp_0.00001-fn_0.2-na_0.05-d_0.1-l_5-cov_10000	0.926526	0.716452	0.863374
simNo_19-s_6-n_50-h_1-minVAF_0.02-m_25-fp_0.00001-fn_0.2-na_0.05-d_0.2-l_10-cov_10000	1	0.616972	1
simNo_39-s_6-n_50-h_1-minVAF_0.02-m_25-fp_0.00001-fn_0.2-na_0.05-d_0.2-l_5-cov_10000	1	0.719423	0.846768
simNo_9-s_6-n_50-h_1-minVAF_0.02-m_25-fp_0.00001-fn_0.2-na_0.05-d_0.1-l_1000-cov_10000	1	0.740286	1
simNo_71-s_6-n_50-h_1-minVAF_0.02-m_25-fp_0.00001-fn_0.2-na_0.05-d_0.2-l_1-cov_10000	0.894619	0.666061	1
simNo_79-s_6-n_50-h_1-minVAF_0.02-m_25-fp_0.00001-fn_0.2-na_0.05-d_0.1-l_10-cov_10000	1	0.693886	0.957982
simNo_46-s_6-n_50-h_1-minVAF_0.02-m_25-fp_0.00001-fn_0.2-na_0.05-d_0.1-l_10-cov_10000	0.953541	0.703009	0.974228
simNo_78-s_6-n_50-h_1-minVAF_0.02-m_25-fp_0.00001-fn_0.2-na_0.05-d_0.1-l_5-cov_10000	0.959295	0.697171	0.949924
simNo_92-s_6-n_50-h_1-minVAF_0.02-m_25-fp_0.00001-fn_0.2-na_0.05-d_0.1-l_1000-cov_10000	1	0.677966	0.92354
simNo_78-s_6-n_50-h_1-minVAF_0.02-m_25-fp_0.00001-fn_0.2-na_0.05-d_0.2-l_10-cov_10000	1	0.620128	1
simNo_70-s_6-n_50-h_1-minVAF_0.02-m_25-fp_0.00001-fn_0.2-na_0.05-d_0.2-l_5-cov_10000	1	0.581313	0.942099
simNo_68-s_6-n_50-h_1-minVAF_0.02-m_25-fp_0.00001-fn_0.2-na_0.05-d_0-l_1000-cov_10000	0.955922	0.642426	0.849316
simNo_77-s_6-n_50-h_1-minVAF_0.02-m_25-fp_0.00001-fn_0.2-na_0.05-d_0-l_1000-cov_10000	0.984262	0.625687	0.955491
simNo_12-s_6-n_50-h_1-minVAF_0.02-m_25-fp_0.00001-fn_0.2-na_0.05-d_0-l_1000-cov_10000	0.980249	0.790644	1
simNo_78-s_6-n_50-h_1-minVAF_0.02-m_25-fp_0.00001-fn_0.2-na_0.05-d_0.2-l_1000-cov_10000	0.968634	0.63509	1
simNo_99-s_6-n_50-h_1-minVAF_0.02-m_25-fp_0.00001-fn_0.2-na_0.05-d_0.1-l_1-cov_10000	1	0.59655	1
simNo_44-s_6-n_50-h_1-minVAF_0.02-m_25-fp_0.00001-fn_0.2-na_0.05-d_0-l_1-cov_10000	0.957035	0.66951	0.865634
simNo_13-s_6-n_50-h_1-minVAF_0.02-m_25-fp_0.00001-fn_0.2-na_0.05-d_0.1-l_5-cov_10000	1	0.617436	0.594706
simNo_25-s_6-n_50-h_1-minVAF_0.02-m_25-fp_0.00001-fn_0.2-na_0.05-d_0.2-l_1000-cov_10000	1	0.611971	0.915928
simNo_53-s_6-n_50-h_1-minVAF_0.02-m_25-fp_0.00001-fn_0.2-na_0.05-d_0.2-l_1000-cov_10000	1	0.636289	0.903936
simNo_66-s_6-n_50-h_1-minVAF_0.02-m_25-fp_0.00001-fn_0.2-na_0.05-d_0.1-l_5-cov_10000	1	0.650877	0.808111
simNo_10-s_6-n_50-h_1-minVAF_0.02-m_25-fp_0.00001-fn_0.2-na_0.05-d_0-l_1-cov_10000	1	0.54051	1
simNo_50-s_6-n_50-h_1-minVAF_0.02-m_25-fp_0.00001-fn_0.2-na_0.05-d_0.1-l_1-cov_10000	1	0.702017	0.807358
simNo_16-s_6-n_50-h_1-minVAF_0.02-m_25-fp_0.00001-fn_0.2-na_0.05-d_0.1-l_5-cov_10000	0.981559	0.608317	0.958307
simNo_8-s_6-n_50-h_1-minVAF_0.02-m_25-fp_0.00001-fn_0.2-na_0.05-d_0-l_5-cov_10000	1	0.869407	0.830492
simNo_58-s_6-n_50-h_1-minVAF_0.02-m_25-fp_0.00001-fn_0.2-na_0.05-d_0.1-l_5-cov_10000	1	0.571708	0.829254
simNo_91-s_6-n_50-h_1-minVAF_0.02-m_25-fp_0.00001-fn_0.2-na_0.05-d_0.2-l_10-cov_10000	1	0.655774	0.822185
simNo_64-s_6-n_50-h_1-minVAF_0.02-m_25-fp_0.00001-fn_0.2-na_0.05-d_0.1-l_1000-cov_10000	1	0.634948	0.97247
simNo_13-s_6-n_50-h_1-minVAF_0.02-m_25-fp_0.00001-fn_0.2-na_0.05-d_0.2-l_5-cov_10000	1	0.530472	0.951362
simNo_89-s_6-n_50-h_1-minVAF_0.02-m_25-fp_0.00001-fn_0.2-na_0.05-d_0-l_1-cov_10000	0.933962	0.540235	1
simNo_63-s_6-n_50-h_1-minVAF_0.02-m_25-fp_0.00001-fn_0.2-na_0.05-d_0.2-l_10-cov_10000	1	0.701065	0.873547
simNo_55-s_6-n_50-h_1-minVAF_0.02-m_25-fp_0.00001-fn_0.2-na_0.05-d_0.1-l_10-cov_10000	0.954855	0.810675	1
simNo_50-s_6-n_50-h_1-minVAF_0.02-m_25-fp_0.00001-fn_0.2-na_0.05-d_0-l_1000-cov_10000	1	0.779161	0.934304
simNo_25-s_6-n_50-h_1-minVAF_0.02-m_25-fp_0.00001-fn_0.2-na_0.05-d_0-l_10-cov_10000	1	0.6075	0.897653
simNo_17-s_6-n_50-h_1-minVAF_0.02-m_25-fp_0.00001-fn_0.2-na_0.05-d_0-l_10-cov_10000	1	0.652814	0.876849
simNo_86-s_6-n_50-h_1-minVAF_0.02-m_25-fp_0.00001-fn_0.2-na_0.05-d_0-l_1000-cov_10000	1	0.59543	0.875256
simNo_16-s_6-n_50-h_1-minVAF_0.02-m_25-fp_0.00001-fn_0.2-na_0.05-d_0-l_10-cov_10000	1	0.597806	0.913486
simNo_21-s_6-n_50-h_1-minVAF_0.02-m_25-fp_0.00001-fn_0.2-na_0.05-d_0-l_1-cov_10000	1	0.630735	0.905832
simNo_53-s_6-n_50-h_1-minVAF_0.02-m_25-fp_0.00001-fn_0.2-na_0.05-d_0.2-l_5-cov_10000	1	0.621438	1
simNo_66-s_6-n_50-h_1-minVAF_0.02-m_25-fp_0.00001-fn_0.2-na_0.05-d_0.1-l_1000-cov_10000	1	0.579008	0.828654
simNo_23-s_6-n_50-h_1-minVAF_0.02-m_25-fp_0.00001-fn_0.2-na_0.05-d_0.2-l_5-cov_10000	1	0.67848	0.901433
simNo_91-s_6-n_50-h_1-minVAF_0.02-m_25-fp_0.00001-fn_0.2-na_0.05-d_0.2-l_5-cov_10000	1	0.627272	0.822523
simNo_48-s_6-n_50-h_1-minVAF_0.02-m_25-fp_0.00001-fn_0.2-na_0.05-d_0-l_10-cov_10000	1	0.580729	1
simNo_45-s_6-n_50-h_1-minVAF_0.02-m_25-fp_0.00001-fn_0.2-na_0.05-d_0.2-l_10-cov_10000	1	0.617529	0.962545
simNo_75-s_6-n_50-h_1-minVAF_0.02-m_25-fp_0.00001-fn_0.2-na_0.05-d_0.1-l_1000-cov_10000	1	0.62099	0.92497
simNo_21-s_6-n_50-h_1-minVAF_0.02-m_25-fp_0.00001-fn_0.2-na_0.05-d_0.2-l_5-cov_10000	1	0.589224	0.875725
simNo_68-s_6-n_50-h_1-minVAF_0.02-m_25-fp_0.00001-fn_0.2-na_0.05-d_0.2-l_5-cov_10000	1	0.677174	0.929434
simNo_35-s_6-n_50-h_1-minVAF_0.02-m_25-fp_0.00001-fn_0.2-na_0.05-d_0-l_1-cov_10000	1	0.86039	0.565271
simNo_69-s_6-n_50-h_1-minVAF_0.02-m_25-fp_0.00001-fn_0.2-na_0.05-d_0.1-l_1-cov_10000	0.839951	0.561253	1
simNo_48-s_6-n_50-h_1-minVAF_0.02-m_25-fp_0.00001-fn_0.2-na_0.05-d_0.1-l_10-cov_10000	1	0.685155	0.910941
simNo_38-s_6-n_50-h_1-minVAF_0.02-m_25-fp_0.00001-fn_0.2-na_0.05-d_0-l_1000-cov_10000	0.96557	0.67027	0.929727
simNo_98-s_6-n_50-h_1-minVAF_0.02-m_25-fp_0.00001-fn_0.2-na_0.05-d_0.1-l_1-cov_10000	1	1	0.773891
simNo_38-s_6-n_50-h_1-minVAF_0.02-m_25-fp_0.00001-fn_0.2-na_0.05-d_0.1-l_1-cov_10000	0.954701	0.744797	1
simNo_75-s_6-n_50-h_1-minVAF_0.02-m_25-fp_0.00001-fn_0.2-na_0.05-d_0-l_1000-cov_10000	1	0.615142	0.910652
simNo_22-s_6-n_50-h_1-minVAF_0.02-m_25-fp_0.00001-fn_0.2-na_0.05-d_0.2-l_10-cov_10000	1	0.594898	0.879997
simNo_25-s_6-n_50-h_1-minVAF_0.02-m_25-fp_0.00001-fn_0.2-na_0.05-d_0.1-l_1000-cov_10000	1	0.690675	0.956446
simNo_33-s_6-n_50-h_1-minVAF_0.02-m_25-fp_0.00001-fn_0.2-na_0.05-d_0-l_1-cov_10000	1	1	1
simNo_56-s_6-n_50-h_1-minVAF_0.02-m_25-fp_0.00001-fn_0.2-na_0.05-d_0.1-l_10-cov_10000	0.967594	0.598701	0.851478
simNo_92-s_6-n_50-h_1-minVAF_0.02-m_25-fp_0.00001-fn_0.2-na_0.05-d_0-l_5-cov_10000	0.97041	0.583357	1
simNo_91-s_6-n_50-h_1-minVAF_0.02-m_25-fp_0.00001-fn_0.2-na_0.05-d_0-l_1000-cov_10000	1	0.621949	0.837401
simNo_6-s_6-n_50-h_1-minVAF_0.02-m_25-fp_0.00001-fn_0.2-na_0.05-d_0.1-l_1-cov_10000	0.966724	0.580073	0.847394
simNo_76-s_6-n_50-h_1-minVAF_0.02-m_25-fp_0.00001-fn_0.2-na_0.05-d_0.1-l_5-cov_10000	0.953246	0.502824	0.778805
simNo_14-s_6-n_50-h_1-minVAF_0.02-m_25-fp_0.00001-fn_0.2-na_0.05-d_0.1-l_1-cov_10000	1	0.676767	1
simNo_27-s_6-n_50-h_1-minVAF_0.02-m_25-fp_0.00001-fn_0.2-na_0.05-d_0-l_5-cov_10000	1	0.581479	0.888552
simNo_66-s_6-n_50-h_1-minVAF_0.02-m_25-fp_0.00001-fn_0.2-na_0.05-d_0.2-l_1-cov_10000	1	0.424804	1.22096e-15
simNo_80-s_6-n_50-h_1-minVAF_0.02-m_25-fp_0.00001-fn_0.2-na_0.05-d_0-l_1000-cov_10000	0.969744	0.632333	0.882363
simNo_19-s_6-n_50-h_1-minVAF_0.02-m_25-fp_0.00001-fn_0.2-na_0.05-d_0-l_10-cov_10000	1	0.606459	1
simNo_45-s_6-n_50-h_1-minVAF_0.02-m_25-fp_0.00001-fn_0.2-na_0.05-d_0-l_10-cov_10000	1	0.695877	0.942107
simNo_91-s_6-n_50-h_1-minVAF_0.02-m_25-fp_0.00001-fn_0.2-na_0.05-d_0-l_5-cov_10000	1	0.692138	0.915047
simNo_6-s_6-n_50-h_1-minVAF_0.02-m_25-fp_0.00001-fn_0.2-na_0.05-d_0.2-l_5-cov_10000	0.968329	0.621608	0.894396
simNo_14-s_6-n_50-h_1-minVAF_0.02-m_25-fp_0.00001-fn_0.2-na_0.05-d_0.2-l_1000-cov_10000	1	0.666851	1
simNo_54-s_6-n_50-h_1-minVAF_0.02-m_25-fp_0.00001-fn_0.2-na_0.05-d_0-l_1000-cov_10000	1	0.63084	0.955812
simNo_90-s_6-n_50-h_1-minVAF_0.02-m_25-fp_0.00001-fn_0.2-na_0.05-d_0-l_10-cov_10000	1	0.645197	0.804421
simNo_12-s_6-n_50-h_1-minVAF_0.02-m_25-fp_0.00001-fn_0.2-na_0.05-d_0-l_1-cov_10000	1	1	1
simNo_81-s_6-n_50-h_1-minVAF_0.02-m_25-fp_0.00001-fn_0.2-na_0.05-d_0-l_10-cov_10000	1	0.554883	0.834546
simNo_1-s_6-n_50-h_1-minVAF_0.02-m_25-fp_0.00001-fn_0.2-na_0.05-d_0-l_5-cov_10000	1	0.618743	0.77285
simNo_63-s_6-n_50-h_1-minVAF_0.02-m_25-fp_0.00001-fn_0.2-na_0.05-d_0.2-l_1-cov_10000	1	0.673985	0.418246
simNo_76-s_6-n_50-h_1-minVAF_0.02-m_25-fp_0.00001-fn_0.2-na_0.05-d_0-l_1000-cov_10000	0.966537	0.691399	0.898093
simNo_2-s_6-n_50-h_1-minVAF_0.02-m_25-fp_0.00001-fn_0.2-na_0.05-d_0.2-l_1-cov_10000	0.870491	0.635	0.89162
simNo_87-s_6-n_50-h_1-minVAF_0.02-m_25-fp_0.00001-fn_0.2-na_0.05-d_0-l_10-cov_10000	1	0.95682	0.933911
simNo_55-s_6-n_50-h_1-minVAF_0.02-m_25-fp_0.00001-fn_0.2-na_0.05-d_0.1-l_5-cov_10000	1	0.656244	0.949491
simNo_8-s_6-n_50-h_1-minVAF_0.02-m_25-fp_0.00001-fn_0.2-na_0.05-d_0.2-l_1-cov_10000	0.931334	0.723593	1
simNo_10-s_6-n_50-h_1-minVAF_0.02-m_25-fp_0.00001-fn_0.2-na_0.05-d_0.2-l_1-cov_10000	0.972216	0.884963	0.867487
simNo_6-s_6-n_50-h_1-minVAF_0.02-m_25-fp_0.00001-fn_0.2-na_0.05-d_0.1-l_5-cov_10000	0.979418	0.616481	0.914915
simNo_31-s_6-n_50-h_1-minVAF_0.02-m_25-fp_0.00001-fn_0.2-na_0.05-d_0.2-l_1000-cov_10000	1	0.609926	0.915281
simNo_88-s_6-n_50-h_1-minVAF_0.02-m_25-fp_0.00001-fn_0.2-na_0.05-d_0-l_1-cov_10000	1	0.536135	0.916941
simNo_63-s_6-n_50-h_1-minVAF_0.02-m_25-fp_0.00001-fn_0.2-na_0.05-d_0.1-l_10-cov_10000	1	0.653134	1
simNo_98-s_6-n_50-h_1-minVAF_0.02-m_25-fp_0.00001-fn_0.2-na_0.05-d_0.1-l_1000-cov_10000	1	0.668129	0.91872
simNo_97-s_6-n_50-h_1-minVAF_0.02-m_25-fp_0.00001-fn_0.2-na_0.05-d_0.2-l_5-cov_10000	1	0.658187	1
simNo_60-s_6-n_50-h_1-minVAF_0.02-m_25-fp_0.00001-fn_0.2-na_0.05-d_0.2-l_1-cov_10000	1	0.840226	0.829216
simNo_60-s_6-n_50-h_1-minVAF_0.02-m_25-fp_0.00001-fn_0.2-na_0.05-d_0.1-l_5-cov_10000	1	0.965363	0.807533
simNo_30-s_6-n_50-h_1-minVAF_0.02-m_25-fp_0.00001-fn_0.2-na_0.05-d_0.1-l_1000-cov_10000	1	0.62046	0.930543
simNo_66-s_6-n_50-h_1-minVAF_0.02-m_25-fp_0.00001-fn_0.2-na_0.05-d_0.1-l_10-cov_10000	1	0.559643	0.896246
simNo_24-s_6-n_50-h_1-minVAF_0.02-m_25-fp_0.00001-fn_0.2-na_0.05-d_0-l_5-cov_10000	0.93776	0.645881	1
simNo_85-s_6-n_50-h_1-minVAF_0.02-m_25-fp_0.00001-fn_0.2-na_0.05-d_0.1-l_1-cov_10000	1	0.718423	0.74796
simNo_84-s_6-n_50-h_1-minVAF_0.02-m_25-fp_0.00001-fn_0.2-na_0.05-d_0.2-l_1000-cov_10000	0.932828	0.658119	0.917729
simNo_34-s_6-n_50-h_1-minVAF_0.02-m_25-fp_0.00001-fn_0.2-na_0.05-d_0-l_10-cov_10000	0.952966	0.8977	1
simNo_33-s_6-n_50-h_1-minVAF_0.02-m_25-fp_0.00001-fn_0.2-na_0.05-d_0.2-l_1000-cov_10000	1	0.838923	1
simNo_11-s_6-n_50-h_1-minVAF_0.02-m_25-fp_0.00001-fn_0.2-na_0.05-d_0.1-l_1000-cov_10000	1	0.624502	0.882172
simNo_73-s_6-n_50-h_1-minVAF_0.02-m_25-fp_0.00001-fn_0.2-na_0.05-d_0-l_1000-cov_10000	0.949845	0.646299	0.806896
simNo_43-s_6-n_50-h_1-minVAF_0.02-m_25-fp_0.00001-fn_0.2-na_0.05-d_0.1-l_10-cov_10000	1	0.595756	0.879411
simNo_15-s_6-n_50-h_1-minVAF_0.02-m_25-fp_0.00001-fn_0.2-na_0.05-d_0-l_10-cov_10000	1	0.668867	0.957671
simNo_22-s_6-n_50-h_1-minVAF_0.02-m_25-fp_0.00001-fn_0.2-na_0.05-d_0.1-l_1000-cov_10000	0.980177	0.683296	1
simNo_19-s_6-n_50-h_1-minVAF_0.02-m_25-fp_0.00001-fn_0.2-na_0.05-d_0-l_1000-cov_10000	1	0.679291	1
simNo_6-s_6-n_50-h_1-minVAF_0.02-m_25-fp_0.00001-fn_0.2-na_0.05-d_0.2-l_1-cov_10000	1	0.683197	0.825708
simNo_7-s_6-n_50-h_1-minVAF_0.02-m_25-fp_0.00001-fn_0.2-na_0.05-d_0.2-l_10-cov_10000	0.91367	0.668144	0.904856
simNo_91-s_6-n_50-h_1-minVAF_0.02-m_25-fp_0.00001-fn_0.2-na_0.05-d_0.1-l_10-cov_10000	1	0.622646	0.93527
simNo_27-s_6-n_50-h_1-minVAF_0.02-m_25-fp_0.00001-fn_0.2-na_0.05-d_0-l_1000-cov_10000	0.983164	0.69547	0.916204
simNo_65-s_6-n_50-h_1-minVAF_0.02-m_25-fp_0.00001-fn_0.2-na_0.05-d_0-l_10-cov_10000	0.978821	0.653547	0.898867
simNo_46-s_6-n_50-h_1-minVAF_0.02-m_25-fp_0.00001-fn_0.2-na_0.05-d_0.2-l_5-cov_10000	0.974228	0.639973	1
simNo_25-s_6-n_50-h_1-minVAF_0.02-m_25-fp_0.00001-fn_0.2-na_0.05-d_0.2-l_5-cov_10000	1	0.605479	0.898104
simNo_97-s_6-n_50-h_1-minVAF_0.02-m_25-fp_0.00001-fn_0.2-na_0.05-d_0-l_10-cov_10000	1	0.915443	1
simNo_81-s_6-n_50-h_1-minVAF_0.02-m_25-fp_0.00001-fn_0.2-na_0.05-d_0.2-l_5-cov_10000	1	0.635995	0.747263
simNo_66-s_6-n_50-h_1-minVAF_0.02-m_25-fp_0.00001-fn_0.2-na_0.05-d_0-l_1000-cov_10000	0.950402	0.730587	0.940534
simNo_88-s_6-n_50-h_1-minVAF_0.02-m_25-fp_0.00001-fn_0.2-na_0.05-d_0.2-l_1000-cov_10000	0.946222	0.533461	1
simNo_95-s_6-n_50-h_1-minVAF_0.02-m_25-fp_0.00001-fn_0.2-na_0.05-d_0.2-l_10-cov_10000	1	0.607718	0.89321
simNo_39-s_6-n_50-h_1-minVAF_0.02-m_25-fp_0.00001-fn_0.2-na_0.05-d_0.1-l_1-cov_10000	0.914172	0.672518	1
simNo_88-s_6-n_50-h_1-minVAF_0.02-m_25-fp_0.00001-fn_0.2-na_0.05-d_0.1-l_10-cov_10000	1	0.820175	1
simNo_28-s_6-n_50-h_1-minVAF_0.02-m_25-fp_0.00001-fn_0.2-na_0.05-d_0-l_1000-cov_10000	0.968657	0.879222	0.879222
simNo_95-s_6-n_50-h_1-minVAF_0.02-m_25-fp_0.00001-fn_0.2-na_0.05-d_0.1-l_5-cov_10000	1	0.648845	1
simNo_71-s_6-n_50-h_1-minVAF_0.02-m_25-fp_0.00001-fn_0.2-na_0.05-d_0.2-l_10-cov_10000	1	0.69666	0.89831
simNo_42-s_6-n_50-h_1-minVAF_0.02-m_25-fp_0.00001-fn_0.2-na_0.05-d_0.1-l_1-cov_10000	0.971294	0.944978	1
simNo_65-s_6-n_50-h_1-minVAF_0.02-m_25-fp_0.00001-fn_0.2-na_0.05-d_0.2-l_1000-cov_10000	0.979974	0.637827	1
simNo_16-s_6-n_50-h_1-minVAF_0.02-m_25-fp_0.00001-fn_0.2-na_0.05-d_0.1-l_10-cov_10000	1	0.609804	0.888859
simNo_74-s_6-n_50-h_1-minVAF_0.02-m_25-fp_0.00001-fn_0.2-na_0.05-d_0-l_10-cov_10000	1	0.636223	1
simNo_61-s_6-n_50-h_1-minVAF_0.02-m_25-fp_0.00001-fn_0.2-na_0.05-d_0-l_1-cov_10000	0.950372	0.672926	0.583226
simNo_44-s_6-n_50-h_1-minVAF_0.02-m_25-fp_0.00001-fn_0.2-na_0.05-d_0.1-l_10-cov_10000	1	0.785407	0.773625
simNo_6-s_6-n_50-h_1-minVAF_0.02-m_25-fp_0.00001-fn_0.2-na_0.05-d_0.1-l_10-cov_10000	0.980021	0.629385	0.936453
simNo_5-s_6-n_50-h_1-minVAF_0.02-m_25-fp_0.00001-fn_0.2-na_0.05-d_0-l_5-cov_10000	1	0.666618	1
simNo_99-s_6-n_50-h_1-minVAF_0.02-m_25-fp_0.00001-fn_0.2-na_0.05-d_0-l_1000-cov_10000	1	0.655535	1
simNo_23-s_6-n_50-h_1-minVAF_0.02-m_25-fp_0.00001-fn_0.2-na_0.05-d_0.2-l_1-cov_10000	1	0.161614	1.97431e-16
simNo_10-s_6-n_50-h_1-minVAF_0.02-m_25-fp_0.00001-fn_0.2-na_0.05-d_0-l_5-cov_10000	0.981278	0.818332	0.956094
simNo_34-s_6-n_50-h_1-minVAF_0.02-m_25-fp_0.00001-fn_0.2-na_0.05-d_0.1-l_5-cov_10000	0.861913	0.892118	0.865975
simNo_3-s_6-n_50-h_1-minVAF_0.02-m_25-fp_0.00001-fn_0.2-na_0.05-d_0.2-l_1000-cov_10000	1	0.644391	0.951884
simNo_64-s_6-n_50-h_1-minVAF_0.02-m_25-fp_0.00001-fn_0.2-na_0.05-d_0.1-l_5-cov_10000	0.976075	0.654304	0.883001
simNo_14-s_6-n_50-h_1-minVAF_0.02-m_25-fp_0.00001-fn_0.2-na_0.05-d_0-l_1-cov_10000	1	0.421061	0.853964
simNo_15-s_6-n_50-h_1-minVAF_0.02-m_25-fp_0.00001-fn_0.2-na_0.05-d_0.1-l_5-cov_10000	1	0.69247	0.892259
simNo_99-s_6-n_50-h_1-minVAF_0.02-m_25-fp_0.00001-fn_0.2-na_0.05-d_0.1-l_10-cov_10000	1	0.630166	0.890184
simNo_13-s_6-n_50-h_1-minVAF_0.02-m_25-fp_0.00001-fn_0.2-na_0.05-d_0.1-l_10-cov_10000	1	0.646709	0.958223
simNo_7-s_6-n_50-h_1-minVAF_0.02-m_25-fp_0.00001-fn_0.2-na_0.05-d_0.1-l_5-cov_10000	1	0.671026	1
simNo_80-s_6-n_50-h_1-minVAF_0.02-m_25-fp_0.00001-fn_0.2-na_0.05-d_0-l_5-cov_10000	0.978754	0.697612	0.956585
simNo_6-s_6-n_50-h_1-minVAF_0.02-m_25-fp_0.00001-fn_0.2-na_0.05-d_0-l_5-cov_10000	0.949584	0.651083	0.795842
simNo_58-s_6-n_50-h_1-minVAF_0.02-m_25-fp_0.00001-fn_0.2-na_0.05-d_0.1-l_1000-cov_10000	0.978596	0.601377	0.801589
simNo_19-s_6-n_50-h_1-minVAF_0.02-m_25-fp_0.00001-fn_0.2-na_0.05-d_0.2-l_5-cov_10000	1	0.685471	0.906352
simNo_48-s_6-n_50-h_1-minVAF_0.02-m_25-fp_0.00001-fn_0.2-na_0.05-d_0-l_5-cov_10000	1	0.667688	1
simNo_48-s_6-n_50-h_1-minVAF_0.02-m_25-fp_0.00001-fn_0.2-na_0.05-d_0-l_1000-cov_10000	1	0.592883	1
simNo_49-s_6-n_50-h_1-minVAF_0.02-m_25-fp_0.00001-fn_0.2-na_0.05-d_0.1-l_5-cov_10000	1	0.664965	1
simNo_11-s_6-n_50-h_1-minVAF_0.02-m_25-fp_0.00001-fn_0.2-na_0.05-d_0-l_10-cov_10000	0.951703	0.914546	0.937076
simNo_98-s_6-n_50-h_1-minVAF_0.02-m_25-fp_0.00001-fn_0.2-na_0.05-d_0-l_5-cov_10000	1	0.425917	1
simNo_58-s_6-n_50-h_1-minVAF_0.02-m_25-fp_0.00001-fn_0.2-na_0.05-d_0.1-l_1-cov_10000	0.882274	0.678861	0.829254
simNo_79-s_6-n_50-h_1-minVAF_0.02-m_25-fp_0.00001-fn_0.2-na_0.05-d_0.1-l_1-cov_10000	1	0.901003	0.800956
simNo_50-s_6-n_50-h_1-minVAF_0.02-m_25-fp_0.00001-fn_0.2-na_0.05-d_0-l_5-cov_10000	1	0.672463	0.925907
simNo_50-s_6-n_50-h_1-minVAF_0.02-m_25-fp_0.00001-fn_0.2-na_0.05-d_0.1-l_10-cov_10000	0.98099	0.650787	0.853831
simNo_43-s_6-n_50-h_1-minVAF_0.02-m_25-fp_0.00001-fn_0.2-na_0.05-d_0.1-l_5-cov_10000	1	0.613839	0.916097
simNo_75-s_6-n_50-h_1-minVAF_0.02-m_25-fp_0.00001-fn_0.2-na_0.05-d_0-l_10-cov_10000	1	0.933953	0.890908
simNo_7-s_6-n_50-h_1-minVAF_0.02-m_25-fp_0.00001-fn_0.2-na_0.05-d_0-l_5-cov_10000	1	1	0.885392
simNo_93-s_6-n_50-h_1-minVAF_0.02-m_25-fp_0.00001-fn_0.2-na_0.05-d_0-l_1000-cov_10000	0.967667	0.615844	1
simNo_11-s_6-n_50-h_1-minVAF_0.02-m_25-fp_0.00001-fn_0.2-na_0.05-d_0.2-l_1-cov_10000	1	0.544663	0.877118
simNo_51-s_6-n_50-h_1-minVAF_0.02-m_25-fp_0.00001-fn_0.2-na_0.05-d_0-l_1000-cov_10000	0.962669	0.701332	1
simNo_12-s_6-n_50-h_1-minVAF_0.02-m_25-fp_0.00001-fn_0.2-na_0.05-d_0.1-l_1-cov_10000	0.919386	1	0.935277
simNo_56-s_6-n_50-h_1-minVAF_0.02-m_25-fp_0.00001-fn_0.2-na_0.05-d_0-l_1000-cov_10000	0.977753	0.703225	0.920319
simNo_32-s_6-n_50-h_1-minVAF_0.02-m_25-fp_0.00001-fn_0.2-na_0.05-d_0-l_1000-cov_10000	1	0.635702	0.931683
simNo_81-s_6-n_50-h_1-minVAF_0.02-m_25-fp_0.00001-fn_0.2-na_0.05-d_0.1-l_5-cov_10000	1	0.540838	0.752127
simNo_54-s_6-n_50-h_1-minVAF_0.02-m_25-fp_0.00001-fn_0.2-na_0.05-d_0.2-l_5-cov_10000	0.976132	0.901327	0.901327
simNo_97-s_6-n_50-h_1-minVAF_0.02-m_25-fp_0.00001-fn_0.2-na_0.05-d_0.1-l_10-cov_10000	1	0.928184	1
simNo_27-s_6-n_50-h_1-minVAF_0.02-m_25-fp_0.00001-fn_0.2-na_0.05-d_0.2-l_10-cov_10000	1	0.57902	0.888552
simNo_40-s_6-n_50-h_1-minVAF_0.02-m_25-fp_0.00001-fn_0.2-na_0.05-d_0-l_1-cov_10000	1	0.397566	0.694106

## Sheet: Figure S2
v-measure
sampleID	B-SCITE	ddClone	OncoNEM
simNo_9-s_10-n_50-h_1-minVAF_0.02-m_50-fp_0.00001-fn_0.2-na_0.05-d_0.1-l_5-cov_10000	1	0.930972	1
simNo_70-s_10-n_50-h_1-minVAF_0.02-m_100-fp_0.00001-fn_0.2-na_0.05-d_0.1-l_1-cov_10000	0.974113	0.822824	0.829902
simNo_59-s_10-n_50-h_1-minVAF_0.02-m_100-fp_0.00001-fn_0.2-na_0.05-d_0.1-l_1-cov_10000	0.906993	0.945211	0.781341
simNo_69-s_10-n_50-h_1-minVAF_0.02-m_100-fp_0.00001-fn_0.2-na_0.05-d_0.1-l_10-cov_10000	0.988417	0.809857	NA
simNo_95-s_10-n_50-h_1-minVAF_0.02-m_50-fp_0.00001-fn_0.2-na_0.05-d_0.1-l_1-cov_10000	1	1	0.848649
simNo_32-s_10-n_50-h_1-minVAF_0.02-m_100-fp_0.00001-fn_0.2-na_0.05-d_0.1-l_10-cov_10000	1	0.946912	0.931183
simNo_5-s_10-n_50-h_1-minVAF_0.02-m_25-fp_0.00001-fn_0.2-na_0.05-d_0.1-l_5-cov_10000	0.967837	0.682392	0.822807
simNo_84-s_10-n_50-h_1-minVAF_0.02-m_100-fp_0.00001-fn_0.2-na_0.05-d_0.1-l_5-cov_10000	0.959025	0.847204	0.918957
simNo_25-s_10-n_50-h_1-minVAF_0.02-m_50-fp_0.00001-fn_0.2-na_0.05-d_0.1-l_1000-cov_10000	0.946032	0.779045	0.961746
simNo_29-s_10-n_50-h_1-minVAF_0.02-m_100-fp_0.00001-fn_0.2-na_0.05-d_0.1-l_10-cov_10000	0.965724	0.742132	0.870425
simNo_34-s_10-n_50-h_1-minVAF_0.02-m_50-fp_0.00001-fn_0.2-na_0.05-d_0.1-l_1000-cov_10000	0.971828	0.7711	1
simNo_59-s_10-n_50-h_1-minVAF_0.02-m_25-fp_0.00001-fn_0.2-na_0.05-d_0.1-l_1-cov_10000	0.84035	0.675583	0.630274
simNo_79-s_10-n_50-h_1-minVAF_0.02-m_50-fp_0.00001-fn_0.2-na_0.05-d_0.1-l_1-cov_10000	1	1	0.927895
simNo_96-s_10-n_50-h_1-minVAF_0.02-m_50-fp_0.00001-fn_0.2-na_0.05-d_0.1-l_5-cov_10000	0.956153	0.783221	0.932909
simNo_10-s_10-n_50-h_1-minVAF_0.02-m_100-fp_0.00001-fn_0.2-na_0.05-d_0.1-l_10-cov_10000	1	0.747488	NA
simNo_21-s_10-n_50-h_1-minVAF_0.02-m_25-fp_0.00001-fn_0.2-na_0.05-d_0.1-l_1-cov_10000	0.978526	0.788766	0.876153
simNo_33-s_10-n_50-h_1-minVAF_0.02-m_25-fp_0.00001-fn_0.2-na_0.05-d_0.1-l_1000-cov_10000	0.988937	0.768007	0.934966
simNo_17-s_10-n_50-h_1-minVAF_0.02-m_25-fp_0.00001-fn_0.2-na_0.05-d_0.1-l_1-cov_10000	1	0.591015	0.607413
simNo_48-s_10-n_50-h_1-minVAF_0.02-m_25-fp_0.00001-fn_0.2-na_0.05-d_0.1-l_1000-cov_10000	1	0.925811	0.896343
simNo_30-s_10-n_50-h_1-minVAF_0.02-m_100-fp_0.00001-fn_0.2-na_0.05-d_0.1-l_5-cov_10000	0.955789	1	0.88992
simNo_21-s_10-n_50-h_1-minVAF_0.02-m_50-fp_0.00001-fn_0.2-na_0.05-d_0.1-l_10-cov_10000	0.937281	0.904738	1
simNo_44-s_10-n_50-h_1-minVAF_0.02-m_25-fp_0.00001-fn_0.2-na_0.05-d_0.1-l_5-cov_10000	0.96149	0.716955	0.896953
simNo_25-s_10-n_50-h_1-minVAF_0.02-m_100-fp_0.00001-fn_0.2-na_0.05-d_0.1-l_5-cov_10000	0.95677	0.761655	0.928939
simNo_31-s_10-n_50-h_1-minVAF_0.02-m_25-fp_0.00001-fn_0.2-na_0.05-d_0.1-l_1000-cov_10000	0.98142	0.768364	0.915874
simNo_20-s_10-n_50-h_1-minVAF_0.02-m_25-fp_0.00001-fn_0.2-na_0.05-d_0.1-l_1-cov_10000	1	0.742315	0.898403
simNo_1-s_10-n_50-h_1-minVAF_0.02-m_50-fp_0.00001-fn_0.2-na_0.05-d_0.1-l_5-cov_10000	1	0.92456	0.895177
simNo_61-s_10-n_50-h_1-minVAF_0.02-m_100-fp_0.00001-fn_0.2-na_0.05-d_0.1-l_1-cov_10000	1	0.655579	NA
simNo_67-s_10-n_50-h_1-minVAF_0.02-m_25-fp_0.00001-fn_0.2-na_0.05-d_0.1-l_1000-cov_10000	1	0.76616	0.92583
simNo_93-s_10-n_50-h_1-minVAF_0.02-m_50-fp_0.00001-fn_0.2-na_0.05-d_0.1-l_1-cov_10000	1	1	0.891904
simNo_32-s_10-n_50-h_1-minVAF_0.02-m_25-fp_0.00001-fn_0.2-na_0.05-d_0.1-l_1-cov_10000	1	1	1
simNo_64-s_10-n_50-h_1-minVAF_0.02-m_25-fp_0.00001-fn_0.2-na_0.05-d_0.1-l_10-cov_10000	1	0.721037	0.948208
simNo_14-s_10-n_50-h_1-minVAF_0.02-m_100-fp_0.00001-fn_0.2-na_0.05-d_0.1-l_10-cov_10000	0.981996	1	NA
simNo_66-s_10-n_50-h_1-minVAF_0.02-m_50-fp_0.00001-fn_0.2-na_0.05-d_0.1-l_10-cov_10000	0.969036	0.783544	0.800321
simNo_6-s_10-n_50-h_1-minVAF_0.02-m_50-fp_0.00001-fn_0.2-na_0.05-d_0.1-l_5-cov_10000	1	0.729334	0.930158
simNo_3-s_10-n_50-h_1-minVAF_0.02-m_25-fp_0.00001-fn_0.2-na_0.05-d_0.1-l_10-cov_10000	0.982842	0.790777	0.929611
simNo_20-s_10-n_50-h_1-minVAF_0.02-m_25-fp_0.00001-fn_0.2-na_0.05-d_0.1-l_5-cov_10000	0.96879	0.700567	0.886482
simNo_90-s_10-n_50-h_1-minVAF_0.02-m_25-fp_0.00001-fn_0.2-na_0.05-d_0.1-l_1000-cov_10000	0.958603	0.776117	0.937645
simNo_4-s_10-n_50-h_1-minVAF_0.02-m_50-fp_0.00001-fn_0.2-na_0.05-d_0.1-l_1-cov_10000	1	0.870762	0.874554
simNo_42-s_10-n_50-h_1-minVAF_0.02-m_25-fp_0.00001-fn_0.2-na_0.05-d_0.1-l_10-cov_10000	0.976806	0.73134	0.949078
simNo_24-s_10-n_50-h_1-minVAF_0.02-m_50-fp_0.00001-fn_0.2-na_0.05-d_0.1-l_1000-cov_10000	0.972879	0.796095	1
simNo_87-s_10-n_50-h_1-minVAF_0.02-m_25-fp_0.00001-fn_0.2-na_0.05-d_0.1-l_10-cov_10000	0.975822	0.796861	0.906977
simNo_51-s_10-n_50-h_1-minVAF_0.02-m_50-fp_0.00001-fn_0.2-na_0.05-d_0.1-l_10-cov_10000	1	0.777584	0.906422
simNo_50-s_10-n_50-h_1-minVAF_0.02-m_100-fp_0.00001-fn_0.2-na_0.05-d_0.1-l_1-cov_10000	1	0.686066	NA
simNo_17-s_10-n_50-h_1-minVAF_0.02-m_100-fp_0.00001-fn_0.2-na_0.05-d_0.1-l_5-cov_10000	1	0.724339	0.908161
simNo_57-s_10-n_50-h_1-minVAF_0.02-m_100-fp_0.00001-fn_0.2-na_0.05-d_0.1-l_5-cov_10000	1	0.725345	0.91245
simNo_27-s_10-n_50-h_1-minVAF_0.02-m_50-fp_0.00001-fn_0.2-na_0.05-d_0.1-l_5-cov_10000	0.977977	0.847094	0.887357
simNo_24-s_10-n_50-h_1-minVAF_0.02-m_50-fp_0.00001-fn_0.2-na_0.05-d_0.1-l_1-cov_10000	0.9598	0.9835	0.824936
simNo_54-s_10-n_50-h_1-minVAF_0.02-m_100-fp_0.00001-fn_0.2-na_0.05-d_0.1-l_1000-cov_10000	1	0.884624	0.905457
simNo_62-s_10-n_50-h_1-minVAF_0.02-m_50-fp_0.00001-fn_0.2-na_0.05-d_0.1-l_1000-cov_10000	0.936193	0.752817	0.906292
simNo_13-s_10-n_50-h_1-minVAF_0.02-m_100-fp_0.00001-fn_0.2-na_0.05-d_0.1-l_1000-cov_10000	0.987631	0.652757	0.92755
simNo_69-s_10-n_50-h_1-minVAF_0.02-m_100-fp_0.00001-fn_0.2-na_0.05-d_0.1-l_1000-cov_10000	0.955595	0.93018	NA
simNo_96-s_10-n_50-h_1-minVAF_0.02-m_50-fp_0.00001-fn_0.2-na_0.05-d_0.1-l_1000-cov_10000	0.968206	0.901441	0.946857
simNo_26-s_10-n_50-h_1-minVAF_0.02-m_100-fp_0.00001-fn_0.2-na_0.05-d_0.1-l_5-cov_10000	0.949623	0.706016	0.911182
simNo_52-s_10-n_50-h_1-minVAF_0.02-m_25-fp_0.00001-fn_0.2-na_0.05-d_0.1-l_10-cov_10000	0.980671	0.754412	0.962743
simNo_4-s_10-n_50-h_1-minVAF_0.02-m_25-fp_0.00001-fn_0.2-na_0.05-d_0.1-l_10-cov_10000	1	0.838411	0.967515
simNo_99-s_10-n_50-h_1-minVAF_0.02-m_25-fp_0.00001-fn_0.2-na_0.05-d_0.1-l_10-cov_10000	0.975181	1	0.890991
simNo_88-s_10-n_50-h_1-minVAF_0.02-m_100-fp_0.00001-fn_0.2-na_0.05-d_0.1-l_1000-cov_10000	0.973701	0.786383	0.938049
simNo_76-s_10-n_50-h_1-minVAF_0.02-m_50-fp_0.00001-fn_0.2-na_0.05-d_0.1-l_1-cov_10000	1	0.656778	0.694302
simNo_5-s_10-n_50-h_1-minVAF_0.02-m_25-fp_0.00001-fn_0.2-na_0.05-d_0.1-l_10-cov_10000	1	0.736767	0.956117
simNo_38-s_10-n_50-h_1-minVAF_0.02-m_25-fp_0.00001-fn_0.2-na_0.05-d_0.1-l_1000-cov_10000	1	0.786751	0.979034
simNo_67-s_10-n_50-h_1-minVAF_0.02-m_50-fp_0.00001-fn_0.2-na_0.05-d_0.1-l_1-cov_10000	1	0.719485	0.700912
simNo_23-s_10-n_50-h_1-minVAF_0.02-m_50-fp_0.00001-fn_0.2-na_0.05-d_0.1-l_1000-cov_10000	0.961464	0.77486	0.940325
simNo_21-s_10-n_50-h_1-minVAF_0.02-m_50-fp_0.00001-fn_0.2-na_0.05-d_0.1-l_5-cov_10000	0.958792	0.738216	0.934579
simNo_27-s_10-n_50-h_1-minVAF_0.02-m_100-fp_0.00001-fn_0.2-na_0.05-d_0.1-l_1000-cov_10000	0.991024	0.835448	0.942287
simNo_89-s_10-n_50-h_1-minVAF_0.02-m_50-fp_0.00001-fn_0.2-na_0.05-d_0.1-l_1-cov_10000	1	0.768539	0.795848
simNo_8-s_10-n_50-h_1-minVAF_0.02-m_50-fp_0.00001-fn_0.2-na_0.05-d_0.1-l_1000-cov_10000	0.951591	0.764945	0.899774
simNo_8-s_10-n_50-h_1-minVAF_0.02-m_50-fp_0.00001-fn_0.2-na_0.05-d_0.1-l_1-cov_10000	0.959257	0.72349	0.737789
simNo_36-s_10-n_50-h_1-minVAF_0.02-m_50-fp_0.00001-fn_0.2-na_0.05-d_0.1-l_5-cov_10000	0.985297	0.772916	0.912569
simNo_27-s_10-n_50-h_1-minVAF_0.02-m_50-fp_0.00001-fn_0.2-na_0.05-d_0.1-l_10-cov_10000	0.963523	0.903183	0.963523
simNo_52-s_10-n_50-h_1-minVAF_0.02-m_50-fp_0.00001-fn_0.2-na_0.05-d_0.1-l_1-cov_10000	1	1	0.504603
simNo_31-s_10-n_50-h_1-minVAF_0.02-m_100-fp_0.00001-fn_0.2-na_0.05-d_0.1-l_5-cov_10000	0.98142	0.822971	0.805463
simNo_82-s_10-n_50-h_1-minVAF_0.02-m_100-fp_0.00001-fn_0.2-na_0.05-d_0.1-l_1000-cov_10000	0.982306	0.818572	0.866081
simNo_27-s_10-n_50-h_1-minVAF_0.02-m_100-fp_0.00001-fn_0.2-na_0.05-d_0.1-l_10-cov_10000	0.975526	0.690938	0.885621
simNo_8-s_10-n_50-h_1-minVAF_0.02-m_25-fp_0.00001-fn_0.2-na_0.05-d_0.1-l_10-cov_10000	0.985874	0.700956	0.806175
simNo_79-s_10-n_50-h_1-minVAF_0.02-m_25-fp_0.00001-fn_0.2-na_0.05-d_0.1-l_10-cov_10000	0.966439	0.716625	0.901571
simNo_84-s_10-n_50-h_1-minVAF_0.02-m_50-fp_0.00001-fn_0.2-na_0.05-d_0.1-l_1-cov_10000	1	0.743399	0.926882
simNo_43-s_10-n_50-h_1-minVAF_0.02-m_25-fp_0.00001-fn_0.2-na_0.05-d_0.1-l_10-cov_10000	1	0.80143	0.811216
simNo_30-s_10-n_50-h_1-minVAF_0.02-m_50-fp_0.00001-fn_0.2-na_0.05-d_0.1-l_1-cov_10000	0.938518	0.720559	0.780159
simNo_24-s_10-n_50-h_1-minVAF_0.02-m_100-fp_0.00001-fn_0.2-na_0.05-d_0.1-l_1000-cov_10000	1	0.881146	0.915582
simNo_80-s_10-n_50-h_1-minVAF_0.02-m_50-fp_0.00001-fn_0.2-na_0.05-d_0.1-l_5-cov_10000	0.941425	0.772908	0.849246
simNo_42-s_10-n_50-h_1-minVAF_0.02-m_50-fp_0.00001-fn_0.2-na_0.05-d_0.1-l_10-cov_10000	0.965481	0.694084	0.959029
simNo_10-s_10-n_50-h_1-minVAF_0.02-m_100-fp_0.00001-fn_0.2-na_0.05-d_0.1-l_1-cov_10000	1	0.707372	NA
simNo_44-s_10-n_50-h_1-minVAF_0.02-m_50-fp_0.00001-fn_0.2-na_0.05-d_0.1-l_1-cov_10000	1	0.776427	0.79312
simNo_83-s_10-n_50-h_1-minVAF_0.02-m_50-fp_0.00001-fn_0.2-na_0.05-d_0.1-l_10-cov_10000	0.942084	0.773865	0.881918
simNo_77-s_10-n_50-h_1-minVAF_0.02-m_25-fp_0.00001-fn_0.2-na_0.05-d_0.1-l_1000-cov_10000	0.938779	0.764678	0.93532
simNo_20-s_10-n_50-h_1-minVAF_0.02-m_100-fp_0.00001-fn_0.2-na_0.05-d_0.1-l_1-cov_10000	1	0.859277	0.788983
simNo_78-s_10-n_50-h_1-minVAF_0.02-m_25-fp_0.00001-fn_0.2-na_0.05-d_0.1-l_1000-cov_10000	0.957007	0.759932	0.872877
simNo_20-s_10-n_50-h_1-minVAF_0.02-m_50-fp_0.00001-fn_0.2-na_0.05-d_0.1-l_10-cov_10000	1	0.747922	1
simNo_65-s_10-n_50-h_1-minVAF_0.02-m_25-fp_0.00001-fn_0.2-na_0.05-d_0.1-l_1000-cov_10000	0.952233	0.773575	1
simNo_31-s_10-n_50-h_1-minVAF_0.02-m_100-fp_0.00001-fn_0.2-na_0.05-d_0.1-l_1-cov_10000	1	0.784351	0.741604
simNo_3-s_10-n_50-h_1-minVAF_0.02-m_25-fp_0.00001-fn_0.2-na_0.05-d_0.1-l_1000-cov_10000	0.978189	0.768301	0.955681
simNo_22-s_10-n_50-h_1-minVAF_0.02-m_100-fp_0.00001-fn_0.2-na_0.05-d_0.1-l_5-cov_10000	1	0.966932	0.792441
simNo_99-s_10-n_50-h_1-minVAF_0.02-m_50-fp_0.00001-fn_0.2-na_0.05-d_0.1-l_5-cov_10000	1	0.882832	0.967532
simNo_100-s_10-n_50-h_1-minVAF_0.02-m_100-fp_0.00001-fn_0.2-na_0.05-d_0.1-l_1-cov_10000	0.979749	0.849461	NA
simNo_8-s_10-n_50-h_1-minVAF_0.02-m_100-fp_0.00001-fn_0.2-na_0.05-d_0.1-l_1000-cov_10000	1	0.80734	0.947553
simNo_3-s_10-n_50-h_1-minVAF_0.02-m_100-fp_0.00001-fn_0.2-na_0.05-d_0.1-l_1-cov_10000	0.981802	0.819368	0.688678
simNo_14-s_10-n_50-h_1-minVAF_0.02-m_25-fp_0.00001-fn_0.2-na_0.05-d_0.1-l_10-cov_10000	0.976019	0.829041	1
simNo_48-s_10-n_50-h_1-minVAF_0.02-m_100-fp_0.00001-fn_0.2-na_0.05-d_0.1-l_1000-cov_10000	1	0.75355	NA
simNo_81-s_10-n_50-h_1-minVAF_0.02-m_50-fp_0.00001-fn_0.2-na_0.05-d_0.1-l_10-cov_10000	0.979407	0.68655	0.758642
simNo_61-s_10-n_50-h_1-minVAF_0.02-m_50-fp_0.00001-fn_0.2-na_0.05-d_0.1-l_1-cov_10000	0.978755	0.702459	0.728301
simNo_3-s_10-n_50-h_1-minVAF_0.02-m_100-fp_0.00001-fn_0.2-na_0.05-d_0.1-l_1000-cov_10000	1	0.902376	0.927225
simNo_30-s_10-n_50-h_1-minVAF_0.02-m_50-fp_0.00001-fn_0.2-na_0.05-d_0.1-l_1000-cov_10000	0.983976	0.705351	0.981483
simNo_1-s_10-n_50-h_1-minVAF_0.02-m_25-fp_0.00001-fn_0.2-na_0.05-d_0.1-l_5-cov_10000	0.975011	0.703866	0.911491
simNo_40-s_10-n_50-h_1-minVAF_0.02-m_50-fp_0.00001-fn_0.2-na_0.05-d_0.1-l_1-cov_10000	1	0.81899	0.759871
simNo_27-s_10-n_50-h_1-minVAF_0.02-m_50-fp_0.00001-fn_0.2-na_0.05-d_0.1-l_1-cov_10000	0.947752	0.850924	0.528535
simNo_37-s_10-n_50-h_1-minVAF_0.02-m_50-fp_0.00001-fn_0.2-na_0.05-d_0.1-l_5-cov_10000	0.967962	0.75029	0.943133
simNo_59-s_10-n_50-h_1-minVAF_0.02-m_100-fp_0.00001-fn_0.2-na_0.05-d_0.1-l_1000-cov_10000	0.949487	0.898503	NA
simNo_69-s_10-n_50-h_1-minVAF_0.02-m_50-fp_0.00001-fn_0.2-na_0.05-d_0.1-l_1-cov_10000	0.984924	0.966923	0.914302
simNo_93-s_10-n_50-h_1-minVAF_0.02-m_25-fp_0.00001-fn_0.2-na_0.05-d_0.1-l_5-cov_10000	1	0.682735	1
simNo_28-s_10-n_50-h_1-minVAF_0.02-m_25-fp_0.00001-fn_0.2-na_0.05-d_0.1-l_10-cov_10000	0.950396	0.755864	0.79227
simNo_74-s_10-n_50-h_1-minVAF_0.02-m_25-fp_0.00001-fn_0.2-na_0.05-d_0.1-l_1-cov_10000	0.952918	0.698375	0.773573
simNo_77-s_10-n_50-h_1-minVAF_0.02-m_50-fp_0.00001-fn_0.2-na_0.05-d_0.1-l_10-cov_10000	0.986747	0.809246	0.928978
simNo_61-s_10-n_50-h_1-minVAF_0.02-m_100-fp_0.00001-fn_0.2-na_0.05-d_0.1-l_5-cov_10000	0.986785	0.769031	NA
simNo_8-s_10-n_50-h_1-minVAF_0.02-m_100-fp_0.00001-fn_0.2-na_0.05-d_0.1-l_1-cov_10000	0.943895	0.931552	NA
simNo_14-s_10-n_50-h_1-minVAF_0.02-m_100-fp_0.00001-fn_0.2-na_0.05-d_0.1-l_1-cov_10000	0.961372	0.769026	NA
simNo_75-s_10-n_50-h_1-minVAF_0.02-m_25-fp_0.00001-fn_0.2-na_0.05-d_0.1-l_1000-cov_10000	0.959327	0.779173	0.942161
simNo_82-s_10-n_50-h_1-minVAF_0.02-m_25-fp_0.00001-fn_0.2-na_0.05-d_0.1-l_1000-cov_10000	0.98741	0.763239	0.968999
simNo_57-s_10-n_50-h_1-minVAF_0.02-m_25-fp_0.00001-fn_0.2-na_0.05-d_0.1-l_1000-cov_10000	0.986966	0.771834	0.900444
simNo_49-s_10-n_50-h_1-minVAF_0.02-m_25-fp_0.00001-fn_0.2-na_0.05-d_0.1-l_10-cov_10000	1	0.735091	0.944556
simNo_28-s_10-n_50-h_1-minVAF_0.02-m_25-fp_0.00001-fn_0.2-na_0.05-d_0.1-l_5-cov_10000	0.941075	0.681365	0.957441
simNo_75-s_10-n_50-h_1-minVAF_0.02-m_100-fp_0.00001-fn_0.2-na_0.05-d_0.1-l_1000-cov_10000	1	0.814837	0.917721
simNo_44-s_10-n_50-h_1-minVAF_0.02-m_100-fp_0.00001-fn_0.2-na_0.05-d_0.1-l_10-cov_10000	1	1	0.93451
simNo_38-s_10-n_50-h_1-minVAF_0.02-m_50-fp_0.00001-fn_0.2-na_0.05-d_0.1-l_10-cov_10000	0.982417	0.706862	0.953648
simNo_64-s_10-n_50-h_1-minVAF_0.02-m_50-fp_0.00001-fn_0.2-na_0.05-d_0.1-l_10-cov_10000	0.972453	0.813875	0.984322
simNo_64-s_10-n_50-h_1-minVAF_0.02-m_50-fp_0.00001-fn_0.2-na_0.05-d_0.1-l_1000-cov_10000	1	0.822554	0.978478
simNo_6-s_10-n_50-h_1-minVAF_0.02-m_100-fp_0.00001-fn_0.2-na_0.05-d_0.1-l_1000-cov_10000	0.986549	0.864114	NA
simNo_34-s_10-n_50-h_1-minVAF_0.02-m_25-fp_0.00001-fn_0.2-na_0.05-d_0.1-l_1000-cov_10000	0.984958	0.801043	0.909315
simNo_27-s_10-n_50-h_1-minVAF_0.02-m_25-fp_0.00001-fn_0.2-na_0.05-d_0.1-l_1000-cov_10000	0.989527	0.749495	0.963001
simNo_53-s_10-n_50-h_1-minVAF_0.02-m_50-fp_0.00001-fn_0.2-na_0.05-d_0.1-l_1-cov_10000	0.973917	0.822245	0.897954
simNo_29-s_10-n_50-h_1-minVAF_0.02-m_100-fp_0.00001-fn_0.2-na_0.05-d_0.1-l_1-cov_10000	0.932187	0.821014	NA
simNo_18-s_10-n_50-h_1-minVAF_0.02-m_100-fp_0.00001-fn_0.2-na_0.05-d_0.1-l_10-cov_10000	1	0.868508	0.915727
simNo_9-s_10-n_50-h_1-minVAF_0.02-m_50-fp_0.00001-fn_0.2-na_0.05-d_0.1-l_1-cov_10000	1	0.625228	0.702035
simNo_90-s_10-n_50-h_1-minVAF_0.02-m_50-fp_0.00001-fn_0.2-na_0.05-d_0.1-l_1-cov_10000	1	0.777345	0.83547
simNo_37-s_10-n_50-h_1-minVAF_0.02-m_50-fp_0.00001-fn_0.2-na_0.05-d_0.1-l_1-cov_10000	1	0.696406	0.767925
simNo_4-s_10-n_50-h_1-minVAF_0.02-m_50-fp_0.00001-fn_0.2-na_0.05-d_0.1-l_5-cov_10000	1	0.876877	0.928184
simNo_95-s_10-n_50-h_1-minVAF_0.02-m_100-fp_0.00001-fn_0.2-na_0.05-d_0.1-l_5-cov_10000	1	0.759899	0.939747
simNo_91-s_10-n_50-h_1-minVAF_0.02-m_25-fp_0.00001-fn_0.2-na_0.05-d_0.1-l_1000-cov_10000	0.969065	0.744734	0.891835
simNo_18-s_10-n_50-h_1-minVAF_0.02-m_25-fp_0.00001-fn_0.2-na_0.05-d_0.1-l_1000-cov_10000	1	0.703829	0.875923
simNo_21-s_10-n_50-h_1-minVAF_0.02-m_100-fp_0.00001-fn_0.2-na_0.05-d_0.1-l_10-cov_10000	0.970023	0.82986	0.953268
simNo_26-s_10-n_50-h_1-minVAF_0.02-m_50-fp_0.00001-fn_0.2-na_0.05-d_0.1-l_1-cov_10000	0.86958	0.764586	0.593307
simNo_24-s_10-n_50-h_1-minVAF_0.02-m_25-fp_0.00001-fn_0.2-na_0.05-d_0.1-l_1-cov_10000	0.9598	0.857364	0.852132
simNo_39-s_10-n_50-h_1-minVAF_0.02-m_50-fp_0.00001-fn_0.2-na_0.05-d_0.1-l_1000-cov_10000	0.985505	0.641799	1
simNo_71-s_10-n_50-h_1-minVAF_0.02-m_25-fp_0.00001-fn_0.2-na_0.05-d_0.1-l_1-cov_10000	0.964436	0.780999	0.866219
simNo_7-s_10-n_50-h_1-minVAF_0.02-m_50-fp_0.00001-fn_0.2-na_0.05-d_0.1-l_10-cov_10000	1	0.744336	0.946555
simNo_7-s_10-n_50-h_1-minVAF_0.02-m_50-fp_0.00001-fn_0.2-na_0.05-d_0.1-l_1-cov_10000	1	0.639198	0.82401
simNo_63-s_10-n_50-h_1-minVAF_0.02-m_100-fp_0.00001-fn_0.2-na_0.05-d_0.1-l_10-cov_10000	0.978956	0.898256	0.940982
simNo_16-s_10-n_50-h_1-minVAF_0.02-m_25-fp_0.00001-fn_0.2-na_0.05-d_0.1-l_1-cov_10000	1	0.671224	0.72312
simNo_90-s_10-n_50-h_1-minVAF_0.02-m_50-fp_0.00001-fn_0.2-na_0.05-d_0.1-l_1000-cov_10000	1	0.764168	0.921612
simNo_16-s_10-n_50-h_1-minVAF_0.02-m_25-fp_0.00001-fn_0.2-na_0.05-d_0.1-l_1000-cov_10000	0.983038	0.723337	0.817681
simNo_25-s_10-n_50-h_1-minVAF_0.02-m_50-fp_0.00001-fn_0.2-na_0.05-d_0.1-l_5-cov_10000	0.951729	1	0.951729
simNo_13-s_10-n_50-h_1-minVAF_0.02-m_50-fp_0.00001-fn_0.2-na_0.05-d_0.1-l_1-cov_10000	1	0.75975	0.79837
simNo_92-s_10-n_50-h_1-minVAF_0.02-m_50-fp_0.00001-fn_0.2-na_0.05-d_0.1-l_1000-cov_10000	0.952286	0.913243	1
simNo_64-s_10-n_50-h_1-minVAF_0.02-m_100-fp_0.00001-fn_0.2-na_0.05-d_0.1-l_10-cov_10000	1	0.721856	0.937108
simNo_41-s_10-n_50-h_1-minVAF_0.02-m_50-fp_0.00001-fn_0.2-na_0.05-d_0.1-l_1000-cov_10000	0.989674	0.771182	0.977726
simNo_18-s_10-n_50-h_1-minVAF_0.02-m_50-fp_0.00001-fn_0.2-na_0.05-d_0.1-l_10-cov_10000	0.9842	0.763609	0.953084
simNo_59-s_10-n_50-h_1-minVAF_0.02-m_50-fp_0.00001-fn_0.2-na_0.05-d_0.1-l_1-cov_10000	0.926137	0.674428	0.723281
simNo_84-s_10-n_50-h_1-minVAF_0.02-m_50-fp_0.00001-fn_0.2-na_0.05-d_0.1-l_5-cov_10000	0.959025	0.752178	0.926015
simNo_23-s_10-n_50-h_1-minVAF_0.02-m_100-fp_0.00001-fn_0.2-na_0.05-d_0.1-l_1-cov_10000	1	1	NA
simNo_56-s_10-n_50-h_1-minVAF_0.02-m_50-fp_0.00001-fn_0.2-na_0.05-d_0.1-l_10-cov_10000	1	0.735662	0.946862
simNo_95-s_10-n_50-h_1-minVAF_0.02-m_50-fp_0.00001-fn_0.2-na_0.05-d_0.1-l_5-cov_10000	0.972757	0.732766	0.981983
simNo_26-s_10-n_50-h_1-minVAF_0.02-m_50-fp_0.00001-fn_0.2-na_0.05-d_0.1-l_1000-cov_10000	0.953746	0.772454	0.948483
simNo_53-s_10-n_50-h_1-minVAF_0.02-m_50-fp_0.00001-fn_0.2-na_0.05-d_0.1-l_10-cov_10000	0.973638	0.78665	0.98254
simNo_60-s_10-n_50-h_1-minVAF_0.02-m_25-fp_0.00001-fn_0.2-na_0.05-d_0.1-l_5-cov_10000	1	0.731793	1
simNo_20-s_10-n_50-h_1-minVAF_0.02-m_50-fp_0.00001-fn_0.2-na_0.05-d_0.1-l_1000-cov_10000	1	0.743704	0.889533
simNo_63-s_10-n_50-h_1-minVAF_0.02-m_50-fp_0.00001-fn_0.2-na_0.05-d_0.1-l_1000-cov_10000	0.974187	0.830017	0.878997
simNo_78-s_10-n_50-h_1-minVAF_0.02-m_25-fp_0.00001-fn_0.2-na_0.05-d_0.1-l_5-cov_10000	0.933788	0.718067	0.935532
simNo_9-s_10-n_50-h_1-minVAF_0.02-m_100-fp_0.00001-fn_0.2-na_0.05-d_0.1-l_1000-cov_10000	0.988454	0.825459	0.870687
simNo_54-s_10-n_50-h_1-minVAF_0.02-m_25-fp_0.00001-fn_0.2-na_0.05-d_0.1-l_1000-cov_10000	0.990694	0.815895	1
simNo_66-s_10-n_50-h_1-minVAF_0.02-m_100-fp_0.00001-fn_0.2-na_0.05-d_0.1-l_1-cov_10000	0.975175	0.853985	NA
simNo_13-s_10-n_50-h_1-minVAF_0.02-m_25-fp_0.00001-fn_0.2-na_0.05-d_0.1-l_10-cov_10000	0.983032	0.762925	0.833649
simNo_34-s_10-n_50-h_1-minVAF_0.02-m_50-fp_0.00001-fn_0.2-na_0.05-d_0.1-l_10-cov_10000	1	0.76755	0.940942
simNo_61-s_10-n_50-h_1-minVAF_0.02-m_50-fp_0.00001-fn_0.2-na_0.05-d_0.1-l_10-cov_10000	0.957988	1	1
simNo_64-s_10-n_50-h_1-minVAF_0.02-m_100-fp_0.00001-fn_0.2-na_0.05-d_0.1-l_5-cov_10000	0.972453	0.797979	NA
[truncated: 1,027 more rows]

## Sheet: Figure S3
v-measure
sampleID	B-SCITE	ddClone	OncoNEM
[truncated: 1,200 more rows]

## Sheet: Figure S4
v-measure
sampleID	B-SCITE	ddClone	OncoNEM
[truncated: 1,200 more rows]

## Sheet: Figure S5
adjusted rand index
[truncated: 1,201 more rows]

[truncated: 22 more sheets: Figure S6, Figure S7, Figure S8, Figure S9, Figure S10, Figure S11, Figure S12, Figure S13, Figure S14, Figure S15, Figure S16, Figure S17, Figure S18, Figure S19, Figure S20, Figure S21, Figure S22, Figure S23, Figure S24, Figure S25 …]
